# Supplementary material for: Bioinformatic Analysis of Topoisomerase IIα Reveals Interdomain Interdependencies and Critical C-Terminal Domain Residues
Source: Int J Mol Sci. 2024 May 23;25(11):5674. doi: 10.3390/ijms25115674 (PMC11172036; doi:10.3390/ijms25115674)
Supplement: Supplementary file 1 [file ijms-25-05674-s001.zip]

Archive with 7 entries (7 files):
- Data S1.xlsx
- Data S2.xlsx
- Data S3.xlsx
- Data S4.xlsx
- Supplementary Materials TOP2A MS.pdf
- TOP2A 105 sp MSA.csv
- TOP2B 125 sp MSA.csv
