# Supplementary material for: Bioinformatic Analysis of Topoisomerase IIα Reveals Interdomain Interdependencies and Critical C-Terminal Domain Residues
Source: Int J Mol Sci. 2024 May 23;25(11):5674. doi: 10.3390/ijms25115674 (PMC11172036; doi:10.3390/ijms25115674)
Supplement: Supplementary file 1 [file ijms-25-05674-s001.zip › Data S1.xlsx]

## Sheet: Anomalous Clusters
62	63	73	1317		274	280	283	1462		43	44	45	1463		90	198	215	1482		124	149	216	1520
W	V	R	P		Y	D	G	N		I	L	L	R		V	M	T	V		G	S	C	K
W	V	R	P		Y	D	G	N		I	L	L	R		V	M	T	V		G	S	C	K
W	V	R	P		Y	D	G	H		I	L	L	K		V	M	T	K		G	S	C	Q
W	V	R	P		Y	D	G	-		I	L	L	-		V	M	T	S		G	S	C	S
W	V	R	P		Y	D	G	-		I	L	L	Q		V	M	T	K		G	S	C	T
W	V	R	P		Y	D	G	-		I	L	L	-		V	M	T	-		G	S	C	I
W	V	R	P		Y	D	G	-		I	L	L	P		V	M	T	S		G	S	C	T
W	V	R	Q		Y	D	G	K		I	L	L	T		V	M	T	P		G	S	C	Q
W	V	R	P		Y	D	G	R		I	L	L	V		V	M	T	V		G	S	C	Q
W	V	R	P		Y	D	G	K		I	L	L	V		V	M	T	-		G	S	C	Q
W	V	R	P		Y	D	G	-		-	-	-	-		V	M	T	-		G	S	C	-
W	V	R	P		Y	D	G	-		I	L	L	-		V	M	T	-		G	S	C	-
W	V	R	P		Y	D	G	-		I	L	L	-		V	M	T	-		G	S	C	-
W	V	R	Q		Y	D	G	P		I	L	L	V		V	M	T	L		G	S	C	R
W	V	R	S		Y	D	G	K		I	L	L	P		V	M	T	V		G	S	C	Q
W	V	R	S		Y	D	G	K		I	L	L	P		V	M	T	L		G	S	C	Q
W	V	R	S		Y	D	G	K		I	L	L	P		V	M	T	L		G	S	C	Q
W	V	R	S		Y	D	G	K		I	L	L	P		V	M	T	L		G	S	C	K
W	V	R	S		Y	D	G	-		I	L	L	-		V	M	T	-		G	S	C	-
W	V	R	S		Y	D	G	K		I	L	L	P		V	M	T	L		G	S	C	Q
W	V	R	Q		Y	D	G	L		I	L	L	V		V	M	T	L		G	S	C	Q
W	V	R	P		Y	D	G	K		I	L	L	P		V	M	T	F		G	S	C	K
W	V	R	-		Y	D	G	-		I	L	L	-		V	M	T	-		G	S	C	-
W	V	R	V		Y	D	G	-		I	L	L	-		V	M	T	-		G	S	C	-
W	V	R	V		Y	D	G	-		I	L	L	-		V	M	T	-		G	S	C	-
W	V	R	-		Y	D	G	T		I	L	L	K		V	M	T	L		G	S	C	Q
W	V	R	S		Y	D	G	K		I	L	L	P		V	M	T	K		G	S	C	K
W	V	R	L		Y	D	G	K		I	L	L	P		V	M	T	I		G	S	C	K
W	V	R	L		Y	D	G	K		I	L	L	P		V	M	T	I		G	S	C	K
W	V	R	L		Y	D	G	K		I	L	L	P		V	M	T	I		G	S	C	K
W	V	R	L		Y	D	G	K		I	L	L	P		V	M	T	I		G	S	C	K
W	V	R	P		Y	D	G	N		I	L	L	S		V	M	T	I		G	S	C	K
W	V	R	P		Y	D	G	N		I	L	L	S		V	M	T	I		G	S	C	K
W	V	R	P		Y	D	G	N		I	L	L	S		V	M	T	I		G	S	C	K
W	V	R	P		Y	D	G	N		I	L	L	S		V	M	T	I		G	S	C	K
W	V	R	Q		Y	D	G	N		I	L	L	S		V	M	T	I		G	S	C	K
W	V	R	Q		Y	D	G	N		I	L	L	S		V	M	T	I		G	S	C	K
W	V	R	T		Y	D	G	N		I	L	L	S		V	M	T	I		G	S	C	K
W	V	R	T		Y	D	G	N		I	L	L	S		V	M	T	I		G	S	C	K
W	V	R	-		Y	D	G	N		I	L	L	S		V	M	T	I		G	S	C	K
W	V	R	Q		Y	D	G	N		I	L	L	S		V	M	T	I		G	S	C	K
W	V	R	Q		Y	D	G	N		I	L	L	S		V	M	T	I		G	S	C	K
W	V	R	Q		Y	D	G	N		I	L	L	S		V	M	T	I		G	S	C	K
W	V	R	P		Y	D	G	N		I	L	L	P		V	M	T	I		G	S	C	K
W	V	R	P		Y	D	G	Y		I	L	L	R		V	M	T	I		G	S	C	K
W	V	R	P		Y	D	G	Y		I	L	L	R		V	M	T	I		G	S	C	K
W	V	R	P		Y	D	G	Y		I	L	L	R		V	M	T	I		G	S	C	K
W	V	R	P		Y	D	G	Y		I	L	L	R		V	M	T	I		G	S	C	K
W	V	R	P		Y	D	G	-		I	L	L	-		V	M	T	-		G	S	C	-
W	V	R	P		Y	D	G	-		I	L	L	-		V	M	T	-		G	S	C	-
W	V	R	P		Y	D	G	-		I	L	L	-		V	M	T	-		G	S	C	-
W	V	R	P		Y	D	G	Y		I	L	L	R		V	M	T	I		G	S	C	K
W	V	R	P		Y	D	G	Y		I	L	L	R		V	M	T	I		G	S	C	K
-	-	-	P		Y	D	G	Y		-	-	-	R		-	-	-	I		-	-	-	K
-	-	-	P		Y	D	G	Y		-	-	-	R		-	-	-	I		-	-	-	K
W	V	R	P		Y	D	G	N		I	L	L	R		V	M	T	I		G	S	C	K
W	V	R	P		Y	D	G	N		I	L	L	R		V	M	T	I		G	S	C	K
W	V	R	P		Y	D	G	N		I	L	L	Q		V	M	T	I		G	S	C	K
W	V	R	P		Y	D	G	N		I	L	L	R		V	M	T	V		G	S	C	K
W	V	R	P		Y	D	G	N		I	L	L	R		V	M	T	V		G	S	C	K
W	V	R	P		Y	D	G	N		I	L	L	R		V	M	T	V		G	S	C	K
W	V	R	P		Y	D	G	N		I	L	L	R		V	M	T	V		G	S	C	K
W	V	R	P		Y	D	G	N		I	L	L	R		V	M	T	V		G	S	C	K
W	V	R	P		Y	D	G	N		I	L	L	R		V	M	T	V		G	S	C	K
W	V	R	P		Y	D	G	N		I	L	L	R		V	M	T	V		G	S	C	K
W	V	R	P		Y	D	G	-		I	L	L	-		V	M	T	-		G	S	C	-
W	V	R	P		Y	D	G	I		I	L	L	R		V	M	T	V		G	S	C	K
W	V	R	P		Y	D	G	I		I	L	L	R		V	M	T	V		G	S	C	K
W	V	R	P		Y	D	G	I		I	L	L	R		V	M	T	V		G	S	C	K
W	V	R	P		Y	D	G	I		I	L	L	R		V	M	T	V		G	S	C	K
W	V	R	P		Y	D	G	I		I	L	L	R		V	M	T	V		G	S	C	K
W	V	R	P		Y	D	G	I		I	L	L	R		V	M	T	V		G	S	C	K
W	V	R	P		Y	D	G	I		I	L	L	R		V	M	T	V		G	S	C	K
W	V	R	P		Y	D	G	I		I	L	L	R		V	M	T	V		G	S	C	K
W	V	R	P		Y	D	G	I		I	L	L	R		V	M	T	V		G	S	C	K
W	V	R	P		Y	D	G	I		I	L	L	R		V	M	T	V		G	S	C	K
W	V	R	P		Y	D	G	I		I	L	L	R		V	M	T	V		G	S	C	K
W	V	R	P		Y	D	G	I		I	L	L	R		V	M	T	V		G	S	C	K
W	V	R	P		Y	D	G	I		I	L	L	R		V	M	T	V		G	S	C	K
W	V	R	P		Y	D	G	I		I	L	L	R		V	M	T	V		G	S	C	K
W	V	R	P		Y	D	G	N		I	L	L	R		V	M	T	V		G	S	C	T
W	V	R	P		Y	D	G	N		I	L	L	R		V	M	T	V		G	S	C	T
W	V	R	P		Y	D	G	N		I	L	L	R		V	M	T	V		G	S	C	T
W	V	R	P		Y	D	G	N		I	L	L	R		V	M	T	V		G	S	C	T
W	V	R	P		Y	D	G	N		I	L	L	R		V	M	T	V		G	S	C	T
W	V	R	P		Y	D	G	N		I	L	L	Q		V	M	T	I		G	S	C	K
W	V	R	Q		Y	D	G	S		I	L	L	R		V	M	T	A		G	S	C	K
W	V	R	Q		Y	D	G	S		I	L	L	R		V	M	T	A		G	S	C	K
W	V	R	P		Y	D	G	S		I	L	L	T		V	M	T	V		G	S	C	K
W	V	R	P		Y	D	G	S		I	L	L	N		V	M	T	V		G	S	C	K
W	V	R	P		Y	D	G	N		I	L	L	R		V	M	T	I		G	S	C	K
W	V	R	P		Y	D	G	N		I	L	L	R		V	M	T	I		G	S	C	K
W	V	R	P		Y	D	G	N		I	L	L	R		V	M	T	I		G	S	C	K
W	V	R	P		Y	D	G	N		I	L	L	R		V	M	T	I		G	S	C	K
W	V	R	P		Y	D	G	N		I	L	L	R		V	M	T	I		G	S	C	K
W	V	R	P		Y	D	G	S		I	L	L	H		V	M	T	I		G	S	C	K
W	V	R	P		Y	D	G	S		I	L	L	H		V	M	T	I		G	S	C	K
W	V	R	P		Y	D	G	S		I	L	L	H		V	M	T	I		G	S	C	K
W	V	R	P		Y	D	G	S		I	L	L	H		V	M	T	I		G	S	C	K
W	V	R	P		Y	D	G	S		I	L	L	H		V	M	T	I		G	S	C	K
W	V	R	P		Y	D	G	S		I	L	L	H		V	M	T	I		G	S	C	K
W	V	R	P		Y	D	G	S		I	L	L	H		V	M	T	I		G	S	C	K
W	V	R	P		Y	D	G	S		I	L	L	H		V	M	T	I		G	S	C	K
W	V	R	P		Y	D	G	S		I	L	L	H		V	M	T	I		G	S	C	K
W	V	R	P		Y	D	G	S		I	L	L	H		V	M	T	I		G	S	C	K
W	V	R	P		Y	D	G	S		I	L	L	H		V	M	T	I		G	S	C	K
W	V	R	P		Y	D	G	S		I	L	L	R		V	M	T	I		G	S	C	K
W	V	R	P		Y	D	G	S		I	L	L	R		V	M	T	I		G	S	C	K
W	V	R	P		Y	D	G	S		I	L	L	R		V	M	T	I		G	S	C	K
W	V	R	P		Y	D	G	I		I	L	L	R		V	M	T	I		G	S	C	K
W	V	R	P		Y	D	G	I		I	L	L	R		V	M	T	I		G	S	C	K
W	V	R	L		Y	D	G	I		I	L	L	R		V	M	T	I		G	S	C	K
W	V	R	P		Y	D	G	N		I	L	L	P		V	M	T	I		G	S	C	K
W	V	R	S		Y	D	G	T		I	L	L	R		V	M	T	I		G	S	C	K
W	V	R	P		Y	D	G	N		I	L	L	R		V	M	T	I		G	S	C	K
W	V	R	P		Y	D	G	N		I	L	L	R		V	M	T	I		G	S	C	K
W	V	R	P		Y	D	G	N		I	L	L	R		V	M	T	I		G	S	C	K
W	V	R	P		Y	D	G	N		I	L	L	R		V	M	T	I		G	S	C	K
W	V	R	P		Y	D	G	N		I	L	L	R		V	M	T	I		G	S	C	K
W	V	R	P		Y	D	G	N		I	L	L	R		V	M	T	I		G	S	C	K
-	-	-	-		Y	D	G	N		I	L	L	Q		V	M	T	V		G	S	C	K
W	V	R	P		Y	D	G	N		I	L	L	P		V	M	T	I		G	S	C	K
W	V	R	P		Y	D	G	N		I	L	L	R		V	M	T	I		G	S	C	K
W	V	R	L		Y	D	G	S		I	L	L	R		V	M	T	I		G	S	C	Q
W	V	R	P		Y	D	G	N		I	L	L	S		V	M	T	V		G	S	C	K
W	V	R	P		Y	D	G	N		I	L	L	S		V	M	T	V		G	S	C	K
W	V	R	P		Y	D	G	N		I	L	L	S		V	M	T	V		G	S	C	K
W	V	R	P		Y	D	G	N		I	L	L	S		V	M	T	V		G	S	C	K
W	V	R	P		Y	D	G	G		I	L	L	R		V	M	T	I		G	S	C	K
W	V	R	P		Y	D	G	G		I	L	L	R		V	M	T	I		G	S	C	K
W	V	R	P		Y	D	G	G		I	L	L	R		V	M	T	I		G	S	C	K
W	V	R	-		Y	D	G	G		I	L	L	R		V	M	T	I		G	S	C	K
W	V	R	P		Y	D	G	G		I	L	L	R		V	M	T	I		G	S	C	K
W	V	R	P		Y	D	G	N		I	L	L	R		V	M	T	I		G	S	C	T
W	V	R	P		Y	D	G	N		I	L	L	R		V	M	T	I		G	S	C	T
W	V	R	P		Y	D	G	N		I	L	L	P		V	M	T	I		G	S	C	K
W	V	R	P		Y	D	G	N		I	L	L	P		V	M	T	I		G	S	C	K
W	V	R	P		Y	D	G	N		I	L	L	P		V	M	T	I		G	S	C	K
W	V	R	P		Y	D	G	N		I	L	L	P		V	M	T	I		G	S	C	K
W	V	R	S		Y	D	G	T		I	L	L	R		V	M	T	I		G	S	C	K
W	V	R	S		Y	D	G	T		I	L	L	R		V	M	T	I		G	S	C	K
W	V	R	S		Y	D	G	T		I	L	L	R		V	M	T	I		G	S	C	K
W	V	R	S		Y	D	G	T		I	L	L	R		V	M	T	I		G	S	C	K
W	V	R	S		Y	D	G	T		I	L	L	R		V	M	T	I		G	S	C	K
W	V	R	S		Y	D	G	T		I	L	L	R		V	M	T	I		G	S	C	K
W	V	R	S		Y	D	G	T		I	L	L	R		V	M	T	I		G	S	C	K
W	V	R	S		Y	D	G	T		I	L	L	R		V	M	T	I		G	S	C	K
W	V	R	S		Y	D	G	T		I	L	L	R		V	M	T	I		G	S	C	K
W	V	R	S		Y	D	G	T		I	L	L	R		V	M	T	I		G	S	C	K
W	V	R	S		Y	D	G	T		I	L	L	R		V	M	T	I		G	S	C	K
W	V	R	S		Y	D	G	-		I	L	L	-		V	M	T	-		G	S	C	-
W	V	R	S		Y	D	G	T		I	L	L	R		V	M	T	I		G	S	C	K
W	V	R	S		Y	D	G	T		I	L	L	R		V	M	T	I		G	S	C	K
W	V	R	S		Y	D	G	T		I	L	L	R		V	M	T	I		G	S	C	K
W	V	R	S		Y	D	G	T		I	L	L	R		V	M	T	I		G	S	C	K
W	V	R	S		Y	D	G	T		I	L	L	R		V	M	T	I		G	S	C	K
W	V	R	P		Y	D	G	N		I	L	L	R		V	M	T	I		G	S	C	K
W	V	R	P		Y	D	G	N		I	L	L	H		V	M	T	I		G	S	C	K
W	V	R	P		Y	D	G	N		I	L	L	H		V	M	T	I		G	S	C	K
W	V	R	P		Y	D	G	I		I	L	L	R		V	M	T	L		G	S	C	K
W	V	R	P		Y	D	G	I		I	L	L	R		V	M	T	L		G	S	C	K
W	V	R	P		Y	D	G	N		I	L	L	R		V	M	T	I		G	S	C	K
W	V	R	P		Y	D	G	N		I	L	L	R		V	M	T	I		G	S	C	K
W	V	R	P		Y	D	G	N		I	L	L	R		V	M	T	I		G	S	C	K
W	V	R	P		Y	D	G	I		I	L	L	S		V	M	T	V		G	S	C	K
W	V	R	P		Y	D	G	G		I	L	L	R		V	M	T	I		G	S	C	K
W	V	R	P		Y	D	G	N		I	L	L	P		V	M	T	I		G	S	C	K
W	V	R	P		Y	D	G	I		I	L	L	R		V	M	T	I		G	S	C	K
W	V	R	P		Y	D	G	N		I	L	L	R		V	M	T	I		G	S	C	K
W	V	R	P		Y	D	G	T		I	L	L	R		V	M	T	I		G	S	C	K
W	V	R	P		Y	D	G	T		I	L	L	R		V	M	T	I		G	S	C	K
W	V	R	P		Y	D	G	T		I	L	L	R		V	M	T	I		G	S	C	K
W	V	R	P		Y	D	G	T		I	L	L	R		V	M	T	I		G	S	C	K
W	V	R	P		Y	D	G	T		I	L	L	R		V	M	T	I		G	S	C	K
W	V	R	P		Y	D	G	T		I	L	L	R		V	M	T	I		G	S	C	K
W	V	R	P		Y	D	G	S		I	L	L	S		V	M	T	T		G	S	C	K
W	V	R	P		Y	D	G	N		I	L	L	R		V	M	T	I		G	S	C	K
W	V	R	P		Y	D	G	N		I	L	L	R		V	M	T	I		G	S	C	K
W	V	R	P		Y	D	G	N		I	L	L	R		V	M	T	I		G	S	C	K
W	V	R	P		Y	D	G	N		I	L	L	R		V	M	T	I		G	S	C	K
W	V	R	P		Y	D	G	N		I	L	L	R		V	M	T	I		G	S	C	K
W	V	R	P		Y	D	G	N		I	L	L	R		V	M	T	I		G	S	C	K
W	V	R	P		Y	D	G	N		I	L	L	R		V	M	T	I		G	S	C	K
W	V	R	P		Y	D	G	N		I	L	L	R		V	M	T	I		G	S	C	K
W	V	R	P		Y	D	G	N		I	L	L	R		V	M	T	I		G	S	C	K
W	V	R	P		Y	D	G	-		I	L	L	-		V	M	T	-		G	S	C	-
W	V	R	P		Y	D	G	I		I	L	L	R		V	M	T	V		G	S	C	K
W	V	R	P		Y	D	G	T		I	L	L	Q		V	M	T	V		G	S	C	K
W	V	R	P		Y	D	G	N		I	L	L	R		V	M	T	I		G	S	C	K
W	V	R	P		Y	D	G	N		I	L	L	Q		V	M	T	I		-	-	C	K
W	V	R	P		Y	D	G	T		I	L	L	R		V	M	T	I		G	S	C	K
W	V	R	P		Y	D	G	T		I	L	L	R		V	M	T	I		G	S	C	K
W	V	R	P		Y	D	G	T		I	L	L	R		V	M	T	I		G	S	C	K
W	V	R	P		Y	D	G	T		I	L	L	R		V	M	T	I		G	S	C	K
W	V	R	P		Y	D	G	T		I	L	L	R		V	M	T	I		G	S	C	K
W	V	R	P		Y	D	G	I		I	L	L	R		V	M	T	I		G	S	C	K
W	V	R	P		Y	D	G	I		I	L	L	R		V	M	T	I		G	S	C	K
W	V	R	P		Y	D	G	I		I	L	L	R		V	M	T	I		G	S	C	K
W	V	R	P		Y	D	G	I		I	L	L	R		-	M	T	I		G	S	C	K
W	V	R	P		Y	D	G	I		I	L	L	R		V	M	T	I		G	S	C	K
W	V	R	P		Y	D	G	I		I	L	L	R		V	M	T	I		G	S	C	K
W	V	R	P		Y	D	G	I		I	L	L	R		V	M	T	I		G	S	C	K
W	V	R	P		Y	D	G	N		I	L	L	R		V	M	T	I		G	S	C	K
W	V	R	P		Y	D	G	I		I	L	L	R		V	M	T	I		G	S	C	K
W	V	R	P		Y	D	G	N		I	L	L	R		V	M	T	V		G	S	C	K
-	-	-	P		Y	D	G	T		-	-	-	R		-	M	T	I		-	-	C	K
W	V	R	P		Y	D	G	I		I	L	L	R		V	M	T	I		G	S	C	K
W	V	R	P		Y	D	G	I		I	L	L	R		V	M	T	I		G	S	C	K
W	V	R	P		Y	D	G	I		I	L	L	R		V	M	T	I		G	S	C	K
-	-	-	-		Y	D	G	T		-	-	-	R		-	M	T	I		G	S	C	K
W	V	R	P		Y	D	G	-		I	L	L	-		V	M	T	-		G	S	C	-
W	V	R	P		Y	D	G	N		I	L	L	P		V	M	T	I		G	S	C	R
W	V	R	P		Y	D	G	N		I	L	L	P		V	M	T	I		G	S	C	R
W	V	R	P		Y	D	G	N		-	-	-	R		V	M	T	V		G	S	C	T
-	-	-	P		Y	D	G	N		-	-	-	R		-	M	T	V		-	-	C	K
W	V	R	P		Y	D	G	N		I	L	L	R		V	M	T	V		G	S	C	K
W	V	R	P		Y	D	G	T		I	L	L	R		V	M	T	I		G	S	C	K
W	V	R	P		Y	D	G	T		I	L	L	R		V	M	T	I		G	S	C	K
W	V	R	P		Y	D	G	Q		I	L	L	Q		V	M	T	V		G	S	C	Q
W	V	R	L		Y	D	G	K		I	L	L	V		V	M	T	P		G	S	C	Q
W	V	R	L		Y	D	G	K		I	L	L	V		V	M	T	P		G	S	C	Q
W	V	R	L		Y	D	G	K		I	L	L	V		V	M	T	P		G	S	C	Q
W	V	R	L		Y	D	G	K		I	L	L	V		V	M	T	P		G	S	C	Q
W	V	R	N		Y	D	G	A		I	L	L	T		V	M	T	P		G	S	C	Q
W	V	R	I		Y	D	G	T		I	L	L	T		V	M	T	P		G	S	C	Q
W	V	R	I		Y	D	G	T		I	L	L	T		V	M	T	P		G	S	C	Q
-	-	-	I		Y	D	G	K		I	L	L	T		-	M	T	P		G	S	C	Q
W	V	R	I		Y	D	G	P		I	L	L	T		V	M	T	P		G	S	C	Q
W	V	R	I		Y	D	G	T		I	L	L	T		V	M	T	P		G	S	C	Q
W	V	R	I		Y	D	G	T		I	L	L	T		V	M	T	P		G	S	C	H
W	V	R	I		Y	D	G	T		I	L	L	T		V	M	T	P		G	S	C	H
W	V	R	I		Y	D	G	T		I	L	L	T		V	M	T	P		G	S	C	H
W	V	R	V		Y	D	G	K		I	L	L	V		V	M	T	A		G	S	C	Q
W	V	R	-		Y	D	G	-		I	L	L	-		V	M	T	-		G	S	C	-
W	V	R	V		Y	D	G	K		I	L	L	A		V	M	T	P		G	S	C	R
W	V	R	V		Y	D	G	K		I	L	L	V		V	M	T	P		G	S	C	Q
W	V	R	-		Y	D	G	-		I	L	L	-		V	M	T	-		G	S	C	-
W	V	R	V		Y	D	G	K		I	L	L	V		V	M	T	P		G	S	C	Q
W	V	R	V		Y	D	G	K		-	-	-	V		V	M	T	P		G	S	C	H
W	V	R	V		Y	D	G	K		I	L	L	V		V	M	T	P		G	S	C	K
W	V	R	V		Y	D	G	K		I	L	L	V		V	M	T	P		G	S	C	-
W	V	R	V		Y	D	G	K		-	-	-	V		V	M	T	P		G	S	C	Q
W	V	R	V		Y	D	G	K		I	L	L	V		V	M	T	I		G	S	C	Q
W	V	R	V		Y	D	G	K		I	L	L	V		V	M	T	I		G	S	C	Q
W	V	R	V		Y	D	G	-		I	L	L	-		V	M	T	-		G	S	C	-
W	V	R	V		Y	D	G	K		I	L	L	V		V	M	T	P		G	S	C	K
W	V	R	V		Y	D	G	K		I	L	L	V		V	M	T	P		G	S	C	Q
W	V	R	V		Y	D	G	K		I	L	L	L		V	M	T	P		G	S	C	Q
W	V	R	V		Y	D	G	K		I	L	L	L		V	M	T	P		G	S	C	Q
W	V	R	V		Y	D	G	K		I	L	L	A		V	M	T	P		G	S	C	Q
W	V	R	V		Y	D	G	K		I	L	L	A		V	M	T	P		G	S	C	Q
W	V	R	V		Y	D	G	-		I	L	L	-		V	M	T	-		G	S	C	-
W	V	R	V		Y	D	G	-		I	L	L	-		V	M	T	-		G	S	C	-
W	V	R	V		Y	D	G	K		I	L	L	A		V	M	T	P		G	S	C	Q
W	V	R	V		Y	D	G	K		I	L	L	A		V	M	T	P		G	S	C	Q
W	V	R	-		Y	D	G	-		I	L	L	-		V	M	T	-		G	S	C	-
W	V	R	V		Y	D	G	K		I	L	L	V		V	M	T	P		G	S	C	Q
W	V	R	-		Y	D	G	-		I	L	L	-		V	M	T	-		G	S	C	-
W	V	R	V		Y	D	G	K		I	L	L	V		V	M	T	P		G	S	C	R
W	V	R	V		Y	D	G	K		I	L	L	V		V	M	T	P		G	S	C	R
W	V	R	I		Y	D	G	-		I	L	L	-		V	M	T	-		G	S	C	-
W	V	R	V		Y	D	G	K		I	L	L	A		V	M	T	P		G	S	C	Q
W	V	R	V		Y	D	G	K		I	L	L	A		V	M	T	P		G	S	C	Q
W	V	R	V		Y	D	G	K		I	L	L	A		V	M	T	S		G	S	C	Q
W	V	R	V		Y	D	G	K		I	L	L	A		V	M	T	P		G	S	C	Q
W	V	R	V		Y	D	G	-		I	L	L	-		V	M	T	-		G	S	C	-
W	V	R	V		Y	D	G	-		I	L	L	-		V	M	T	-		G	S	C	-
W	V	R	V		Y	D	G	-		I	L	L	-		V	M	T	-		G	S	C	-
W	V	R	V		Y	D	G	-		I	L	L	-		V	M	T	-		G	S	C	-
W	V	R	V		Y	D	G	K		I	L	L	V		V	M	T	A		G	S	C	Q
W	V	R	V		Y	D	G	-		I	L	L	-		V	M	T	-		G	S	C	-
W	V	R	V		Y	D	G	K		I	L	L	V		V	M	T	A		G	S	C	Q
W	V	R	V		Y	D	G	K		I	L	L	V		V	M	T	A		G	S	C	Q
W	V	R	V		Y	D	G	K		I	L	L	V		V	M	T	A		G	S	C	Q
W	V	R	-		Y	D	G	-		I	L	L	-		V	M	T	-		G	S	C	-
W	V	R	V		Y	D	G	-		I	L	L	-		V	M	T	-		G	S	C	-
W	V	R	V		Y	D	G	-		I	L	L	-		V	M	T	-		G	S	C	-
W	V	R	V		Y	D	G	-		I	L	L	-		V	M	T	-		G	S	C	-
W	V	R	V		Y	D	G	-		I	L	L	-		V	M	T	-		G	S	C	-
W	V	R	V		Y	D	G	-		I	L	L	-		V	M	T	-		G	S	C	-
W	V	R	V		Y	D	G	K		I	L	L	A		V	M	T	P		G	S	C	Q
W	V	R	V		Y	D	G	-		I	L	L	-		V	M	T	P		G	S	C	-
W	V	R	V		Y	D	G	K		I	L	L	A		V	M	T	P		G	S	C	Q
W	V	R	V		Y	D	G	K		I	L	L	A		V	M	T	P		G	S	C	Q
W	V	R	V		Y	D	G	K		I	L	L	A		V	M	T	P		G	S	C	Q
W	V	R	V		Y	D	G	K		I	L	L	V		V	M	T	P		G	S	C	Q
W	V	R	V		Y	D	G	-		I	L	L	-		V	M	T	-		G	S	C	-
W	V	R	V		Y	D	G	K		I	L	L	A		V	M	T	P		G	S	C	Q
W	V	R	V		Y	D	G	K		I	L	L	A		V	M	T	P		G	S	C	Q
W	V	R	V		Y	D	G	K		I	L	L	A		V	M	T	P		G	S	C	Q
W	V	R	V		Y	D	G	K		I	L	L	A		V	M	T	P		G	S	C	Q
W	V	R	V		Y	D	G	K		I	L	L	A		V	M	T	P		G	S	C	Q
W	V	R	-		Y	D	G	-		I	L	L	-		V	M	T	-		G	S	C	-
W	V	R	V		Y	D	G	K		I	L	L	I		V	M	T	P		G	S	C	Q
W	V	R	-		Y	D	G	-		I	L	L	-		V	M	T	-		G	S	C	-
W	V	R	V		Y	D	G	-		I	L	L	-		V	M	T	A		G	S	C	Q
W	V	R	V		Y	D	G	K		I	L	L	V		V	M	T	P		G	S	C	Q
W	V	R	V		Y	D	G	K		I	L	L	V		V	M	T	P		G	S	C	Q
W	V	R	V		Y	D	G	-		I	L	L	-		V	M	T	-		G	S	C	-
W	V	R	V		Y	D	G	K		I	L	L	V		V	M	T	P		G	S	C	Q
W	V	R	-		Y	D	G	-		I	L	L	-		V	M	T	-		G	S	C	-
W	V	R	V		Y	D	G	K		I	L	L	V		V	M	T	P		G	S	C	Q
W	V	R	V		Y	D	G	K		-	-	-	V		V	M	T	P		G	S	C	H
W	V	R	V		Y	D	G	K		-	-	-	V		V	M	T	P		G	S	C	H
W	V	R	V		Y	D	G	-		I	L	L	-		V	M	T	-		G	S	C	-
W	V	R	V		Y	D	G	-		I	L	L	-		V	M	T	-		G	S	C	-
W	V	R	V		Y	D	G	-		I	L	L	-		V	M	T	-		G	S	C	-
W	V	R	-		Y	D	G	-		I	L	L	-		V	M	T	-		G	S	C	-
W	V	R	V		Y	D	G	K		I	L	L	G		V	M	T	A		G	S	C	R
-	-	-	V		Y	D	G	K		-	-	-	V		-	M	T	P		G	S	C	Q
W	V	R	V		Y	D	G	K		-	-	-	V		V	M	T	P		G	S	C	Q
W	V	R	-		Y	D	G	-		I	L	L	-		V	M	T	-		G	S	C	-
W	V	R	V		Y	D	G	K		I	L	L	V		V	M	T	P		G	S	C	Q
W	V	R	-		Y	D	G	-		I	L	L	-		V	M	T	-		G	S	C	-
W	V	R	V		Y	D	G	K		I	L	L	V		V	M	T	P		G	S	C	Q
W	V	R	-		Y	D	G	-		I	L	L	-		V	M	T	-		G	S	C	-
W	V	R	V		Y	D	G	K		I	L	L	V		V	M	T	P		G	S	C	R
W	V	R	-		Y	D	G	-		I	L	L	-		V	M	T	-		G	S	C	-
W	V	R	V		Y	D	G	-		I	L	L	-		V	M	T	-		G	S	C	-
W	V	R	-		Y	D	G	-		I	L	L	-		V	M	T	-		G	S	C	-
W	V	R	V		Y	D	G	K		I	L	L	V		V	M	T	P		G	S	C	Q
W	V	R	-		Y	D	G	-		I	L	L	-		V	M	T	-		G	S	C	-
W	V	R	V		Y	D	G	K		I	L	L	V		V	M	T	P		G	S	C	R
W	V	R	V		Y	D	G	-		-	-	-	-		V	M	T	A		G	S	C	-
W	V	R	-		Y	D	G	-		I	L	L	-		V	M	T	-		G	S	C	-
W	V	R	V		Y	D	G	K		I	L	L	V		V	M	T	P		G	S	C	Q
W	V	R	V		Y	D	G	K		-	-	-	V		V	M	T	P		G	S	C	Q
W	V	R	V		Y	D	G	K		I	L	L	V		V	M	T	P		G	S	C	R
W	V	R	V		Y	D	G	K		I	L	L	V		V	M	T	P		G	S	C	R
W	V	R	V		Y	D	G	K		I	L	L	V		V	M	T	P		G	S	C	R
W	V	R	V		Y	D	G	K		I	L	L	V		V	M	T	P		G	S	C	R
W	V	R	V		Y	D	G	K		I	L	L	V		V	M	T	P		G	S	C	R
W	V	R	-		Y	D	G	-		I	L	L	-		V	M	T	-		G	S	C	-
W	V	R	V		Y	D	G	K		I	L	L	V		V	M	T	P		G	S	C	R
W	V	R	V		Y	D	G	K		I	L	L	V		V	M	T	P		G	S	C	R
W	V	R	V		Y	D	G	K		I	L	L	V		V	M	T	P		G	S	C	R
W	V	R	V		Y	D	G	-		-	-	-	-		V	M	T	-		G	S	C	-
W	V	R	V		Y	D	G	K		I	L	L	V		V	M	T	P		G	S	C	R
W	V	R	V		Y	D	G	K		I	L	L	V		V	M	T	P		G	S	C	Q
W	V	R	-		Y	D	G	-		I	L	L	-		V	M	T	-		G	S	C	-
W	V	R	V		Y	D	G	K		I	L	L	V		V	M	T	P		G	S	C	R
W	V	R	-		Y	D	G	-		I	L	L	-		V	M	T	-		G	S	C	-
W	V	R	V		Y	D	G	K		I	L	L	V		V	M	T	P		G	S	C	R
W	V	R	-		Y	D	G	-		I	L	L	-		V	M	T	-		G	S	C	-
W	V	R	V		Y	D	G	K		I	L	L	V		V	M	T	C		G	S	C	Q
W	V	R	-		Y	D	G	-		-	-	-	-		V	M	T	-		G	S	C	-
W	V	R	-		Y	D	G	-		I	L	L	-		V	M	T	-		G	S	C	-

## Sheet: Updated Clusters
Re-analysis of 347 topoisomerase II dataset using PSICalc 0.5.1 with 0.1% entropy filter.
1317									1462								1463						1482											1520
8th order cluster (starts as a pairwise between 1317 and 1358)									19th order cluster								5th order cluster						10th order cluster (begins with pairwise between 1301 and 1482)
183	189	295	1316	1317	1358	1369	1512		(77, 107, 220, 256, 682, 820, 899, 1208, 1210, 1255, 1258, 1260, 1271, 1440, 1462, 1468, 1508, 1515, 1530)								1256	1349	1354	1460	1463		453	812	1075	1235	1301	1398	1400	1401	1482	1502		Found only in very large clusters (hundreds of amino acids)
S	M	H	E	P	T	L	S										E	V	S	T	R		T	S	K	N	R	H	P	D	V	F
S	M	H	E	P	T	L	S										E	V	S	T	R		T	S	K	N	R	H	P	D	V	F
C	T	D	V	P	P	L	P										E	C	Q	K	K		S	P	R	V	S	A	G	K	K	S
C	I	D	Q	P	-	-	S										M	-	-	-	-		N	T	Q	I	F	-	-	-	S	-
C	I	D	Q	P	P	N	A										L	N	A	K	Q		L	P	Q	I	S	V	S	A	K	F
C	V	D	Q	P	E	-	-										L	-	-	N	-		L	T	Q	M	S	-	-	-	-	-
C	V	D	Q	P	P	I	T										L	N	A	K	P		L	T	Q	M	S	V	S	A	S	F
C	C	E	Q	Q	S	Q	T										V	H	T	A	T		H	T	Q	I	S	K	A	A	P	I
C	L	H	V	P	P	Q	S										Q	T	A	M	V		Q	P	Q	I	S	V	S	E	V	L
C	L	H	V	P	P	R	P										L	I	T	V	V		Q	S	Q	V	S	K	A	P	-	L
C	I	H	V	P	-	L	-										L	E	-	A	-		Q	P	Q	V	S	-	-	-	-	-
C	I	H	V	P	-	L	-										L	-	-	A	-		Q	P	Q	V	D	-	-	-	-	-
C	I	H	V	P	-	L	-										L	-	-	A	-		Q	P	Q	V	D	-	-	-	-	-
C	T	E	V	Q	S	K	E										D	V	-	P	V		G	S	Q	A	S	K	A	G	L	I
C	R	S	L	S	L	S	G										K	G	-	K	P		I	P	K	L	G	N	A	S	V	S
C	H	N	S	S	Q	I	L										M	V	-	M	P		T	P	Q	L	G	D	P	A	L	I
C	H	N	S	S	Q	I	L										M	V	-	M	P		T	P	Q	L	G	D	P	A	L	I
C	H	D	M	S	Q	I	L										M	V	-	M	P		T	S	Q	L	D	D	P	A	L	I
C	H	D	S	S	M	I	T										L	-	-	R	-		T	S	Q	V	N	-	-	-	-	-
C	H	D	S	S	A	I	L										L	-	I	M	P		T	S	Q	V	N	D	P	A	L	I
C	L	D	L	Q	P	A	R										K	V	-	-	V		I	P	K	L	N	-	-	-	L	L
C	L	N	A	P	L	S	V										K	S	V	T	P		I	P	K	L	S	D	P	P	F	I
C	L	D	-	-	-	-	-										K	V	-	-	-		I	P	K	L	D	-	-	-	-	-
C	I	D	Y	V	-	-	-										M	-	-	-	-		I	P	N	L	N	-	-	-	-	I
C	I	D	Y	V	-	-	-										M	-	-	-	-		I	P	N	L	N	-	-	-	-	I
C	L	D	-	-	A	R	S										K	T	D	K	K		I	P	K	L	N	-	-	-	L	L
C	M	H	K	S	V	Q	P										E	I	S	S	P		T	P	K	I	L	D	P	V	K	S
C	L	N	K	L	V	E	P										E	I	S	G	P		T	P	K	I	M	D	P	V	I	S
C	L	N	K	L	V	E	P										E	I	-	G	P		T	P	K	I	M	D	P	V	I	S
C	L	N	K	L	V	E	P										E	I	S	S	P		T	P	K	V	M	D	P	V	I	S
C	L	S	K	L	V	E	P										E	I	S	S	P		T	P	K	I	M	S	L	V	I	S
S	M	P	E	P	T	L	S										P	F	-	A	S		A	P	K	I	M	D	P	A	I	L
S	M	P	E	P	T	L	S										P	F	-	A	S		A	P	K	I	M	D	P	A	I	L
S	M	P	E	P	T	L	S										G	F	T	A	S		A	P	K	I	M	D	P	A	I	L
S	M	P	E	P	T	L	S										G	L	-	A	S		A	P	K	I	M	D	P	A	I	L
S	M	P	E	Q	T	L	S										G	L	T	A	S		T	S	K	I	M	D	P	A	I	L
S	M	P	E	Q	T	L	S										G	L	T	A	S		T	S	K	I	M	D	P	A	I	L
S	M	P	E	T	T	L	S										G	L	T	A	S		A	P	K	I	M	D	P	A	I	L
S	M	P	E	T	T	L	S										G	L	T	A	S		T	P	K	I	M	D	P	A	I	L
S	M	P	-	-	T	L	S										G	L	T	A	S		T	P	K	I	-	D	P	A	I	L
S	M	P	E	Q	A	L	S										G	L	T	A	S		T	P	K	I	V	D	P	A	I	L
S	M	P	E	Q	A	L	S										G	L	T	A	S		T	P	K	I	V	D	P	A	I	L
S	M	P	E	Q	A	L	S										G	L	T	A	S		T	P	K	I	V	D	P	A	I	L
S	K	H	E	P	A	L	S										D	T	T	S	P		A	P	K	I	M	D	P	A	I	L
S	M	H	E	P	P	P	S										E	V	S	T	R		T	P	K	I	M	D	P	A	I	L
-	-	H	E	P	P	-	S										E	V	S	T	R		T	P	K	I	M	-	-	-	I	L
S	M	H	E	P	P	-	S										E	V	S	T	R		T	P	K	I	M	-	-	-	I	L
S	M	H	E	P	P	P	S										E	V	S	T	R		T	P	K	I	M	D	P	A	I	L
S	M	H	E	P	-	-	-										E	-	-	-	-		T	P	K	I	M	-	-	-	-	-
S	M	H	E	P	-	-	-										E	-	-	-	-		T	P	K	I	M	-	-	-	-	-
S	M	H	E	P	-	-	-										E	-	-	-	-		T	P	K	I	M	-	-	-	-	-
S	M	H	E	P	P	P	S										E	V	S	T	R		T	P	K	I	M	D	P	A	I	L
-	-	H	E	P	A	P	S										E	V	S	T	R		T	P	K	I	M	D	P	A	I	L
-	-	H	E	P	A	P	S										E	V	S	T	R		T	P	K	I	M	-	-	-	I	L
-	-	H	E	P	A	P	S										E	V	S	T	R		T	P	K	I	M	D	P	A	I	L
S	M	H	E	P	T	L	S										E	V	S	T	R		T	L	K	N	M	D	S	A	I	F
S	M	H	E	P	T	L	S										E	V	S	T	R		T	S	K	N	M	D	S	A	I	F
S	M	H	E	P	T	L	S										E	V	S	T	Q		T	P	K	I	M	D	P	A	I	-
S	M	H	E	P	T	L	S										E	V	S	T	R		T	S	K	N	R	H	P	D	V	F
S	M	H	E	P	T	L	S										E	V	S	T	R		T	S	K	N	R	H	P	D	V	F
S	M	H	E	P	T	L	S										E	V	S	T	R		T	S	K	N	R	H	P	D	V	F
S	M	H	E	P	T	L	S										E	V	S	T	R		T	S	K	N	R	H	P	D	V	F
S	M	H	E	P	T	L	S										E	V	S	T	R		T	S	K	N	R	R	P	D	V	F
S	M	H	E	P	T	L	S										E	V	S	T	R		T	S	K	N	R	H	P	D	V	F
S	M	H	E	P	T	L	S										E	V	S	T	R		T	S	K	N	R	H	P	D	V	F
S	M	H	E	P	T	-	-										E	V	S	-	-		T	S	K	N	R	-	-	-	-	-
S	M	H	E	P	T	L	S										E	V	S	T	R		A	S	K	N	R	H	P	N	V	F
S	M	H	E	P	T	L	S										E	V	S	T	R		A	S	K	N	R	H	P	N	V	F
S	M	H	E	P	T	L	S										E	V	S	T	R		A	S	K	N	R	H	P	N	V	F
S	M	H	E	P	T	L	S										E	V	S	T	R		A	S	K	N	R	H	P	N	V	F
S	M	H	E	P	T	L	S										E	V	S	T	R		A	S	K	N	R	H	P	N	V	F
S	M	H	E	P	T	L	S										E	V	S	T	R		A	S	K	N	R	H	P	N	V	F
S	M	H	E	P	T	L	S										E	V	S	T	R		T	S	K	N	R	H	P	N	V	F
S	M	H	E	P	T	L	S										E	V	S	T	R		T	S	K	N	R	H	P	N	V	F
S	M	H	E	P	T	L	S										E	V	S	T	R		T	S	K	N	R	H	P	N	V	F
S	M	H	E	P	T	L	S										E	V	S	T	R		T	S	K	N	R	H	P	N	V	F
S	M	H	E	P	T	L	S										E	V	S	T	R		T	S	K	N	R	H	P	N	V	F
S	M	H	E	P	T	L	S										E	V	S	T	R		T	S	K	N	R	H	P	N	V	F
S	M	H	E	P	T	L	S										E	V	S	T	R		T	S	K	N	R	H	P	N	V	F
S	M	H	E	P	T	L	S										E	V	S	T	R		T	S	K	N	R	H	P	N	V	F
C	M	H	E	P	T	P	S										E	V	S	T	R		T	S	K	S	R	H	P	D	V	F
C	M	H	E	P	T	P	S										E	V	-	T	R		T	S	K	S	R	H	P	D	V	F
C	M	H	E	P	T	P	S										E	V	S	T	R		T	S	K	S	R	H	P	D	V	F
C	M	H	E	P	T	P	S										E	V	S	T	R		T	S	K	S	R	H	P	D	V	F
C	M	H	E	P	T	P	S										E	V	S	T	R		T	S	K	S	R	H	P	D	V	F
S	M	Q	K	P	T	L	S										E	V	S	T	Q		T	S	K	N	M	D	S	A	I	F
S	M	Q	K	Q	A	P	S										D	V	S	-	R		T	P	K	I	M	D	P	A	A	L
S	M	Q	K	Q	A	P	S										D	V	S	-	R		T	P	K	I	M	D	P	A	A	L
S	M	P	D	P	T	L	S										G	F	S	A	T		T	P	K	I	M	D	P	A	V	L
S	M	P	D	P	T	L	S										G	F	S	A	N		T	P	K	I	M	D	P	A	V	L
S	M	H	E	P	T	L	S										E	V	S	T	R		T	P	K	N	M	D	P	A	I	L
S	M	H	E	P	T	L	S										E	V	S	T	R		T	P	K	N	M	D	P	A	I	L
S	M	H	E	P	T	L	S										E	V	S	T	R		T	P	K	N	M	D	P	A	I	L
S	M	H	E	P	T	V	S										E	V	S	T	R		T	P	K	N	M	D	P	A	I	L
S	M	H	E	P	T	V	S										E	V	S	T	R		T	P	K	N	M	D	P	A	I	L
E	S	P	E	P	T	L	S										E	V	S	T	H		T	P	K	I	I	D	P	A	I	L
S	M	P	E	P	T	L	S										E	V	S	T	H		T	P	K	I	I	D	P	A	I	L
S	M	P	E	P	T	L	S										E	V	S	T	H		T	P	K	I	I	D	P	A	I	L
S	M	P	E	P	T	L	S										E	V	S	T	H		T	P	K	I	I	D	P	A	I	L
S	M	P	E	P	T	L	S										E	V	S	T	H		T	P	K	I	I	D	P	A	I	L
S	M	P	E	P	T	L	S										E	V	S	T	H		T	P	K	I	I	D	P	A	I	L
S	M	P	E	P	T	L	S										E	V	S	T	H		T	P	K	I	I	D	P	A	I	L
S	M	P	E	P	T	L	S										E	V	S	T	H		T	P	K	I	I	D	P	A	I	L
S	M	P	E	P	T	L	S										E	V	S	T	H		T	P	K	I	I	D	P	A	I	L
S	M	P	E	P	T	L	S										E	V	S	T	H		T	P	K	I	I	D	P	A	I	L
S	M	P	E	P	T	L	S										E	V	S	T	H		T	P	K	I	I	D	P	A	I	L
S	M	P	E	P	T	L	S										E	V	S	T	R		T	P	K	I	M	D	P	A	I	L
-	-	P	E	P	T	L	S										E	V	S	T	R		T	P	K	I	M	D	P	A	I	L
S	M	P	E	P	T	L	S										E	V	S	I	R		T	P	K	I	M	D	P	A	I	L
S	M	P	E	P	T	L	S										E	L	S	T	R		A	P	K	I	M	N	P	V	I	V
S	M	P	E	P	T	L	S										E	L	S	T	R		A	P	K	I	M	N	P	V	I	V
S	M	H	E	L	T	Q	S										E	V	-	T	R		T	P	K	N	M	D	T	A	I	L
S	K	H	E	P	A	L	S										N	V	S	P	P		T	P	K	V	M	D	P	A	I	L
S	M	H	E	S	T	L	S										E	V	S	T	R		A	P	K	-	M	D	P	A	I	L
S	M	H	E	P	T	L	S										D	V	S	T	R		T	P	K	I	M	D	P	V	I	L
S	M	H	E	P	T	L	S										D	V	S	T	R		T	P	K	I	M	D	P	V	I	L
S	M	H	E	P	T	L	S										D	V	S	T	R		T	P	K	I	M	D	P	V	I	L
S	M	H	E	P	T	L	S										D	V	S	T	R		T	P	K	I	M	D	P	V	I	L
S	M	H	E	P	T	L	S										D	V	S	T	R		T	P	K	I	M	D	P	V	I	L
S	M	H	E	P	T	L	S										D	V	S	T	R		T	P	K	I	M	D	P	V	I	L
S	M	Q	-	-	T	V	S										E	L	S	P	Q		T	P	K	I	-	T	T	G	V	V
S	K	H	E	P	A	L	S										D	V	-	S	P		T	T	K	I	M	D	P	A	I	L
S	M	H	E	P	T	Q	S										E	V	-	A	R		T	S	K	I	V	D	P	A	I	L
S	M	H	E	L	T	L	S										E	V	S	T	R		T	S	K	S	M	D	P	D	I	I
S	M	P	D	P	T	L	S										G	F	T	A	S		T	P	K	I	M	D	P	A	V	L
S	M	P	D	P	T	L	S										G	F	T	A	S		T	P	K	I	M	D	P	A	V	L
S	M	P	D	P	T	L	S										G	F	T	A	S		T	P	K	I	M	D	P	A	V	L
S	M	P	D	P	T	L	S										G	F	T	A	S		T	P	K	I	M	D	P	A	V	L
S	M	H	E	P	T	L	S										E	V	S	T	R		T	P	K	I	M	D	P	A	I	L
S	M	H	E	P	T	L	S										E	V	S	T	R		T	P	K	I	M	D	P	A	I	L
S	M	H	E	P	T	L	S										E	V	S	T	R		T	P	K	I	M	D	P	A	I	L
S	M	H	-	-	T	L	S										E	V	S	T	R		T	P	K	I	-	D	P	A	I	L
S	M	H	E	P	T	L	S										E	V	S	T	R		T	P	K	I	M	D	P	A	I	L
S	M	H	E	P	T	L	S										E	V	S	T	R		T	P	K	I	M	N	S	T	I	M
S	M	H	E	P	T	L	S										E	V	S	T	R		T	P	K	I	M	N	S	T	I	M
S	M	H	E	P	T	L	S										E	V	S	T	P		T	P	K	F	M	D	P	A	I	L
S	M	H	E	P	T	L	S										E	V	S	T	P		T	P	K	F	M	D	P	A	I	L
S	M	H	E	P	T	L	S										E	V	S	T	P		T	P	K	F	M	D	P	A	I	L
S	M	H	E	P	T	L	S										E	V	S	T	P		T	P	K	F	M	D	P	A	I	L
S	M	H	E	S	I	L	S										E	F	S	T	R		T	P	K	I	M	D	P	A	I	L
S	M	H	E	S	I	L	S										E	F	S	T	R		T	P	K	I	M	D	P	A	I	L
S	M	H	E	S	I	L	S										E	V	S	T	R		T	P	K	I	M	D	P	A	I	L
S	M	H	E	S	I	L	S										E	V	S	T	R		T	P	K	I	M	D	P	A	I	L
S	M	H	E	S	I	L	S										E	V	S	T	R		T	P	K	I	M	D	P	A	I	L
S	M	H	E	S	I	L	S										E	V	S	T	R		T	P	K	I	M	D	P	A	I	L
S	M	H	E	S	I	L	S										E	V	S	T	R		T	P	K	I	M	D	P	A	I	L
S	M	H	E	S	I	L	S										E	V	S	T	R		T	P	K	I	M	D	P	A	I	L
S	M	H	E	S	I	L	S										E	V	S	T	R		T	P	K	I	M	D	P	A	I	L
S	M	H	E	S	I	L	S										E	V	S	T	R		T	P	K	I	M	D	P	A	I	L
S	M	H	E	S	I	L	S										E	V	S	T	R		T	P	K	I	M	D	P	A	I	L
S	M	H	E	S	I	-	-										E	V	S	-	-		T	P	K	I	M	-	-	-	-	-
S	M	H	E	S	I	L	S										E	V	S	T	R		T	P	K	I	M	D	P	A	I	L
S	M	H	E	S	I	L	S										E	V	S	T	R		T	P	K	I	M	D	P	A	I	L
S	M	H	E	S	I	L	S										E	V	S	T	R		T	P	K	I	M	D	P	A	I	L
S	M	H	E	S	I	L	S										E	V	S	T	R		T	P	K	I	M	D	P	A	I	L
S	M	H	E	S	I	L	S										E	V	S	T	R		T	P	K	I	M	D	P	A	I	L
S	M	P	E	P	T	L	S										E	V	S	T	R		N	P	K	I	M	D	S	A	I	L
S	M	P	E	P	T	L	S										E	V	S	T	H		N	P	K	N	M	D	L	A	I	L
S	M	P	E	P	T	L	S										E	V	S	T	H		N	P	K	N	M	D	L	A	I	L
S	M	H	E	P	P	L	S										E	V	S	T	R		N	P	K	I	M	D	P	A	L	L
S	M	H	E	P	P	L	S										E	V	S	T	R		N	P	K	I	M	D	P	A	L	L
S	M	H	E	P	T	L	S										E	V	S	A	R		T	P	K	I	M	R	P	A	I	L
S	M	H	E	P	T	L	S										E	V	S	A	R		T	P	K	I	M	R	P	A	I	L
T	M	H	E	P	T	Q	S										E	V	-	T	R		T	S	K	I	V	D	P	D	I	L
S	M	P	E	P	T	V	S										E	V	S	T	S		T	P	K	N	M	D	P	A	V	T
S	M	H	E	P	A	P	S										E	V	S	P	R		T	P	K	I	I	D	P	A	I	L
S	K	H	E	P	A	L	S										D	V	S	S	P		T	P	-	I	M	D	P	A	I	L
S	M	H	E	P	T	L	S										E	V	-	T	R		T	P	K	I	M	S	K	R	I	L
S	M	H	E	P	T	P	S										E	V	S	T	R		T	P	K	L	M	D	P	A	I	L
S	M	P	E	P	T	L	S										E	V	S	T	R		N	P	K	I	M	D	S	T	I	L
S	M	P	E	P	T	L	S										E	V	S	T	R		N	P	K	I	M	D	S	T	I	L
S	M	P	E	P	T	L	S										E	V	S	T	R		N	P	K	I	M	D	S	T	I	L
S	M	P	E	P	T	L	S										E	V	S	T	R		N	P	K	I	M	D	S	T	I	L
S	M	P	E	P	T	L	S										E	V	S	T	R		N	P	K	I	M	D	S	T	I	L
S	M	P	E	P	T	L	S										E	V	S	T	R		N	P	K	I	M	D	S	T	I	L
S	M	P	E	P	T	L	S										G	F	S	A	S		T	P	K	I	M	D	P	A	T	L
S	M	P	E	P	T	L	S										E	V	S	M	R		N	P	K	I	V	D	S	A	I	L
S	M	P	E	P	T	L	S										E	V	S	M	R		N	P	K	I	V	D	S	A	I	L
S	M	P	E	P	T	L	S										E	V	S	T	R		S	P	K	I	V	N	S	A	I	L
S	M	P	E	P	T	L	S										E	V	S	T	R		N	P	K	I	M	D	S	A	I	L
S	M	P	E	P	T	L	S										E	V	S	T	R		N	P	K	I	M	D	S	A	I	L
S	M	P	E	P	T	L	S										E	V	S	T	R		N	P	K	I	M	D	S	A	I	L
S	M	P	E	P	T	L	S										E	V	S	T	R		N	P	K	I	M	D	S	A	I	L
S	M	P	E	P	T	L	S										E	V	S	T	R		N	P	K	I	M	D	S	A	I	L
S	M	P	E	P	T	L	S										E	V	S	T	R		N	P	K	I	M	D	S	A	I	L
S	M	P	E	P	T	L	-										E	V	S	-	-		N	P	K	I	M	-	-	-	-	-
S	M	H	E	P	T	L	S										E	V	S	T	R		T	S	K	N	R	H	P	N	V	F
S	M	H	E	P	T	L	S										E	V	S	T	Q		A	P	K	I	M	D	P	G	V	L
S	M	H	E	P	A	P	S										E	V	G	T	R		T	P	K	I	V	E	P	A	I	L
S	M	H	E	P	A	P	S										E	V	S	A	Q		A	P	K	T	M	D	P	T	I	L
S	M	P	E	P	T	L	S										E	V	S	T	R		N	P	K	I	M	D	S	A	I	L
S	M	P	E	P	T	L	S										E	V	S	T	R		N	P	K	I	M	-	-	-	I	L
S	M	P	E	P	T	L	S										E	V	S	T	R		N	P	K	I	M	D	S	A	I	L
S	M	P	E	P	T	L	S										E	V	S	T	R		N	P	K	I	M	D	S	A	I	L
S	M	H	E	P	T	L	S										E	V	S	T	R		T	P	K	I	A	D	P	A	I	L
S	M	S	E	P	T	L	S										E	V	S	T	R		N	P	K	I	M	D	S	A	I	L
S	M	S	E	P	T	L	S										E	V	S	T	R		N	P	K	I	M	D	S	A	I	L
S	M	P	E	P	T	L	S										E	V	S	T	R		N	P	K	I	M	D	S	A	I	L
S	M	P	E	P	T	L	S										E	V	S	T	R		N	P	K	I	M	D	S	A	I	L
S	M	P	E	P	T	L	S										E	V	S	T	R		N	P	K	I	M	D	S	A	I	L
S	M	P	E	P	T	L	S										E	V	S	T	R		N	P	K	I	M	N	S	A	I	L
S	M	P	E	P	T	L	S										E	V	S	T	R		N	P	K	I	M	D	S	A	I	L
S	M	H	E	P	I	L	S										E	V	S	T	R		T	P	K	I	M	D	P	A	I	L
S	M	P	E	P	T	L	S										E	V	S	T	R		S	P	K	I	M	D	S	A	I	L
C	M	H	E	P	T	S	S										E	V	S	T	R		A	P	K	I	M	D	P	A	V	-
-	-	H	E	P	T	L	S										E	V	S	S	R		T	P	K	I	A	D	P	A	I	L
S	M	H	E	P	T	L	S										E	V	S	T	R		T	P	K	W	M	-	-	-	I	L
S	M	H	E	P	T	L	S										E	V	S	T	R		A	P	K	I	M	-	-	-	I	L
S	M	H	E	P	T	L	S										E	V	S	T	R		T	P	K	I	M	-	-	-	I	L
S	M	H	-	-	I	L	S										E	V	S	T	R		T	P	K	-	-	-	-	-	I	L
S	M	H	E	P	T	L	-										E	I	S	-	-		T	P	K	I	M	-	-	-	-	-
S	K	H	E	P	S	L	S										E	V	S	S	P		T	P	K	I	M	D	P	A	I	L
S	K	H	E	P	A	L	S										E	V	S	S	P		T	P	K	I	I	D	P	A	I	L
C	M	H	E	P	T	P	S										E	V	S	T	R		T	S	K	S	R	H	P	D	V	F
-	-	H	E	P	T	-	S										E	V	S	T	R		A	P	K	I	M	D	P	A	V	-
C	M	H	E	P	T	S	S										E	V	S	T	R		A	P	K	I	M	D	P	A	V	-
-	-	H	E	P	T	L	S										E	V	S	T	R		T	P	K	I	A	D	P	A	I	L
S	M	H	E	P	T	L	S										E	V	S	T	R		T	P	K	I	A	D	P	A	I	L
S	L	S	K	P	T	L	P										L	I	G	E	Q		T	P	K	I	L	D	S	P	V	T
C	L	N	P	L	P	-	P										S	T	-	V	V		T	P	Q	T	S	-	-	-	P	L
C	L	N	P	L	P	N	P										S	T	-	V	V		T	P	Q	T	S	-	-	-	P	L
C	L	N	P	L	P	P	P										S	-	S	V	V		A	P	Q	T	S	-	-	-	P	L
C	L	N	P	L	S	P	P										S	-	V	V	V		A	P	Q	T	S	-	-	-	P	L
C	L	S	L	N	A	S	P										A	L	-	G	T		T	P	Q	T	S	K	G	K	P	L
C	L	N	P	I	A	S	P										A	V	K	G	T		T	S	Q	T	S	A	P	G	P	L
C	L	N	P	I	A	S	P										A	V	S	G	T		T	S	Q	T	S	A	P	G	P	L
C	L	N	P	I	A	S	P										A	V	S	G	T		T	S	Q	T	S	G	P	G	P	L
C	L	N	P	I	A	S	P										A	V	K	G	T		T	S	Q	T	S	G	P	G	P	L
C	L	N	P	I	A	S	P										A	V	S	G	T		T	S	Q	T	S	G	P	G	P	L
C	L	N	P	I	A	S	P										A	S	-	G	T		T	S	Q	T	S	G	P	G	P	L
C	L	N	P	I	A	S	P										A	V	S	G	T		T	S	Q	T	S	G	P	G	P	L
C	L	N	P	I	A	S	P										A	V	S	G	T		T	S	Q	T	S	G	P	G	P	L
C	L	S	V	V	P	A	P										S	Q	K	G	V		L	P	Q	T	S	P	K	K	A	-
C	L	S	-	-	-	-	-										-	-	-	-	-		L	P	Q	T	-	-	-	-	-	-
C	L	S	V	V	P	P	P										V	S	K	G	A		L	P	Q	T	S	A	H	S	P	S
C	L	S	V	V	P	P	P										S	Q	P	G	V		I	P	Q	T	S	A	R	G	P	L
C	V	S	-	-	-	-	-										-	-	-	-	-		I	P	Q	-	-	-	-	-	-	-
C	V	S	V	V	P	S	P										S	Q	E	G	V		I	P	Q	T	S	K	A	P	P	L
C	L	S	V	V	A	P	P										S	Q	K	G	V		I	P	Q	T	S	V	R	S	P	L
C	L	S	V	V	P	P	P										S	F	P	G	V		I	P	Q	T	S	M	C	S	P	L
C	L	S	V	V	P	P	-										S	V	P	G	V		I	P	Q	T	S	M	R	S	P	-
C	L	S	V	V	P	P	P										S	V	P	G	V		I	P	Q	T	S	M	R	S	P	L
C	L	S	V	V	P	P	P										S	Q	K	G	V		L	P	K	T	S	V	H	S	I	S
C	L	S	V	V	P	P	P										S	Q	K	G	V		L	P	K	T	S	V	H	S	I	S
C	L	S	V	V	-	-	-										L	-	-	-	-		I	P	Q	T	S	-	-	-	-	-
C	L	S	V	V	P	P	R										S	Q	P	G	V		I	P	Q	I	S	I	R	S	P	E
C	L	S	V	V	P	P	P										S	Q	E	G	V		I	P	Q	A	S	I	H	S	P	L
C	L	S	V	V	P	P	P										S	Q	E	G	L		I	P	Q	A	S	I	P	S	P	L
C	L	S	V	V	P	-	P										S	-	S	G	L		I	P	Q	A	S	I	P	S	P	L
C	L	S	V	V	A	P	P										S	Q	K	G	A		I	P	Q	I	S	V	R	A	P	L
C	L	S	V	V	P	K	P										S	S	P	G	A		I	P	Q	T	S	V	R	G	P	L
C	L	S	V	V	-	-	-										S	-	-	-	-		T	P	Q	T	S	-	-	-	-	-
C	L	S	V	V	-	-	-										S	I	-	-	-		T	P	Q	T	S	-	-	-	-	-
C	L	S	V	V	P	P	P										S	Q	K	G	A		I	P	Q	T	S	V	R	S	P	L
C	L	S	V	V	P	K	P										S	Q	K	G	A		I	P	Q	T	S	V	R	S	P	L
C	L	P	-	-	-	-	-										-	-	-	-	-		L	P	Q	T	-	-	-	-	-	-
C	L	P	L	V	L	P	P										S	Q	E	G	V		L	P	Q	T	S	A	H	G	P	A
C	L	S	-	-	-	-	-										-	-	-	-	-		L	P	Q	T	-	-	-	-	-	-
C	L	S	V	V	P	P	P										S	T	P	S	V		L	P	Q	T	S	A	L	S	P	S
C	L	S	V	V	P	P	P										S	Q	P	G	V		L	P	Q	T	S	V	H	A	P	S
C	L	S	V	I	-	-	-										L	-	-	-	-		L	P	Q	T	S	-	-	-	-	-
C	L	S	V	V	P	P	P										V	-	A	G	A		L	P	Q	T	S	V	S	T	P	S
C	L	S	V	V	P	K	P										V	-	A	G	A		L	P	Q	T	S	V	S	T	P	-
C	L	S	V	V	P	A	P										V	-	A	G	A		L	P	Q	T	S	V	S	T	S	S
C	L	S	V	V	P	P	P										V	-	A	-	A		L	P	Q	T	S	A	S	T	P	G
C	L	S	V	V	-	-	-										A	-	-	-	-		L	P	Q	T	S	-	-	-	-	-
C	L	S	V	V	-	-	-										A	-	-	-	-		L	P	Q	T	S	-	-	-	-	-
C	L	S	V	V	-	-	-										V	-	-	-	-		L	P	Q	T	S	-	-	-	-	-
C	L	S	V	V	-	-	-										A	-	-	-	-		L	P	Q	T	S	-	-	-	-	-
C	L	S	V	V	P	A	P										A	Q	K	G	V		L	P	Q	T	S	V	S	T	A	S
C	L	S	V	V	-	-	-										V	-	-	-	-		L	P	Q	T	S	-	-	-	-	-
C	L	S	V	V	P	A	P										A	-	A	G	V		L	P	Q	T	S	V	S	S	A	P
C	L	S	V	V	P	A	P										A	-	A	G	V		L	P	Q	T	S	V	S	T	A	S
C	L	S	V	V	P	K	P										A	-	A	G	V		L	P	Q	T	S	V	S	T	A	-
C	L	S	-	-	-	-	-										-	-	-	-	-		L	P	Q	-	-	-	-	-	-	-
C	L	S	V	V	-	-	-										S	-	-	-	-		L	P	Q	T	S	-	-	-	-	-
C	L	S	V	V	-	-	-										S	V	-	-	-		L	P	Q	T	S	-	-	-	-	-
C	L	S	V	V	-	-	-										S	-	-	-	-		L	P	Q	T	S	-	-	-	-	-
C	L	S	V	V	-	-	-										S	V	-	-	-		L	P	Q	T	S	-	-	-	-	-
C	L	S	V	V	-	-	-										S	-	-	-	-		L	P	Q	T	S	-	-	-	-	-
C	L	S	V	V	P	A	P										A	-	A	G	A		L	P	Q	I	S	V	S	T	P	S
C	L	S	V	V	P	-	-										A	Q	K	P	-		L	P	Q	T	S	-	-	-	P	-
C	L	S	V	V	P	K	P										A	-	A	G	A		L	P	Q	T	S	A	S	T	P	-
C	L	S	V	V	P	A	P										A	-	A	G	A		L	P	Q	T	S	V	S	T	P	S
C	L	S	V	V	P	K	P										A	-	A	G	A		L	P	Q	T	S	V	S	T	P	-
C	L	S	V	V	P	K	P										S	-	L	G	V		L	P	Q	T	S	V	G	P	P	P
C	L	S	V	V	-	-	-										S	-	-	-	-		L	P	Q	T	S	-	-	-	-	-
C	L	S	V	V	P	K	P										S	-	P	G	A		L	P	Q	T	S	V	G	P	P	P
C	L	S	V	V	P	K	P										S	-	P	A	A		L	P	Q	T	S	V	G	P	P	P
C	L	S	V	V	P	K	P										S	-	P	G	A		L	P	Q	T	S	V	G	P	P	-
C	L	S	V	V	P	T	P										S	-	K	G	A		L	P	Q	T	S	V	G	P	P	-
C	L	S	V	V	P	K	P										A	-	P	G	A		L	P	Q	T	S	V	G	P	P	-
C	L	P	-	-	-	-	-										-	-	-	-	-		L	P	Q	-	-	-	-	-	-	-
C	L	P	V	V	P	Q	P										A	-	A	G	I		L	P	Q	T	S	V	R	G	P	L
C	L	S	-	-	-	-	-										-	-	-	-	-		L	P	Q	-	-	-	-	-	-	-
C	L	S	V	V	F	-	P										S	-	-	-	-		L	P	Q	T	S	-	-	-	A	-
C	L	S	V	V	P	P	P										P	T	P	G	V		L	P	Q	S	S	V	R	S	P	P
C	L	S	V	V	S	Q	P										T	Q	E	G	V		L	P	Q	S	S	V	R	S	P	S
C	L	S	V	V	-	-	-										T	-	-	-	-		L	P	Q	S	S	-	-	-	-	-
C	L	S	V	V	P	Q	P										T	Q	E	G	V		L	P	Q	S	S	V	R	S	P	S
C	L	S	-	-	-	-	-										-	-	-	-	-		L	P	Q	T	-	-	-	-	-	-
C	L	S	V	V	P	P	P										S	Q	K	G	V		L	P	Q	T	S	V	C	G	P	S
C	L	S	V	V	P	P	P										S	Q	K	G	V		L	P	Q	T	S	H	S	K	P	A
C	L	S	V	V	P	P	P										S	Q	K	G	V		L	P	Q	T	S	H	S	K	P	A
S	L	S	V	V	-	-	-										S	Q	-	-	-		L	P	Q	S	S	-	-	-	-	-
C	L	S	V	V	-	-	-										S	-	-	-	-		L	P	Q	T	S	-	-	-	-	-
C	L	S	V	V	-	-	-										S	-	-	-	-		L	P	Q	T	S	-	-	-	-	-
C	L	S	-	-	-	-	-										-	-	-	-	-		L	P	Q	-	-	-	-	-	-	-
C	L	S	V	V	P	P	P										T	Q	P	G	G		L	P	Q	N	S	A	P	I	A	S
C	L	S	V	V	P	P	P										S	Q	K	G	V		L	P	Q	T	S	V	R	S	P	S
C	L	S	V	V	P	P	P										S	Q	P	G	V		L	P	Q	T	S	A	C	T	P	L
C	L	S	-	-	-	-	-										-	-	-	-	-		L	P	K	T	-	-	-	-	-	-
C	L	S	L	V	P	S	P										S	L	K	G	V		L	P	K	T	S	V	R	S	P	S
C	L	S	-	-	-	-	-										-	-	-	-	-		L	P	Q	T	-	-	-	-	-	-
C	L	S	V	V	P	P	P										S	Q	E	E	V		L	P	Q	T	S	A	H	S	P	S
C	L	S	-	-	-	-	-										-	-	-	-	-		L	P	Q	T	-	-	-	-	-	-
C	L	S	V	V	P	P	P										A	H	E	G	V		L	P	Q	T	S	V	S	S	P	V
C	L	S	-	-	-	-	-										-	-	-	-	-		L	P	Q	T	-	-	-	-	-	-
C	L	S	V	V	-	-	A										A	L	-	-	-		L	P	Q	T	A	-	-	-	-	-
C	L	S	-	-	-	-	-										-	-	-	-	-		L	P	Q	T	-	-	-	-	-	-
C	L	S	V	V	P	K	P										S	Q	E	G	V		L	P	Q	T	S	V	R	A	P	S
C	L	S	-	-	-	-	-										-	-	-	-	-		L	P	Q	T	-	-	-	-	-	-
C	L	S	V	V	S	P	P										S	T	P	G	V		L	P	Q	T	S	V	R	S	P	S
C	L	S	V	V	S	-	-										S	Q	-	V	-		L	P	Q	T	S	-	-	-	A	-
C	L	S	-	-	-	-	-										-	-	-	-	-		L	P	Q	T	-	-	-	-	-	-
C	L	S	V	V	P	P	P										S	Q	K	A	V		L	P	Q	T	S	S	P	R	P	G
C	L	S	V	V	P	P	P										S	R	K	G	V		L	P	Q	T	S	S	P	R	P	S
C	L	S	V	V	P	P	P										S	R	K	G	V		L	P	Q	T	S	V	H	S	P	S
C	L	S	V	V	P	P	P										S	R	K	G	V		L	P	Q	T	S	V	H	S	P	S
C	L	S	V	V	P	P	P										S	R	K	G	V		L	P	Q	T	S	V	H	S	P	S
C	L	S	V	V	P	P	P										S	R	K	G	V		L	P	Q	T	S	V	H	S	P	S
C	L	S	V	V	P	P	P										S	T	P	G	V		L	P	Q	T	S	V	R	G	P	S
C	L	S	-	-	-	-	-										-	-	-	-	-		L	P	Q	T	-	-	-	-	-	-
C	L	S	V	V	P	P	P										S	Q	E	G	V		L	P	Q	T	S	V	R	S	P	S
C	L	S	L	V	E	P	P										S	Q	N	G	V		L	P	Q	T	S	-	A	A	P	V
C	L	S	L	V	P	K	P										S	Q	E	G	V		L	P	Q	T	S	V	R	T	P	S
C	L	S	L	V	-	-	-										S	I	-	-	-		L	P	Q	T	S	-	-	-	-	-
C	L	S	L	V	P	K	P										S	Q	E	G	V		L	P	Q	T	S	V	R	S	P	S
C	L	S	V	V	P	P	P										S	Q	K	G	V		L	P	Q	T	S	A	R	T	P	L
C	L	P	-	-	-	-	-										-	-	-	-	-		L	P	Q	T	-	-	-	-	-	-
C	L	P	V	V	P	Q	P										S	Q	K	G	V		L	P	Q	T	S	V	R	S	P	S
C	L	S	-	-	-	-	-										-	-	-	-	-		L	P	Q	T	-	-	-	-	-	-
C	L	S	V	V	P	P	P										S	Q	-	G	V		L	P	Q	T	S	V	H	S	P	S
C	L	S	-	-	-	-	-										-	-	-	-	-		L	P	Q	-	-	-	-	-	-	-
C	L	S	V	V	P	P	P										S	Q	E	G	V		L	P	Q	T	S	V	H	S	C	S
C	L	S	-	-	-	-	-										-	-	-	-	-		L	P	Q	T	-	-	-	-	-	-
C	L	S	-	-	-	-	-										-	-	-	-	-		L	P	Q	T	-	-	-	-	-	-
