# Supplementary material for: Bioinformatic Analysis of Topoisomerase IIα Reveals Interdomain Interdependencies and Critical C-Terminal Domain Residues
Source: Int J Mol Sci. 2024 May 23;25(11):5674. doi: 10.3390/ijms25115674 (PMC11172036; doi:10.3390/ijms25115674)
Supplement: Supplementary file 1 [file ijms-25-05674-s001.zip › Data S2.xlsx]

## Sheet: Results
Cluster	SR Mode	Discovered
(320, 354)	1.0	top-pairwise
(577, 618)	1.0	top-pairwise
(679, 938)	1.0	top-pairwise
(829, 1080)	1.0	top-pairwise
(1030, 1056)	1.0	top-pairwise
(19, 1076)	0.972529	top-pairwise
(677, 1133)	0.968081	top-pairwise
(915, 1144)	0.943437	top-pairwise
(353, 1124)	0.930823	top-pairwise
(412, 647)	0.930772	top-pairwise
(188, 696)	0.910458	top-pairwise
(586, 622)	0.908001	top-pairwise
(694, 1027)	0.905403	top-pairwise
(657, 718)	0.897323	top-pairwise
(401, 825)	0.894877	top-pairwise
(578, 660)	0.876951	top-pairwise
(206, 1078)	0.876566	top-pairwise
(676, 756)	0.865288	top-pairwise
(100, 311)	0.852056	top-pairwise
(23, 1008)	0.84275	top-pairwise
(240, 1479)	0.839997	top-pairwise
(338, 450)	0.836246	top-pairwise
(213, 862)	0.831902	top-pairwise
(597, 902)	0.830108	top-pairwise
(259, 959)	0.820422	top-pairwise
(8, 596)	0.819688	top-pairwise
(637, 762)	0.818716	top-pairwise
(362, 1062)	0.816888	top-pairwise
(678, 917)	0.810678	top-pairwise
(602, 1527)	0.809192	top-pairwise
(732, 787)	0.80653	top-pairwise
(976, 1475)	0.805383	top-pairwise
(1, 5)	0.804207	top-pairwise
(877, 1152)	0.799645	top-pairwise
(1130, 1150)	0.796239	top-pairwise
(32, 1471)	0.789501	top-pairwise
(438, 1049)	0.783709	top-pairwise
(704, 1016)	0.783258	top-pairwise
(74, 115)	0.783085	top-pairwise
(1250, 1264)	0.78196	top-pairwise
(182, 1526)	0.780009	top-pairwise
(861, 967)	0.773351	top-pairwise
(1075, 1153)	0.772212	top-pairwise
(292, 632)	0.770861	top-pairwise
(1087, 1123)	0.7677	top-pairwise
(252, 366)	0.767536	top-pairwise
(1021, 1120)	0.766767	top-pairwise
(22, 1095)	0.766629	top-pairwise
(607, 1103)	0.766197	top-pairwise
(1425, 1427)	0.765341	top-pairwise
(205, 1202)	0.764855	top-pairwise
(1189, 1272)	0.762137	top-pairwise
(364, 630)	0.761824	top-pairwise
(26, 301)	0.759349	top-pairwise
(108, 828)	0.756458	top-pairwise
(136, 1199)	0.752467	top-pairwise
(229, 585)	0.751821	top-pairwise
(639, 690)	0.750591	top-pairwise
(236, 1161)	0.747828	top-pairwise
(996, 999)	0.747828	top-pairwise
(202, 898)	0.74771	top-pairwise
(118, 1429)	0.744614	top-pairwise
(1185, 1186)	0.740902	top-pairwise
(998, 1290)	0.740014	top-pairwise
(70, 982)	0.739871	top-pairwise
(13, 688)	0.739329	top-pairwise
(1292, 1294)	0.738846	top-pairwise
(303, 1472)	0.734072	top-pairwise
(918, 1238)	0.731334	top-pairwise
(592, 958)	0.727547	top-pairwise
(287, 1337)	0.725287	top-pairwise
(21, 1308)	0.724598	top-pairwise
(891, 909)	0.723557	top-pairwise
(1190, 1480)	0.720619	top-pairwise
(1244, 1256)	0.717408	top-pairwise
(235, 993)	0.716568	top-pairwise
(1297, 1302)	0.716124	top-pairwise
(853, 1454)	0.716046	top-pairwise
(769, 881)	0.715909	top-pairwise
(582, 1275)	0.715746	top-pairwise
(670, 1522)	0.713647	top-pairwise
(1361, 1431)	0.709678	top-pairwise
(1112, 1340)	0.709245	top-pairwise
(1063, 1281)	0.708531	top-pairwise
(433, 1329)	0.705541	top-pairwise
(9, 347)	0.699337	top-pairwise
(1083, 1382)	0.697828	top-pairwise
(27, 981)	0.695379	top-pairwise
(1316, 1512)	0.695355	top-pairwise
(1354, 1398)	0.694484	top-pairwise
(606, 1350)	0.691581	top-pairwise
(1288, 1530)	0.690339	top-pairwise
(1217, 1364)	0.6857	top-pairwise
(1225, 1378)	0.684353	top-pairwise
(191, 1177)	0.683265	top-pairwise
(1038, 1326)	0.683052	top-pairwise
(333, 1246)	0.682586	top-pairwise
(1243, 1311)	0.682475	top-pairwise
(1312, 1467)	0.679996	top-pairwise
(204, 994)	0.677683	top-pairwise
(1273, 1531)	0.676606	top-pairwise
(1349, 1407)	0.67226	top-pairwise
(1357, 1404)	0.671711	top-pairwise
(385, 1301)	0.659974	top-pairwise
(1213, 1236)	0.659073	top-pairwise
(1305, 1524)	0.659009	top-pairwise
(49, 257)	0.657013	top-pairwise
(178, 1242)	0.655855	top-pairwise
(734, 1287)	0.65468	top-pairwise
(260, 1248)	0.653816	top-pairwise
(266, 1417)	0.653717	top-pairwise
(1247, 1249)	0.653179	top-pairwise
(692, 1455)	0.653027	top-pairwise
(175, 1072)	0.650659	top-pairwise
(334, 1370)	0.649436	top-pairwise
(407, 1282)	0.646619	top-pairwise
(1005, 1283)	0.645659	top-pairwise
(1319, 1339)	0.643989	top-pairwise
(809, 893)	0.64306	top-pairwise
(663, 1159)	0.640827	top-pairwise
(4, 1037)	0.636282	top-pairwise
(1324, 1445)	0.632743	top-pairwise
(411, 1331)	0.632399	top-pairwise
(1304, 1344)	0.629082	top-pairwise
(429, 1325)	0.62793	top-pairwise
(189, 1460)	0.627075	top-pairwise
(183, 928)	0.624232	top-pairwise
(1408, 1435)	0.614796	top-pairwise
(1477, 1495)	0.612414	top-pairwise
(887, 971)	0.611466	top-pairwise
(77, 682)	0.610595	top-pairwise
(453, 903)	0.61022	top-pairwise
(56, 1402)	0.608415	top-pairwise
(1317, 1358)	0.607142	top-pairwise
(14, 217)	0.604596	top-pairwise
(1223, 1401)	0.598435	top-pairwise
(834, 964)	0.595019	top-pairwise
(1260, 1271)	0.594385	top-pairwise
(1024, 1025)	0.589347	top-pairwise
(978, 1300)	0.58892	top-pairwise
(339, 1125)	0.582713	top-pairwise
(306, 1204)	0.58052	top-pairwise
(1108, 1503)	0.579766	top-pairwise
(344, 1169)	0.577581	top-pairwise
(1255, 1493)	0.577537	top-pairwise
(1394, 1397)	0.573937	top-pairwise
(1157, 1422)	0.573754	top-pairwise
(889, 921)	0.569611	top-pairwise
(1405, 1456)	0.569549	top-pairwise
(269, 604)	0.566194	top-pairwise
(1093, 1385)	0.565979	top-pairwise
(892, 899)	0.565773	top-pairwise
(208, 1028)	0.565301	top-pairwise
(1403, 1470)	0.563679	top-pairwise
(393, 1205)	0.562075	top-pairwise
(1412, 1449)	0.55993	top-pairwise
(117, 957)	0.559366	top-pairwise
(368, 1196)	0.558672	top-pairwise
(155, 876)	0.553622	top-pairwise
(687, 907)	0.551584	top-pairwise
(1296, 1474)	0.550482	top-pairwise
(587, 1423)	0.547842	top-pairwise
(233, 1195)	0.547121	top-pairwise
(1142, 1291)	0.546248	top-pairwise
(1097, 1381)	0.541827	top-pairwise
(894, 1459)	0.541088	top-pairwise
(1214, 1411)	0.540656	top-pairwise
(273, 1511)	0.539809	top-pairwise
(1323, 1453)	0.539096	top-pairwise
(16, 1418)	0.538779	top-pairwise
(934, 1484)	0.5349	top-pairwise
(1387, 1448)	0.533889	top-pairwise
(18, 1380)	0.530991	top-pairwise
(1353, 1413)	0.529484	top-pairwise
(3, 6)	0.529288	top-pairwise
(975, 1384)	0.526596	top-pairwise
(1156, 1192)	0.521716	top-pairwise
(1060, 1320)	0.518732	top-pairwise
(536, 1079)	0.516854	top-pairwise
(481, 1518)	0.516284	top-pairwise
(1109, 1396)	0.514155	top-pairwise
(158, 823)	0.509399	top-pairwise
(1342, 1352)	0.508491	top-pairwise
(1162, 1229)	0.505392	top-pairwise
(104, 868)	0.505288	top-pairwise
(71, 293)	0.505288	top-pairwise
(193, 1010)	0.504623	top-pairwise
(970, 1114)	0.502695	top-pairwise
(766, 785)	0.501286	top-pairwise
(1321, 1513)	0.498834	top-pairwise
(1164, 1501)	0.49668	top-pairwise
(770, 1436)	0.493914	top-pairwise
(869, 1315)	0.479505	top-pairwise
(399, 1284)	0.476781	top-pairwise
(1313, 1314)	0.475833	top-pairwise
(1018, 1240)	0.474236	top-pairwise
(336, 948)	0.472414	top-pairwise
(184, 1333)	0.469798	top-pairwise
(1110, 1496)	0.467304	top-pairwise
(1089, 1111)	0.466127	top-pairwise
(60, 1201)	0.462095	top-pairwise
(521, 1279)	0.458906	top-pairwise
(731, 1168)	0.456542	top-pairwise
(282, 930)	0.449929	top-pairwise
(1119, 1356)	0.445001	top-pairwise
(1334, 1366)	0.442544	top-pairwise
(391, 1351)	0.433375	top-pairwise
(1306, 1377)	0.433263	top-pairwise
(349, 566)	0.426218	top-pairwise
(658, 880)	0.424403	top-pairwise
(288, 1446)	0.419854	top-pairwise
(1509, 1528)	0.418106	top-pairwise
(1363, 1516)	0.417401	top-pairwise
(135, 1322)	0.415577	top-pairwise
(275, 820)	0.411851	top-pairwise
(1105, 1468)	0.406734	top-pairwise
(1116, 1395)	0.403176	top-pairwise
(1121, 1386)	0.400432	top-pairwise
(1183, 1188)	0.398704	top-pairwise
(11, 264)	0.380116	top-pairwise
(187, 1262)	0.359576	top-pairwise
(1424, 1433)	0.355947	top-pairwise
(878, 883)	0.29517	top-pairwise
(1237, 1303)	0.277753	top-pairwise
(1198, 1383)	0.242514	top-pairwise
(320, 353, 354, 1124)	0.465466	574
(577, 616, 618)	0.666667	573
(186, 679, 938)	0.652311	572
(583, 829, 1080)	0.66296	571
(1030, 1051, 1056)	0.666667	570
(19, 25, 1076)	0.645558	569
(677, 929, 1133)	0.641743	568
(199, 915, 1144)	0.520477	567
(412, 647, 677, 929, 1133)	0.375855	566
(586, 622, 901)	0.591383	565
(412, 647, 677, 694, 929, 1027, 1133)	0.261454	564
(23, 401, 825, 1008)	0.433575	563
(320, 353, 354, 578, 660, 1124)	0.297782	562
(19, 25, 676, 756, 1076)	0.358798	561
(240, 338, 450, 1479)	0.403535	560
(213, 412, 647, 677, 694, 862, 929, 1027, 1133)	0.197072	559
(259, 781, 959)	0.452264	558
(8, 213, 412, 596, 647, 677, 694, 862, 929, 1027, 1133)	0.158148	557
(19, 25, 362, 676, 756, 1062, 1076)	0.247807	556
(8, 213, 412, 596, 602, 647, 677, 694, 862, 929, 1027, 1133, 1527)	0.132426	555
(266, 976, 1417, 1475)	0.323582	554
(1, 5, 978, 1300)	0.24974	553
(583, 829, 877, 1080, 1152)	0.366399	552
(32, 1250, 1264, 1471)	0.369955	551
(19, 25, 362, 438, 676, 756, 1049, 1062, 1076)	0.185527	550
(74, 115, 240, 338, 450, 1479)	0.264774	549
(19, 25, 362, 438, 676, 756, 861, 967, 1049, 1062, 1076)	0.146866	548
(195, 292, 632)	0.509228	547
(918, 1087, 1123, 1238)	0.251946	546
(19, 25, 252, 362, 366, 438, 676, 756, 861, 967, 1049, 1062, 1076)	0.12429	545
(22, 1095, 1130, 1150)	0.37429	544
(320, 353, 354, 578, 660, 1124, 1425, 1427)	0.213239	543
(1189, 1232, 1272)	0.514864	542
(364, 630, 996, 999)	0.35797	541
(26, 301, 451)	0.460088	540
(8, 108, 213, 412, 596, 602, 647, 677, 694, 828, 862, 929, 1027, 1133, 1527)	0.114663	539
(229, 585, 1330)	0.479019	538
(178, 639, 690, 1242)	0.266433	537
(236, 266, 976, 1161, 1417, 1475)	0.184412	536
(118, 320, 353, 354, 578, 660, 1124, 1425, 1427, 1429)	0.164548	535
(945, 998, 1290)	0.482577	534
(70, 74, 115, 240, 338, 450, 982, 1479)	0.195576	533
(253, 1292, 1294)	0.455318	532
(303, 1021, 1120, 1472)	0.353069	531
(8, 108, 213, 287, 412, 596, 602, 647, 677, 694, 828, 862, 929, 1027, 1133, 1337, 1527)	0.099913	530
(19, 25, 252, 362, 366, 438, 676, 756, 861, 891, 909, 967, 1049, 1062, 1076)	0.106522	529
(1244, 1256, 1374)	0.471158	528
(8, 108, 213, 235, 287, 412, 596, 602, 647, 677, 694, 828, 862, 929, 993, 1027, 1133, 1337, 1527)	0.08871	527
(853, 873, 1454)	0.413975	526
(8, 108, 213, 235, 287, 412, 596, 602, 647, 677, 694, 769, 828, 862, 881, 929, 993, 1027, 1133, 1337, 1527)	0.078263	525
(670, 1522, 1523)	0.471539	524
(1361, 1421, 1431)	0.476179	523
(206, 1078, 1112, 1340)	0.37201	522
(433, 1014, 1329)	0.460389	521
(9, 22, 347, 1095, 1130, 1150)	0.241767	520
(27, 981, 1267)	0.439937	519
(1190, 1316, 1480, 1512)	0.331816	518
(32, 606, 1250, 1264, 1350, 1471)	0.229998	517
(1217, 1364, 1482)	0.434758	516
(23, 401, 825, 1008, 1225, 1378)	0.260114	515
(195, 292, 632, 1038, 1326)	0.285893	514
(19, 25, 252, 362, 366, 438, 676, 756, 861, 891, 909, 967, 1049, 1062, 1076, 1243, 1311)	0.092517	513
(19, 25, 204, 252, 362, 366, 438, 676, 756, 861, 891, 909, 967, 994, 1049, 1062, 1076, 1243, 1311)	0.081806	512
(525, 1349, 1407)	0.427648	511
(1206, 1357, 1404)	0.43775	510
(385, 583, 829, 877, 1080, 1152, 1301)	0.22502	509
(19, 25, 204, 252, 362, 366, 438, 676, 756, 861, 891, 909, 967, 994, 1049, 1062, 1076, 1243, 1305, 1311, 1524)	0.072703	508
(253, 734, 1287, 1292, 1294)	0.231333	507
(1247, 1249, 1338)	0.408826	506
(19, 25, 204, 252, 362, 366, 438, 676, 692, 756, 861, 891, 909, 967, 994, 1049, 1062, 1076, 1243, 1305, 1311, 1455, 1524)	0.065002	505
(175, 334, 1072, 1370)	0.250195	504
(722, 1005, 1283)	0.415013	503
(691, 1319, 1339)	0.42183	502
(422, 809, 893)	0.427883	501
(136, 663, 1159, 1199)	0.312798	500
(657, 718, 1324, 1445)	0.339449	499
(1217, 1304, 1344, 1364, 1482)	0.249352	498
(189, 195, 292, 632, 1038, 1326, 1460)	0.197907	497
(657, 718, 1324, 1408, 1435, 1445)	0.230096	496
(864, 887, 971)	0.358409	495
(77, 682, 1359)	0.363263	494
(19, 25, 204, 252, 362, 366, 438, 453, 676, 692, 756, 861, 891, 903, 909, 967, 994, 1049, 1062, 1076, 1243, 1305, 1311, 1455, 1524)	0.058903	493
(1317, 1358, 1499)	0.398492	492
(14, 217, 1312, 1467)	0.313846	491
(834, 964, 1184)	0.377649	490
(19, 25, 204, 252, 362, 366, 438, 453, 676, 692, 756, 861, 891, 903, 909, 967, 994, 1049, 1062, 1076, 1243, 1260, 1271, 1305, 1311, 1455, 1524)	0.053986	489
(19, 25, 204, 252, 339, 362, 366, 438, 453, 676, 692, 756, 861, 891, 903, 909, 967, 994, 1049, 1062, 1076, 1125, 1243, 1260, 1271, 1305, 1311, 1455, 1524)	0.050382	488
(1108, 1113, 1503)	0.380476	487
(188, 344, 696, 1169)	0.308237	486
(1394, 1397, 1399)	0.359155	485
(13, 688, 1157, 1422)	0.300442	484
(1390, 1405, 1456)	0.379833	483
(4, 269, 604, 1037)	0.265725	482
(892, 899, 1258)	0.33261	481
(208, 691, 1028, 1319, 1339)	0.237297	480
(19, 25, 204, 252, 339, 362, 366, 393, 438, 453, 676, 692, 756, 861, 891, 903, 909, 967, 994, 1049, 1062, 1076, 1125, 1205, 1243, 1260, 1271, 1305, 1311, 1455, 1524)	0.046379	479
(117, 368, 957, 1196)	0.235555	478
(26, 155, 301, 451, 876)	0.217516	477
(236, 266, 976, 1161, 1296, 1417, 1474, 1475)	0.127322	476
(188, 233, 344, 696, 1169, 1195)	0.182619	475
(23, 401, 825, 1008, 1097, 1225, 1378, 1381)	0.179774	474
(1209, 1214, 1411)	0.351671	473
(273, 1317, 1358, 1499, 1511)	0.215499	472
(16, 1348, 1418)	0.355077	471
(284, 934, 1484)	0.363513	470
(1093, 1385, 1387, 1448)	0.253063	469
(1336, 1353, 1413)	0.344962	468
(3, 6, 1450)	0.349911	467
(182, 975, 1384, 1526)	0.330454	466
(874, 1060, 1320)	0.339991	465
(19, 25, 204, 252, 339, 362, 366, 393, 438, 453, 536, 676, 692, 756, 861, 891, 903, 909, 967, 994, 1049, 1062, 1076, 1079, 1125, 1205, 1243, 1260, 1271, 1305, 1311, 1455, 1524)	0.042643	464
(1109, 1244, 1256, 1374, 1396)	0.238156	463
(1093, 1342, 1352, 1385, 1387, 1448)	0.165521	462
(104, 830, 868)	0.312274	461
(71, 293, 599)	0.335525	460
(193, 407, 1010, 1282)	0.260444	459
(766, 783, 785)	0.334191	458
(1189, 1232, 1272, 1321, 1513)	0.259725	457
(265, 770, 1436)	0.383437	456
(303, 869, 1021, 1120, 1315, 1472)	0.204694	455
(175, 334, 1072, 1313, 1314, 1370)	0.152783	454
(336, 948, 1099)	0.311	453
(184, 586, 622, 901, 1333)	0.266659	452
(874, 1060, 1089, 1111, 1320)	0.180171	451
(191, 521, 1177, 1279)	0.210266	450
(282, 930, 1297, 1302)	0.299316	449
(1334, 1336, 1353, 1366, 1413)	0.191835	448
(1172, 1306, 1377)	0.277244	447
(349, 566, 577, 616, 618)	0.236631	446
(288, 1394, 1397, 1399, 1446)	0.197229	445
(21, 1308, 1363, 1516)	0.271169	444
(275, 820, 904)	0.268092	443
(1105, 1197, 1468)	0.2881	442
(1116, 1395, 1473)	0.262788	441
(1121, 1354, 1386, 1398)	0.241615	440
(11, 264, 687, 907)	0.198083	439
(1115, 1424, 1433)	0.232395	438
(878, 883, 1447)	0.241122	437
(1227, 1237, 1303)	0.168657	436
(1198, 1213, 1236, 1383)	0.179402	435
(100, 118, 311, 320, 353, 354, 578, 660, 1124, 1425, 1427, 1429)	0.136796	434
(184, 586, 597, 622, 901, 902, 1333)	0.19607	433
(23, 401, 637, 762, 825, 1008, 1097, 1225, 1378, 1381)	0.147561	432
(100, 118, 311, 320, 353, 354, 578, 660, 678, 917, 1124, 1425, 1427, 1429)	0.116387	431
(100, 118, 311, 320, 353, 354, 578, 660, 678, 704, 917, 1016, 1124, 1425, 1427, 1429)	0.101812	430
(19, 25, 204, 252, 339, 362, 366, 393, 438, 453, 536, 607, 676, 692, 756, 861, 891, 903, 909, 967, 994, 1049, 1062, 1076, 1079, 1103, 1125, 1205, 1243, 1260, 1271, 1305, 1311, 1455, 1524)	0.040237	429
(189, 195, 205, 292, 632, 1038, 1202, 1326, 1460)	0.156342	428
(136, 202, 663, 898, 1159, 1199)	0.199124	427
(32, 606, 1185, 1186, 1250, 1264, 1350, 1471)	0.173773	426
(100, 118, 311, 320, 353, 354, 578, 592, 660, 678, 704, 917, 958, 1016, 1124, 1425, 1427, 1429)	0.090364	425
(8, 108, 213, 235, 287, 412, 596, 602, 647, 677, 694, 769, 828, 862, 881, 929, 993, 1027, 1063, 1133, 1281, 1337, 1527)	0.069103	424
(1083, 1382, 1461)	0.467096	423
(273, 1288, 1317, 1358, 1499, 1511, 1530)	0.16462	422
(206, 333, 1078, 1112, 1246, 1340)	0.224556	421
(1273, 1476, 1531)	0.390435	420
(1030, 1051, 1053, 1056)	0.5	419
(49, 257, 282, 930, 1297, 1302)	0.198127	418
(100, 118, 260, 311, 320, 353, 354, 578, 592, 660, 678, 704, 917, 958, 1016, 1124, 1248, 1425, 1427, 1429)	0.078996	417
(278, 411, 1331)	0.417424	416
(429, 1104, 1325)	0.375265	415
(70, 74, 115, 183, 240, 338, 450, 928, 982, 1479)	0.153242	414
(24, 1477, 1495)	0.397591	413
(56, 1092, 1402)	0.400069	412
(1217, 1223, 1304, 1344, 1364, 1401, 1482)	0.162147	411
(199, 915, 1024, 1025, 1144)	0.269606	410
(306, 422, 809, 893, 1204)	0.249922	409
(273, 1255, 1288, 1317, 1358, 1493, 1499, 1511, 1530)	0.128918	408
(1190, 1316, 1403, 1470, 1480, 1512)	0.207654	407
(1115, 1412, 1424, 1433, 1449)	0.158156	406
(23, 401, 587, 637, 762, 825, 1008, 1097, 1225, 1378, 1381, 1423)	0.118263	405
(894, 1105, 1197, 1459, 1468)	0.171648	404
(1323, 1390, 1405, 1453, 1456)	0.205813	403
(18, 1380, 1458)	0.350678	402
(1156, 1192, 1502)	0.347525	401
(1, 5, 481, 978, 1300, 1518)	0.152853	400
(158, 306, 422, 809, 823, 893, 1204)	0.160114	399
(303, 869, 970, 1021, 1114, 1120, 1315, 1472)	0.146675	398
(1164, 1189, 1232, 1272, 1321, 1501, 1513)	0.177943	397
(945, 998, 1006, 1290)	0.335995	396
(23, 229, 401, 585, 587, 637, 762, 825, 1008, 1097, 1225, 1330, 1378, 1381, 1423)	0.09453	395
(100, 118, 260, 311, 320, 353, 354, 578, 592, 660, 678, 704, 917, 958, 1016, 1124, 1248, 1361, 1421, 1425, 1427, 1429, 1431)	0.067827	394
(8, 108, 213, 235, 287, 412, 596, 602, 647, 670, 677, 694, 769, 828, 862, 881, 929, 993, 1027, 1063, 1133, 1281, 1337, 1522, 1523, 1527)	0.060763	393
(60, 1030, 1051, 1053, 1056, 1201)	0.244148	392
(259, 731, 781, 959, 1168)	0.244822	391
(175, 334, 1072, 1119, 1313, 1314, 1356, 1370)	0.098933	390
(27, 981, 1093, 1267, 1342, 1352, 1385, 1387, 1448)	0.103626	389
(19, 25, 204, 252, 339, 362, 366, 393, 438, 453, 536, 607, 676, 692, 756, 861, 891, 903, 909, 967, 994, 1049, 1062, 1076, 1079, 1103, 1125, 1205, 1206, 1243, 1260, 1271, 1305, 1311, 1357, 1404, 1455, 1524)	0.036847	388
(189, 195, 205, 292, 525, 632, 1038, 1202, 1326, 1349, 1407, 1460)	0.114721	387
(16, 1348, 1418, 1509, 1528)	0.172186	386
(135, 1322, 1323, 1390, 1405, 1453, 1456)	0.129034	385
(58, 853, 873, 1454)	0.285791	384
(1247, 1249, 1338, 1485)	0.307347	383
(942, 1183, 1188)	0.264879	382
(265, 717, 770, 1436)	0.343075	381
(19, 25, 204, 252, 339, 362, 366, 393, 438, 453, 536, 607, 676, 692, 756, 861, 891, 903, 909, 967, 994, 1049, 1062, 1076, 1079, 1103, 1108, 1113, 1125, 1205, 1206, 1243, 1260, 1271, 1305, 1311, 1357, 1404, 1455, 1503, 1524)	0.033543	380
(186, 284, 679, 934, 938, 1484)	0.251603	379
(187, 1261, 1262)	0.236285	378
(864, 887, 971, 1299)	0.255657	377
(199, 364, 630, 915, 996, 999, 1024, 1025, 1144)	0.118018	376
(3, 6, 1274, 1450)	0.259414	375
(71, 293, 599, 722, 1005, 1283)	0.132746	374
(256, 892, 899, 1258)	0.228992	373
(182, 975, 1121, 1354, 1384, 1386, 1398, 1526)	0.117361	372
(14, 32, 217, 606, 1185, 1186, 1250, 1264, 1312, 1350, 1467, 1471)	0.109861	371
(336, 948, 979, 1099)	0.230046	370
(13, 303, 688, 869, 970, 1021, 1114, 1120, 1157, 1315, 1422, 1472)	0.09597	369
(19, 21, 25, 204, 252, 339, 362, 366, 393, 438, 453, 536, 607, 676, 692, 756, 861, 891, 903, 909, 967, 994, 1049, 1062, 1076, 1079, 1103, 1108, 1113, 1125, 1205, 1206, 1243, 1260, 1271, 1305, 1308, 1311, 1357, 1363, 1404, 1455, 1503, 1516, 1524)	0.030315	368
(178, 639, 690, 1242, 1521)	0.211021	367
(4, 188, 233, 269, 344, 604, 696, 1037, 1169, 1195)	0.102977	366
(1116, 1395, 1426, 1473)	0.1919	365
(193, 407, 1010, 1269, 1282)	0.189725	364
(60, 918, 1030, 1051, 1053, 1056, 1087, 1123, 1201, 1238)	0.117556	363
(878, 883, 1100, 1447)	0.184148	362
(189, 195, 205, 292, 525, 632, 1038, 1109, 1202, 1244, 1256, 1326, 1349, 1374, 1396, 1407, 1460)	0.076864	361
(178, 349, 566, 577, 616, 618, 639, 690, 1242, 1521)	0.102023	360
(199, 253, 364, 630, 734, 915, 996, 999, 1024, 1025, 1144, 1287, 1292, 1294)	0.060896	359
(186, 284, 385, 583, 679, 829, 877, 934, 938, 1080, 1152, 1301, 1484)	0.119752	358
(158, 191, 306, 422, 521, 809, 823, 893, 1177, 1204, 1279)	0.082925	357
(288, 1247, 1249, 1338, 1394, 1397, 1399, 1446, 1485)	0.104807	356
(874, 908, 1060, 1089, 1111, 1320)	0.150599	355
(699, 1198, 1213, 1236, 1383)	0.170027	354
(1200, 1227, 1237, 1303)	0.117365	353
(236, 266, 976, 1161, 1254, 1296, 1417, 1474, 1475)	0.113801	352
(265, 717, 732, 770, 787, 1436)	0.247592	351
(23, 229, 401, 585, 587, 637, 762, 825, 1008, 1075, 1097, 1153, 1225, 1330, 1378, 1381, 1423)	0.084187	350
(265, 582, 717, 732, 770, 787, 1275, 1436)	0.189165	349
(186, 284, 385, 583, 679, 829, 877, 934, 938, 1080, 1142, 1152, 1291, 1301, 1484)	0.099705	348
(864, 887, 971, 1162, 1229, 1299)	0.161882	347
(236, 266, 399, 976, 1161, 1254, 1284, 1296, 1417, 1474, 1475)	0.082374	346
(1018, 1211, 1240)	0.288668	345
(1110, 1400, 1496)	0.292122	344
(1015, 1083, 1382, 1461)	0.344247	343
(433, 1014, 1329, 1347)	0.342045	342
(175, 334, 391, 1072, 1119, 1313, 1314, 1351, 1356, 1370)	0.074249	341
(19, 21, 25, 204, 252, 339, 362, 366, 393, 438, 453, 536, 607, 658, 676, 692, 756, 861, 880, 891, 903, 909, 967, 994, 1049, 1062, 1076, 1079, 1103, 1108, 1113, 1125, 1205, 1206, 1243, 1260, 1271, 1305, 1308, 1311, 1357, 1363, 1404, 1455, 1503, 1516, 1524)	0.028764	340
(158, 191, 278, 306, 411, 422, 521, 809, 823, 893, 1177, 1204, 1279, 1331)	0.066758	339
(56, 220, 1092, 1402)	0.296203	338
(24, 70, 74, 115, 183, 240, 338, 450, 928, 982, 1477, 1479, 1495)	0.10922	337
(246, 1273, 1476, 1531)	0.257747	336
(4, 188, 233, 269, 344, 604, 696, 834, 964, 1037, 1169, 1184, 1195)	0.082176	335
(104, 429, 830, 868, 1104, 1325)	0.157094	334
(77, 682, 1359, 1507)	0.260973	333
(1115, 1209, 1214, 1411, 1412, 1424, 1433, 1449)	0.100185	332
(18, 1371, 1380, 1458)	0.261324	331
(186, 284, 385, 583, 679, 829, 877, 934, 938, 1080, 1142, 1152, 1156, 1192, 1291, 1301, 1484, 1502)	0.080119	330
(201, 766, 783, 785)	0.22055	329
(4, 58, 188, 233, 269, 344, 604, 696, 834, 853, 873, 964, 1037, 1169, 1184, 1195, 1454)	0.057169	328
(275, 820, 904, 1210)	0.197101	327
(845, 942, 1183, 1188)	0.192181	326
(3, 6, 135, 1274, 1322, 1323, 1390, 1405, 1450, 1453, 1456)	0.075938	325
(49, 257, 259, 282, 731, 781, 930, 959, 1168, 1297, 1302)	0.087957	324
(9, 22, 23, 229, 347, 401, 585, 587, 637, 762, 825, 1008, 1075, 1095, 1097, 1130, 1150, 1153, 1225, 1330, 1378, 1381, 1423)	0.062505	323
(71, 187, 293, 599, 722, 1005, 1261, 1262, 1283)	0.074148	322
(117, 368, 498, 957, 1196)	0.183894	321
(100, 118, 260, 311, 320, 353, 354, 578, 592, 657, 660, 678, 704, 718, 917, 958, 1016, 1124, 1248, 1324, 1361, 1408, 1421, 1425, 1427, 1429, 1431, 1435, 1445)	0.052793	320
(336, 948, 979, 1099, 1187)	0.181291	319
(256, 889, 892, 899, 921, 1258)	0.127336	318
(26, 155, 236, 266, 301, 399, 451, 876, 976, 1161, 1254, 1284, 1296, 1417, 1474, 1475)	0.048965	317
(136, 202, 663, 898, 945, 998, 1006, 1159, 1199, 1290)	0.102113	316
(184, 265, 582, 586, 597, 622, 717, 732, 770, 787, 901, 902, 1275, 1333, 1436)	0.090252	315
(288, 1247, 1249, 1334, 1336, 1338, 1353, 1366, 1394, 1397, 1399, 1413, 1446, 1485)	0.067634	314
(193, 360, 407, 1010, 1269, 1282)	0.147706	313
(878, 883, 1100, 1379, 1447)	0.151322	312
(19, 21, 25, 204, 252, 339, 362, 366, 393, 438, 453, 536, 607, 658, 676, 692, 756, 861, 880, 891, 903, 909, 967, 994, 1049, 1062, 1076, 1079, 1103, 1108, 1113, 1125, 1164, 1189, 1205, 1206, 1232, 1243, 1260, 1271, 1272, 1305, 1308, 1311, 1321, 1357, 1363, 1404, 1455, 1501, 1503, 1513, 1516, 1524)	0.025047	311
(19, 21, 25, 204, 252, 339, 362, 366, 393, 438, 453, 536, 607, 658, 676, 692, 756, 861, 880, 891, 894, 903, 909, 967, 994, 1049, 1062, 1076, 1079, 1103, 1105, 1108, 1113, 1125, 1164, 1189, 1197, 1205, 1206, 1232, 1243, 1260, 1271, 1272, 1305, 1308, 1311, 1321, 1357, 1363, 1404, 1455, 1459, 1468, 1501, 1503, 1513, 1516, 1524)	0.022524	310
(1217, 1223, 1235, 1304, 1344, 1364, 1401, 1482)	0.142356	309
(1, 5, 481, 978, 1300, 1437, 1518)	0.124649	308
(206, 333, 874, 908, 1060, 1078, 1089, 1111, 1112, 1246, 1320, 1340)	0.09181	307
(60, 918, 1030, 1051, 1053, 1056, 1073, 1087, 1123, 1201, 1238)	0.105296	306
(1200, 1215, 1227, 1237, 1303)	0.087985	305
(13, 182, 303, 688, 869, 970, 975, 1021, 1114, 1120, 1121, 1157, 1315, 1354, 1384, 1386, 1398, 1422, 1472, 1526)	0.049762	304
(14, 32, 217, 606, 924, 1185, 1186, 1250, 1264, 1312, 1350, 1467, 1471)	0.102607	303
(27, 981, 1093, 1267, 1342, 1352, 1376, 1385, 1387, 1448)	0.093738	302
(178, 349, 566, 577, 616, 618, 639, 690, 754, 1242, 1521)	0.092588	301
(9, 22, 23, 189, 195, 205, 229, 292, 347, 401, 525, 585, 587, 632, 637, 762, 825, 1008, 1038, 1075, 1095, 1097, 1109, 1130, 1150, 1153, 1202, 1225, 1244, 1256, 1326, 1330, 1349, 1374, 1378, 1381, 1396, 1407, 1423, 1460)	0.034141	300
(8, 108, 184, 213, 235, 265, 287, 412, 582, 586, 596, 597, 602, 622, 647, 670, 677, 694, 717, 732, 769, 770, 787, 828, 862, 881, 901, 902, 929, 993, 1027, 1063, 1133, 1275, 1281, 1333, 1337, 1436, 1522, 1523, 1527)	0.036463	299
(13, 182, 303, 688, 869, 970, 975, 1015, 1021, 1083, 1114, 1120, 1121, 1157, 1315, 1354, 1382, 1384, 1386, 1398, 1422, 1461, 1472, 1526)	0.042657	298
(19, 21, 25, 204, 252, 339, 362, 366, 393, 433, 438, 453, 536, 607, 658, 676, 692, 756, 861, 880, 891, 894, 903, 909, 967, 994, 1014, 1049, 1062, 1076, 1079, 1103, 1105, 1108, 1113, 1125, 1164, 1189, 1197, 1205, 1206, 1232, 1243, 1260, 1271, 1272, 1305, 1308, 1311, 1321, 1329, 1347, 1357, 1363, 1404, 1455, 1459, 1468, 1501, 1503, 1513, 1516, 1524)	0.02103	297
(19, 21, 25, 56, 204, 220, 252, 339, 362, 366, 393, 433, 438, 453, 536, 607, 658, 676, 692, 756, 861, 880, 891, 894, 903, 909, 967, 994, 1014, 1049, 1062, 1076, 1079, 1092, 1103, 1105, 1108, 1113, 1125, 1164, 1189, 1197, 1205, 1206, 1232, 1243, 1260, 1271, 1272, 1305, 1308, 1311, 1321, 1329, 1347, 1357, 1363, 1402, 1404, 1455, 1459, 1468, 1501, 1503, 1513, 1516, 1524)	0.019661	296
(1018, 1211, 1240, 1439)	0.202203	295
(13, 182, 303, 688, 869, 970, 975, 1015, 1021, 1083, 1114, 1120, 1121, 1157, 1172, 1306, 1315, 1354, 1377, 1382, 1384, 1386, 1398, 1422, 1461, 1472, 1526)	0.035918	294
(77, 107, 682, 1359, 1507)	0.196256	293
(13, 182, 246, 303, 688, 869, 970, 975, 1015, 1021, 1083, 1114, 1120, 1121, 1157, 1172, 1273, 1306, 1315, 1354, 1377, 1382, 1384, 1386, 1398, 1422, 1461, 1472, 1476, 1526, 1531)	0.028194	292
(201, 483, 766, 783, 785)	0.162745	291
(100, 118, 260, 311, 320, 353, 354, 578, 592, 657, 660, 678, 704, 718, 917, 958, 1016, 1124, 1190, 1248, 1316, 1324, 1361, 1403, 1408, 1421, 1425, 1427, 1429, 1431, 1435, 1445, 1470, 1480, 1512)	0.042313	290
(11, 264, 687, 907, 1101)	0.161012	289
(275, 820, 904, 1208, 1210)	0.158561	288
(4, 58, 188, 233, 269, 344, 604, 696, 834, 845, 853, 873, 942, 964, 1037, 1169, 1183, 1184, 1188, 1195, 1454)	0.044313	287
(1116, 1395, 1426, 1440, 1473)	0.149689	286
(49, 117, 257, 259, 282, 368, 498, 731, 781, 930, 957, 959, 1168, 1196, 1297, 1302)	0.057508	285
(66, 336, 948, 979, 1099, 1187)	0.141197	284
(16, 18, 1348, 1371, 1380, 1418, 1458, 1509, 1528)	0.094818	283
(864, 887, 971, 1162, 1229, 1299, 1362)	0.132522	282
(104, 429, 830, 868, 1104, 1117, 1325)	0.128905	281
(878, 883, 1100, 1373, 1379, 1447)	0.133736	280
(193, 360, 407, 1010, 1269, 1282, 1517)	0.119985	279
(1149, 1217, 1223, 1235, 1304, 1344, 1364, 1401, 1482)	0.126662	278
(9, 22, 23, 189, 195, 205, 229, 273, 292, 347, 401, 525, 585, 587, 632, 637, 762, 825, 1008, 1038, 1075, 1095, 1097, 1109, 1130, 1150, 1153, 1202, 1225, 1244, 1255, 1256, 1288, 1317, 1326, 1330, 1349, 1358, 1374, 1378, 1381, 1396, 1407, 1423, 1460, 1493, 1499, 1511, 1530)	0.026736	277
(256, 889, 892, 899, 906, 921, 1258)	0.10552	276
(1, 5, 158, 191, 278, 306, 411, 422, 481, 521, 809, 823, 893, 978, 1177, 1204, 1279, 1300, 1331, 1437, 1518)	0.037564	275
(24, 70, 74, 115, 183, 240, 338, 450, 928, 982, 1064, 1477, 1479, 1495)	0.102123	274
(60, 918, 1030, 1051, 1053, 1056, 1073, 1087, 1088, 1123, 1201, 1238)	0.095342	273
(14, 32, 217, 606, 924, 1185, 1186, 1250, 1264, 1276, 1312, 1350, 1467, 1471)	0.096037	272
(136, 202, 254, 663, 898, 945, 998, 1006, 1159, 1199, 1290)	0.091952	271
(1, 5, 158, 191, 278, 306, 411, 422, 481, 521, 809, 823, 893, 978, 1115, 1177, 1204, 1209, 1214, 1279, 1300, 1331, 1411, 1412, 1424, 1433, 1437, 1449, 1518)	0.022766	270
(178, 349, 566, 577, 616, 618, 639, 641, 690, 754, 1242, 1521)	0.084421	269
(186, 206, 284, 333, 385, 583, 679, 829, 874, 877, 908, 934, 938, 1060, 1078, 1080, 1089, 1111, 1112, 1142, 1152, 1156, 1192, 1246, 1291, 1301, 1320, 1340, 1484, 1502)	0.04373	268
(1200, 1215, 1227, 1237, 1303, 1346)	0.078195	267
(3, 6, 135, 288, 1247, 1249, 1274, 1322, 1323, 1334, 1336, 1338, 1353, 1366, 1390, 1394, 1397, 1399, 1405, 1413, 1446, 1450, 1453, 1456, 1485)	0.034174	266
(175, 334, 391, 603, 1072, 1119, 1313, 1314, 1351, 1356, 1370)	0.066718	265
(71, 76, 187, 293, 599, 722, 1005, 1261, 1262, 1283)	0.06837	264
(136, 199, 202, 253, 254, 364, 630, 663, 734, 898, 915, 945, 996, 998, 999, 1006, 1024, 1025, 1144, 1159, 1199, 1287, 1290, 1292, 1294)	0.034751	263
(8, 108, 184, 186, 206, 213, 235, 265, 284, 287, 333, 385, 412, 582, 583, 586, 596, 597, 602, 622, 647, 670, 677, 679, 694, 717, 732, 769, 770, 787, 828, 829, 862, 874, 877, 881, 901, 902, 908, 929, 934, 938, 993, 1027, 1060, 1063, 1078, 1080, 1089, 1111, 1112, 1133, 1142, 1152, 1156, 1192, 1246, 1275, 1281, 1291, 1301, 1320, 1333, 1337, 1340, 1436, 1484, 1502, 1522, 1523, 1527)	0.019816	262
(1110, 1393, 1400, 1496)	0.213987	261
(9, 22, 23, 189, 195, 205, 208, 229, 273, 292, 347, 401, 525, 585, 587, 632, 637, 691, 762, 825, 1008, 1028, 1038, 1075, 1095, 1097, 1109, 1130, 1150, 1153, 1202, 1225, 1244, 1255, 1256, 1288, 1317, 1319, 1326, 1330, 1339, 1349, 1358, 1374, 1378, 1381, 1396, 1407, 1423, 1460, 1493, 1499, 1511, 1530)	0.024121	260
(699, 1018, 1198, 1211, 1213, 1236, 1240, 1383, 1439)	0.07995	259
(77, 107, 682, 1359, 1372, 1507)	0.156643	258
(201, 483, 766, 783, 785, 1457)	0.126409	257
(11, 264, 687, 907, 1101, 1110, 1393, 1400, 1496)	0.071656	256
(1116, 1395, 1420, 1426, 1440, 1473)	0.122511	255
(66, 336, 948, 979, 1099, 1187, 1289)	0.114358	254
(10, 878, 883, 1100, 1373, 1379, 1447)	0.118595	253
(1, 5, 158, 191, 278, 306, 411, 422, 481, 521, 809, 823, 864, 887, 893, 971, 978, 1115, 1162, 1177, 1204, 1209, 1214, 1229, 1279, 1299, 1300, 1331, 1362, 1411, 1412, 1424, 1433, 1437, 1449, 1518)	0.017658	252
(19, 21, 25, 56, 104, 204, 220, 252, 339, 362, 366, 393, 429, 433, 438, 453, 536, 607, 658, 676, 692, 756, 830, 861, 868, 880, 891, 894, 903, 909, 967, 994, 1014, 1049, 1062, 1076, 1079, 1092, 1103, 1104, 1105, 1108, 1113, 1117, 1125, 1164, 1189, 1197, 1205, 1206, 1232, 1243, 1260, 1271, 1272, 1305, 1308, 1311, 1321, 1325, 1329, 1347, 1357, 1363, 1402, 1404, 1455, 1459, 1468, 1501, 1503, 1513, 15…	0.016778	251
(9, 22, 23, 189, 195, 205, 208, 229, 273, 292, 347, 401, 525, 585, 587, 632, 637, 691, 762, 825, 1008, 1028, 1038, 1075, 1095, 1097, 1109, 1130, 1149, 1150, 1153, 1202, 1217, 1223, 1225, 1235, 1244, 1255, 1256, 1288, 1304, 1317, 1319, 1326, 1330, 1339, 1344, 1349, 1358, 1364, 1374, 1378, 1381, 1396, 1401, 1407, 1423, 1460, 1482, 1493, 1499, 1511, 1530)	0.01962	250
(77, 107, 256, 682, 889, 892, 899, 906, 921, 1258, 1359, 1372, 1507)	0.046143	249
(14, 32, 217, 606, 659, 924, 1185, 1186, 1250, 1264, 1276, 1312, 1350, 1467, 1471)	0.090228	248
(60, 918, 1030, 1035, 1051, 1053, 1056, 1073, 1087, 1088, 1123, 1201, 1238)	0.086106	247
(16, 18, 633, 1348, 1371, 1380, 1418, 1458, 1509, 1528)	0.086241	246
(27, 64, 981, 1093, 1267, 1342, 1352, 1376, 1385, 1387, 1448)	0.085456	245
(57, 178, 349, 566, 577, 616, 618, 639, 641, 690, 754, 1242, 1521)	0.075779	244
(1200, 1215, 1227, 1237, 1303, 1346, 1481)	0.080231	243
(71, 76, 187, 293, 599, 671, 722, 1005, 1261, 1262, 1283)	0.061858	242
(175, 334, 391, 603, 1047, 1072, 1119, 1313, 1314, 1351, 1356, 1370)	0.060336	241
(19, 21, 25, 49, 56, 104, 117, 204, 220, 252, 257, 259, 282, 339, 362, 366, 368, 393, 429, 433, 438, 453, 498, 536, 607, 658, 676, 692, 731, 756, 781, 830, 861, 868, 880, 891, 894, 903, 909, 930, 957, 959, 967, 994, 1014, 1049, 1062, 1076, 1079, 1092, 1103, 1104, 1105, 1108, 1113, 1117, 1125, 1164, 1168, 1189, 1196, 1197, 1205, 1206, 1232, 1243, 1260, 1271, 1272, 1297, 1302, 1305, 1308, 1311, 132…	0.012956	240
(4, 26, 58, 155, 188, 233, 236, 266, 269, 301, 344, 399, 451, 604, 696, 834, 845, 853, 873, 876, 942, 964, 976, 1037, 1161, 1169, 1183, 1184, 1188, 1195, 1254, 1284, 1296, 1417, 1454, 1474, 1475)	0.021871	239
(136, 199, 202, 214, 253, 254, 364, 630, 663, 734, 898, 915, 945, 996, 998, 999, 1006, 1024, 1025, 1144, 1159, 1199, 1287, 1290, 1292, 1294)	0.033364	238
(3, 6, 13, 135, 182, 246, 288, 303, 688, 869, 970, 975, 1015, 1021, 1083, 1114, 1120, 1121, 1157, 1172, 1247, 1249, 1273, 1274, 1306, 1315, 1322, 1323, 1334, 1336, 1338, 1353, 1354, 1366, 1377, 1382, 1384, 1386, 1390, 1394, 1397, 1398, 1399, 1405, 1413, 1422, 1446, 1450, 1453, 1456, 1461, 1472, 1476, 1485, 1526, 1531)	0.015199	237
(8, 19, 21, 25, 49, 56, 104, 108, 117, 184, 186, 204, 206, 213, 220, 235, 252, 257, 259, 265, 282, 284, 287, 333, 339, 362, 366, 368, 385, 393, 412, 429, 433, 438, 453, 498, 536, 582, 583, 586, 596, 597, 602, 607, 622, 647, 658, 670, 676, 677, 679, 692, 694, 717, 731, 732, 756, 769, 770, 781, 787, 828, 829, 830, 861, 862, 868, 874, 877, 880, 881, 891, 894, 901, 902, 903, 908, 909, 929, 930, 934, …	0.00785	236
(275, 820, 904, 950, 1208, 1210)	0.145468	235
(201, 483, 766, 783, 785, 1409, 1457)	0.102667	234
(1116, 1278, 1395, 1420, 1426, 1440, 1473)	0.103576	233
(193, 360, 407, 886, 1010, 1269, 1282, 1517)	0.100815	232
(8, 10, 19, 21, 25, 49, 56, 104, 108, 117, 184, 186, 204, 206, 213, 220, 235, 252, 257, 259, 265, 282, 284, 287, 333, 339, 362, 366, 368, 385, 393, 412, 429, 433, 438, 453, 498, 536, 582, 583, 586, 596, 597, 602, 607, 622, 647, 658, 670, 676, 677, 679, 692, 694, 717, 731, 732, 756, 769, 770, 781, 787, 828, 829, 830, 861, 862, 868, 874, 877, 878, 880, 881, 883, 891, 894, 901, 902, 903, 908, 909, 9…	0.007434	231
(66, 175, 334, 336, 391, 603, 948, 979, 1047, 1072, 1099, 1119, 1187, 1289, 1313, 1314, 1351, 1356, 1370)	0.031914	230
(24, 70, 74, 100, 115, 118, 183, 240, 260, 311, 320, 338, 353, 354, 450, 578, 592, 657, 660, 678, 704, 718, 917, 928, 958, 982, 1016, 1064, 1124, 1190, 1248, 1316, 1324, 1361, 1403, 1408, 1421, 1425, 1427, 1429, 1431, 1435, 1445, 1470, 1477, 1479, 1480, 1495, 1512)	0.029357	229
(14, 32, 217, 350, 606, 659, 924, 1185, 1186, 1250, 1264, 1276, 1312, 1350, 1467, 1471)	0.084332	228
(16, 18, 633, 1345, 1348, 1371, 1380, 1418, 1458, 1509, 1528)	0.078319	227
(60, 110, 918, 1030, 1035, 1051, 1053, 1056, 1073, 1087, 1088, 1123, 1201, 1238)	0.078331	226
(27, 64, 981, 1093, 1267, 1342, 1352, 1376, 1385, 1387, 1448, 1452)	0.0785	225
(9, 22, 23, 189, 195, 205, 208, 229, 273, 292, 347, 401, 525, 585, 587, 632, 637, 691, 762, 825, 1008, 1028, 1038, 1075, 1095, 1097, 1109, 1130, 1149, 1150, 1153, 1200, 1202, 1215, 1217, 1223, 1225, 1227, 1235, 1237, 1244, 1255, 1256, 1288, 1303, 1304, 1317, 1319, 1326, 1330, 1339, 1344, 1346, 1349, 1358, 1364, 1374, 1378, 1381, 1396, 1401, 1407, 1423, 1460, 1481, 1482, 1493, 1499, 1511, 1530)	0.016728	224
(699, 1018, 1198, 1211, 1213, 1236, 1240, 1383, 1439, 1478)	0.076818	223
(57, 178, 349, 566, 577, 605, 616, 618, 639, 641, 690, 754, 1242, 1521)	0.068325	222
(8, 10, 11, 19, 21, 25, 49, 56, 104, 108, 117, 184, 186, 204, 206, 213, 220, 235, 252, 257, 259, 264, 265, 282, 284, 287, 333, 339, 362, 366, 368, 385, 393, 412, 429, 433, 438, 453, 498, 536, 582, 583, 586, 596, 597, 602, 607, 622, 647, 658, 670, 676, 677, 679, 687, 692, 694, 717, 731, 732, 756, 769, 770, 781, 787, 828, 829, 830, 861, 862, 868, 874, 877, 878, 880, 881, 883, 891, 894, 901, 902, 90…	0.006829	221
(77, 107, 256, 682, 889, 892, 899, 906, 921, 1258, 1359, 1372, 1507, 1508)	0.042698	220
(136, 199, 202, 214, 253, 254, 364, 630, 663, 734, 898, 915, 945, 996, 998, 999, 1006, 1024, 1025, 1144, 1159, 1181, 1199, 1287, 1290, 1292, 1294)	0.03194	219
(4, 26, 58, 75, 155, 188, 233, 236, 266, 269, 301, 344, 399, 451, 604, 696, 834, 845, 853, 873, 876, 942, 964, 976, 1037, 1161, 1169, 1183, 1184, 1188, 1195, 1254, 1284, 1296, 1417, 1454, 1474, 1475)	0.021582	218
(1, 5, 158, 191, 278, 306, 411, 422, 481, 521, 809, 823, 864, 887, 893, 971, 978, 1045, 1115, 1162, 1177, 1204, 1209, 1214, 1229, 1279, 1299, 1300, 1331, 1362, 1411, 1412, 1424, 1433, 1437, 1449, 1518)	0.017529	217
(3, 6, 13, 135, 182, 246, 288, 303, 688, 824, 869, 970, 975, 1015, 1021, 1083, 1114, 1120, 1121, 1157, 1172, 1247, 1249, 1273, 1274, 1306, 1315, 1322, 1323, 1334, 1336, 1338, 1353, 1354, 1366, 1377, 1382, 1384, 1386, 1390, 1394, 1397, 1398, 1399, 1405, 1413, 1422, 1446, 1450, 1453, 1456, 1461, 1472, 1476, 1485, 1526, 1531)	0.015084	216
(8, 10, 11, 19, 21, 25, 49, 56, 104, 108, 117, 184, 186, 204, 206, 213, 220, 235, 252, 257, 259, 264, 265, 275, 282, 284, 287, 333, 339, 362, 366, 368, 385, 393, 412, 429, 433, 438, 453, 498, 536, 582, 583, 586, 596, 597, 602, 607, 622, 647, 658, 670, 676, 677, 679, 687, 692, 694, 717, 731, 732, 756, 769, 770, 781, 787, 820, 828, 829, 830, 861, 862, 868, 874, 877, 878, 880, 881, 883, 891, 894, 90…	0.006574	215
(60, 110, 918, 1030, 1035, 1051, 1053, 1056, 1073, 1087, 1088, 1116, 1123, 1201, 1238, 1278, 1395, 1420, 1426, 1440, 1473)	0.038284	214
(201, 483, 766, 783, 785, 1409, 1457, 1510)	0.082735	213
(193, 360, 407, 886, 1010, 1269, 1282, 1367, 1517)	0.08606	212
(14, 32, 217, 350, 568, 606, 659, 924, 1185, 1186, 1250, 1264, 1276, 1312, 1350, 1467, 1471)	0.079016	211
(27, 64, 981, 1093, 1267, 1342, 1352, 1376, 1385, 1387, 1391, 1448, 1452)	0.072324	210
(3, 6, 13, 16, 18, 135, 182, 246, 288, 303, 633, 688, 824, 869, 970, 975, 1015, 1021, 1083, 1114, 1120, 1121, 1157, 1172, 1247, 1249, 1273, 1274, 1306, 1315, 1322, 1323, 1334, 1336, 1338, 1345, 1348, 1353, 1354, 1366, 1371, 1377, 1380, 1382, 1384, 1386, 1390, 1394, 1397, 1398, 1399, 1405, 1413, 1418, 1422, 1446, 1450, 1453, 1456, 1458, 1461, 1472, 1476, 1485, 1509, 1526, 1528, 1531)	0.012654	209
(699, 1018, 1198, 1211, 1213, 1236, 1240, 1383, 1434, 1439, 1478)	0.072959	208
(57, 178, 349, 566, 577, 605, 616, 618, 639, 641, 690, 754, 1135, 1242, 1521)	0.06174	207
(71, 76, 187, 293, 599, 671, 722, 817, 1005, 1261, 1262, 1283)	0.056302	206
(77, 107, 256, 682, 889, 892, 899, 906, 921, 1258, 1359, 1365, 1372, 1507, 1508)	0.039981	205
(136, 199, 202, 214, 250, 253, 254, 364, 630, 663, 734, 898, 915, 945, 996, 998, 999, 1006, 1024, 1025, 1144, 1159, 1181, 1199, 1287, 1290, 1292, 1294)	0.03052	204
(66, 175, 334, 336, 391, 603, 948, 979, 1047, 1072, 1099, 1119, 1187, 1257, 1289, 1313, 1314, 1351, 1356, 1370)	0.030292	203
(24, 70, 74, 100, 115, 118, 183, 240, 260, 311, 320, 338, 353, 354, 450, 578, 592, 650, 657, 660, 678, 704, 718, 917, 928, 958, 982, 1016, 1064, 1124, 1190, 1248, 1316, 1324, 1361, 1403, 1408, 1421, 1425, 1427, 1429, 1431, 1435, 1445, 1470, 1477, 1479, 1480, 1495, 1512)	0.028864	202
(4, 26, 58, 75, 155, 188, 233, 236, 266, 269, 301, 344, 399, 451, 604, 696, 834, 845, 853, 873, 876, 942, 964, 976, 1037, 1161, 1169, 1183, 1184, 1188, 1195, 1230, 1254, 1284, 1296, 1417, 1454, 1474, 1475)	0.021239	201
(1, 5, 158, 191, 278, 306, 411, 422, 481, 521, 809, 823, 864, 887, 893, 952, 971, 978, 1045, 1115, 1162, 1177, 1204, 1209, 1214, 1229, 1279, 1299, 1300, 1331, 1362, 1411, 1412, 1424, 1433, 1437, 1449, 1518)	0.017086	200
(9, 22, 23, 24, 70, 74, 100, 115, 118, 183, 189, 195, 205, 208, 229, 240, 260, 273, 292, 311, 320, 338, 347, 353, 354, 401, 450, 525, 578, 585, 587, 592, 632, 637, 650, 657, 660, 678, 691, 704, 718, 762, 825, 917, 928, 958, 982, 1008, 1016, 1028, 1038, 1064, 1075, 1095, 1097, 1109, 1124, 1130, 1149, 1150, 1153, 1190, 1200, 1202, 1215, 1217, 1223, 1225, 1227, 1235, 1237, 1244, 1248, 1255, 1256, 12…	0.010121	199
(193, 360, 407, 886, 1010, 1269, 1280, 1282, 1367, 1517)	0.074534	198
(201, 483, 766, 783, 785, 1389, 1409, 1457, 1510)	0.068787	197
(14, 32, 217, 350, 568, 606, 659, 842, 924, 1185, 1186, 1250, 1264, 1276, 1312, 1350, 1467, 1471)	0.074308	196
(699, 1018, 1198, 1211, 1213, 1226, 1236, 1240, 1383, 1434, 1439, 1478)	0.073044	195
(27, 64, 421, 981, 1093, 1267, 1342, 1352, 1376, 1385, 1387, 1391, 1448, 1452)	0.066948	194
(57, 178, 349, 566, 577, 605, 616, 618, 639, 641, 644, 690, 754, 1135, 1242, 1521)	0.056112	193
(71, 76, 187, 193, 293, 360, 407, 599, 671, 722, 817, 886, 1005, 1010, 1261, 1262, 1269, 1280, 1282, 1283, 1367, 1517)	0.023085	192
(60, 110, 918, 1030, 1035, 1042, 1051, 1053, 1056, 1073, 1087, 1088, 1116, 1123, 1201, 1238, 1278, 1395, 1420, 1426, 1440, 1473)	0.036393	191
(71, 76, 136, 187, 193, 199, 202, 214, 250, 253, 254, 293, 360, 364, 407, 599, 630, 663, 671, 722, 734, 817, 886, 898, 915, 945, 996, 998, 999, 1005, 1006, 1010, 1024, 1025, 1144, 1159, 1181, 1199, 1261, 1262, 1269, 1280, 1282, 1283, 1287, 1290, 1292, 1294, 1367, 1517)	0.012207	190
(4, 26, 58, 75, 155, 188, 233, 236, 266, 269, 301, 344, 372, 399, 451, 604, 696, 834, 845, 853, 873, 876, 942, 964, 976, 1037, 1161, 1169, 1183, 1184, 1188, 1195, 1230, 1254, 1284, 1296, 1417, 1454, 1474, 1475)	0.02083	189
(1, 5, 158, 191, 278, 306, 411, 422, 481, 521, 809, 823, 864, 887, 893, 952, 971, 978, 1045, 1115, 1160, 1162, 1177, 1204, 1209, 1214, 1229, 1279, 1299, 1300, 1331, 1362, 1411, 1412, 1424, 1433, 1437, 1449, 1518)	0.016647	188
(3, 6, 13, 16, 18, 135, 182, 246, 288, 303, 610, 633, 688, 824, 869, 970, 975, 1015, 1021, 1083, 1114, 1120, 1121, 1157, 1172, 1247, 1249, 1273, 1274, 1306, 1315, 1322, 1323, 1334, 1336, 1338, 1345, 1348, 1353, 1354, 1366, 1371, 1377, 1380, 1382, 1384, 1386, 1390, 1394, 1397, 1398, 1399, 1405, 1413, 1418, 1422, 1446, 1450, 1453, 1456, 1458, 1461, 1472, 1476, 1485, 1509, 1526, 1528, 1531)	0.012556	187
(9, 22, 23, 24, 70, 74, 100, 115, 118, 183, 189, 195, 205, 208, 229, 240, 260, 273, 292, 311, 320, 338, 347, 353, 354, 401, 450, 525, 578, 585, 587, 592, 632, 637, 650, 657, 660, 678, 691, 704, 718, 762, 825, 917, 928, 958, 982, 1008, 1016, 1028, 1038, 1064, 1075, 1095, 1097, 1109, 1124, 1130, 1149, 1150, 1153, 1190, 1200, 1202, 1215, 1217, 1223, 1225, 1227, 1235, 1237, 1244, 1248, 1255, 1256, 12…	0.010051	186
(8, 10, 11, 19, 21, 25, 49, 56, 104, 108, 117, 184, 186, 204, 206, 213, 220, 235, 252, 257, 259, 264, 265, 275, 282, 284, 287, 333, 339, 362, 366, 368, 385, 393, 412, 429, 433, 438, 453, 498, 514, 536, 582, 583, 586, 596, 597, 602, 607, 622, 647, 658, 670, 676, 677, 679, 687, 692, 694, 717, 731, 732, 756, 769, 770, 781, 787, 820, 828, 829, 830, 861, 862, 868, 874, 877, 878, 880, 881, 883, 891, 89…	0.006553	185
(14, 32, 217, 350, 568, 606, 659, 842, 924, 1185, 1186, 1250, 1264, 1270, 1276, 1312, 1350, 1467, 1471)	0.069943	184
(8, 10, 11, 19, 21, 25, 49, 56, 104, 108, 117, 184, 186, 204, 206, 213, 220, 235, 252, 257, 259, 264, 265, 275, 282, 284, 287, 333, 339, 362, 366, 368, 385, 393, 412, 429, 433, 438, 453, 498, 514, 536, 582, 583, 586, 596, 597, 602, 607, 622, 647, 658, 670, 676, 677, 679, 687, 692, 694, 699, 717, 731, 732, 756, 769, 770, 781, 787, 820, 828, 829, 830, 861, 862, 868, 874, 877, 878, 880, 881, 883, 89…	0.006079	183
(201, 483, 766, 783, 785, 1023, 1389, 1409, 1457, 1510)	0.058397	182
(27, 64, 421, 981, 1093, 1267, 1342, 1352, 1376, 1385, 1387, 1391, 1416, 1448, 1452)	0.062293	181
(8, 10, 11, 19, 21, 25, 49, 56, 57, 104, 108, 117, 178, 184, 186, 204, 206, 213, 220, 235, 252, 257, 259, 264, 265, 275, 282, 284, 287, 333, 339, 349, 362, 366, 368, 385, 393, 412, 429, 433, 438, 453, 498, 514, 536, 566, 577, 582, 583, 586, 596, 597, 602, 605, 607, 616, 618, 622, 639, 641, 644, 647, 658, 670, 676, 677, 679, 687, 690, 692, 694, 699, 717, 731, 732, 754, 756, 769, 770, 781, 787, 820…	0.005401	180
(60, 110, 918, 1019, 1030, 1035, 1042, 1051, 1053, 1056, 1073, 1087, 1088, 1116, 1123, 1201, 1238, 1278, 1395, 1420, 1426, 1440, 1473)	0.034438	179
(66, 175, 334, 336, 391, 603, 948, 979, 1047, 1072, 1099, 1119, 1187, 1257, 1289, 1313, 1314, 1351, 1356, 1369, 1370)	0.028775	178
(4, 26, 58, 75, 103, 155, 188, 233, 236, 266, 269, 301, 344, 372, 399, 451, 604, 696, 834, 845, 853, 873, 876, 942, 964, 976, 1037, 1161, 1169, 1183, 1184, 1188, 1195, 1230, 1254, 1284, 1296, 1417, 1454, 1474, 1475)	0.020374	177
(1, 5, 71, 76, 136, 158, 187, 191, 193, 199, 202, 214, 250, 253, 254, 278, 293, 306, 360, 364, 407, 411, 422, 481, 521, 599, 630, 663, 671, 722, 734, 809, 817, 823, 864, 886, 887, 893, 898, 915, 945, 952, 971, 978, 996, 998, 999, 1005, 1006, 1010, 1024, 1025, 1045, 1115, 1144, 1159, 1160, 1162, 1177, 1181, 1199, 1204, 1209, 1214, 1229, 1261, 1262, 1269, 1279, 1280, 1282, 1283, 1287, 1290, 1292, 1…	0.005766	176
(3, 6, 13, 16, 18, 135, 182, 246, 285, 288, 303, 610, 633, 688, 824, 869, 970, 975, 1015, 1021, 1083, 1114, 1120, 1121, 1157, 1172, 1247, 1249, 1273, 1274, 1306, 1315, 1322, 1323, 1334, 1336, 1338, 1345, 1348, 1353, 1354, 1366, 1371, 1377, 1380, 1382, 1384, 1386, 1390, 1394, 1397, 1398, 1399, 1405, 1413, 1418, 1422, 1446, 1450, 1453, 1456, 1458, 1461, 1472, 1476, 1485, 1509, 1526, 1528, 1531)	0.012456	175
(9, 22, 23, 24, 70, 74, 100, 115, 118, 183, 189, 195, 205, 208, 229, 240, 260, 273, 292, 311, 320, 338, 347, 353, 354, 401, 450, 525, 578, 585, 587, 592, 632, 637, 650, 657, 660, 678, 691, 704, 718, 762, 821, 825, 917, 928, 958, 982, 1008, 1016, 1028, 1038, 1064, 1075, 1095, 1097, 1109, 1124, 1130, 1149, 1150, 1153, 1190, 1200, 1202, 1215, 1217, 1223, 1225, 1227, 1235, 1237, 1244, 1248, 1255, 125…	0.009982	174
(14, 32, 217, 350, 568, 606, 659, 842, 924, 1185, 1186, 1250, 1264, 1270, 1276, 1298, 1312, 1350, 1467, 1471)	0.066031	173
(27, 64, 421, 981, 1093, 1267, 1342, 1352, 1376, 1385, 1387, 1391, 1416, 1448, 1452, 1463)	0.05815	172
(201, 483, 766, 783, 785, 1023, 1355, 1389, 1409, 1457, 1510)	0.050488	171
(77, 107, 256, 682, 889, 892, 899, 906, 921, 1258, 1359, 1365, 1372, 1462, 1507, 1508)	0.036778	170
(60, 110, 918, 1019, 1030, 1035, 1042, 1046, 1051, 1053, 1056, 1073, 1087, 1088, 1116, 1123, 1201, 1238, 1278, 1395, 1420, 1426, 1440, 1473)	0.032495	169
(66, 175, 334, 336, 391, 603, 863, 948, 979, 1047, 1072, 1099, 1119, 1187, 1257, 1289, 1313, 1314, 1351, 1356, 1369, 1370)	0.02737	168
(4, 8, 10, 11, 19, 21, 25, 26, 49, 56, 57, 58, 75, 103, 104, 108, 117, 155, 178, 184, 186, 188, 204, 206, 213, 220, 233, 235, 236, 252, 257, 259, 264, 265, 266, 269, 275, 282, 284, 287, 301, 333, 339, 344, 349, 362, 366, 368, 372, 385, 393, 399, 412, 429, 433, 438, 451, 453, 498, 514, 536, 566, 577, 582, 583, 586, 596, 597, 602, 604, 605, 607, 616, 618, 622, 639, 641, 644, 647, 658, 670, 676, 677…	0.004204	167
(3, 6, 13, 16, 18, 135, 182, 246, 285, 288, 303, 610, 633, 688, 824, 869, 900, 970, 975, 1015, 1021, 1083, 1114, 1120, 1121, 1157, 1172, 1247, 1249, 1273, 1274, 1306, 1315, 1322, 1323, 1334, 1336, 1338, 1345, 1348, 1353, 1354, 1366, 1371, 1377, 1380, 1382, 1384, 1386, 1390, 1394, 1397, 1398, 1399, 1405, 1413, 1418, 1422, 1446, 1450, 1453, 1456, 1458, 1461, 1472, 1476, 1485, 1509, 1526, 1528, 1531)	0.012354	166
(9, 22, 23, 24, 70, 74, 100, 115, 118, 183, 189, 195, 205, 208, 229, 240, 260, 273, 292, 311, 320, 338, 347, 353, 354, 401, 450, 525, 526, 578, 585, 587, 592, 632, 637, 650, 657, 660, 678, 691, 704, 718, 762, 821, 825, 917, 928, 958, 982, 1008, 1016, 1028, 1038, 1064, 1075, 1095, 1097, 1109, 1124, 1130, 1149, 1150, 1153, 1190, 1200, 1202, 1215, 1217, 1223, 1225, 1227, 1235, 1237, 1244, 1248, 1255…	0.009912	165
(1, 5, 71, 76, 136, 158, 187, 191, 193, 199, 202, 214, 250, 253, 254, 278, 293, 306, 360, 364, 407, 411, 422, 481, 521, 599, 630, 663, 671, 722, 734, 809, 817, 823, 864, 886, 887, 893, 898, 915, 945, 952, 971, 978, 996, 998, 999, 1005, 1006, 1010, 1024, 1025, 1045, 1115, 1144, 1159, 1160, 1162, 1177, 1181, 1199, 1204, 1209, 1214, 1229, 1261, 1262, 1269, 1279, 1280, 1282, 1283, 1287, 1290, 1292, 1…	0.005718	164
(9, 14, 22, 23, 24, 32, 70, 74, 100, 115, 118, 183, 189, 195, 205, 208, 217, 229, 240, 260, 273, 292, 311, 320, 338, 347, 350, 353, 354, 401, 450, 525, 526, 568, 578, 585, 587, 592, 606, 632, 637, 650, 657, 659, 660, 678, 691, 704, 718, 762, 821, 825, 842, 917, 924, 928, 958, 982, 1008, 1016, 1028, 1038, 1064, 1075, 1095, 1097, 1109, 1124, 1130, 1149, 1150, 1153, 1185, 1186, 1190, 1200, 1202, 121…	0.008342	163
(27, 64, 421, 981, 1093, 1263, 1267, 1342, 1352, 1376, 1385, 1387, 1391, 1416, 1448, 1452, 1463)	0.054437	162
(2, 201, 483, 766, 783, 785, 1023, 1355, 1389, 1409, 1457, 1510)	0.044166	161
(68, 77, 107, 256, 682, 889, 892, 899, 906, 921, 1258, 1359, 1365, 1372, 1462, 1507, 1508)	0.034032	160
(4, 8, 10, 11, 19, 21, 25, 26, 49, 56, 57, 58, 60, 75, 103, 104, 108, 110, 117, 155, 178, 184, 186, 188, 204, 206, 213, 220, 233, 235, 236, 252, 257, 259, 264, 265, 266, 269, 275, 282, 284, 287, 301, 333, 339, 344, 349, 362, 366, 368, 372, 385, 393, 399, 412, 429, 433, 438, 451, 453, 498, 514, 536, 566, 577, 582, 583, 586, 596, 597, 602, 604, 605, 607, 616, 618, 622, 639, 641, 644, 647, 658, 670,…	0.003662	159
(66, 175, 334, 336, 391, 588, 603, 863, 948, 979, 1047, 1072, 1099, 1119, 1187, 1257, 1289, 1313, 1314, 1351, 1356, 1369, 1370)	0.026038	158
(3, 6, 9, 13, 14, 16, 18, 22, 23, 24, 32, 70, 74, 100, 115, 118, 135, 182, 183, 189, 195, 205, 208, 217, 229, 240, 246, 260, 273, 285, 288, 292, 303, 311, 320, 338, 347, 350, 353, 354, 401, 450, 525, 526, 568, 578, 585, 587, 592, 606, 610, 632, 633, 637, 650, 657, 659, 660, 678, 688, 691, 704, 718, 762, 821, 824, 825, 842, 869, 900, 917, 924, 928, 958, 970, 975, 982, 1008, 1015, 1016, 1021, 1028,…	0.004905	157
(27, 64, 421, 981, 1093, 1106, 1263, 1267, 1342, 1352, 1376, 1385, 1387, 1391, 1416, 1448, 1452, 1463)	0.051113	156
(2, 201, 483, 766, 783, 785, 1023, 1335, 1355, 1389, 1409, 1457, 1510)	0.039903	155
(27, 64, 68, 77, 107, 256, 421, 682, 889, 892, 899, 906, 921, 981, 1093, 1106, 1258, 1263, 1267, 1342, 1352, 1359, 1365, 1372, 1376, 1385, 1387, 1391, 1416, 1448, 1452, 1462, 1463, 1507, 1508)	0.018766	154
(1, 5, 71, 76, 136, 158, 187, 191, 193, 196, 199, 202, 214, 250, 253, 254, 278, 293, 306, 360, 364, 407, 411, 422, 481, 521, 599, 630, 663, 671, 722, 734, 809, 817, 823, 864, 886, 887, 893, 898, 915, 945, 952, 971, 978, 996, 998, 999, 1005, 1006, 1010, 1024, 1025, 1045, 1115, 1144, 1159, 1160, 1162, 1177, 1181, 1199, 1204, 1209, 1214, 1229, 1261, 1262, 1269, 1279, 1280, 1282, 1283, 1287, 1290, 12…	0.005665	153
(3, 6, 9, 13, 14, 16, 18, 22, 23, 24, 32, 70, 74, 100, 115, 118, 135, 182, 183, 189, 195, 205, 208, 217, 229, 240, 246, 260, 273, 285, 288, 292, 303, 311, 320, 338, 347, 350, 353, 354, 401, 450, 525, 526, 568, 578, 585, 587, 592, 606, 610, 632, 633, 637, 650, 657, 659, 660, 678, 688, 691, 704, 718, 762, 821, 824, 825, 842, 869, 900, 917, 924, 928, 958, 970, 975, 982, 1008, 1015, 1016, 1021, 1028,…	0.004889	152
(2, 4, 8, 10, 11, 19, 21, 25, 26, 49, 56, 57, 58, 60, 75, 103, 104, 108, 110, 117, 155, 178, 184, 186, 188, 201, 204, 206, 213, 220, 233, 235, 236, 252, 257, 259, 264, 265, 266, 269, 275, 282, 284, 287, 301, 333, 339, 344, 349, 362, 366, 368, 372, 385, 393, 399, 412, 429, 433, 438, 451, 453, 483, 498, 514, 536, 566, 577, 582, 583, 586, 596, 597, 602, 604, 605, 607, 616, 618, 622, 639, 641, 644, 6…	0.00342	151
(66, 175, 334, 336, 391, 588, 603, 863, 948, 979, 1047, 1072, 1099, 1119, 1187, 1257, 1289, 1313, 1314, 1351, 1356, 1369, 1370, 1444)	0.024828	150
(27, 64, 68, 77, 107, 256, 421, 682, 689, 889, 892, 899, 906, 921, 981, 1093, 1106, 1258, 1263, 1267, 1342, 1352, 1359, 1365, 1372, 1376, 1385, 1387, 1391, 1416, 1448, 1452, 1462, 1463, 1507, 1508)	0.018385	149
(1, 5, 71, 76, 136, 158, 187, 191, 193, 196, 199, 202, 214, 249, 250, 253, 254, 278, 293, 306, 360, 364, 407, 411, 422, 481, 521, 599, 630, 663, 671, 722, 734, 809, 817, 823, 864, 886, 887, 893, 898, 915, 945, 952, 971, 978, 996, 998, 999, 1005, 1006, 1010, 1024, 1025, 1045, 1115, 1144, 1159, 1160, 1162, 1177, 1181, 1199, 1204, 1209, 1214, 1229, 1261, 1262, 1269, 1279, 1280, 1282, 1283, 1287, 129…	0.005609	148
(66, 175, 334, 336, 391, 588, 603, 863, 948, 979, 1047, 1072, 1099, 1119, 1187, 1257, 1289, 1313, 1314, 1351, 1356, 1369, 1370, 1444, 1486)	0.023671	147
(27, 64, 68, 77, 107, 256, 421, 682, 689, 889, 892, 899, 906, 921, 981, 1093, 1106, 1258, 1263, 1267, 1342, 1352, 1359, 1365, 1372, 1376, 1385, 1387, 1391, 1416, 1448, 1452, 1462, 1463, 1507, 1508, 1515)	0.018009	146
(1, 5, 71, 76, 136, 158, 187, 191, 193, 196, 199, 202, 214, 249, 250, 253, 254, 278, 293, 306, 360, 364, 407, 411, 422, 481, 521, 599, 630, 663, 671, 722, 734, 809, 817, 823, 864, 886, 887, 893, 898, 915, 945, 952, 971, 978, 996, 998, 999, 1005, 1006, 1010, 1024, 1025, 1045, 1115, 1144, 1159, 1160, 1162, 1177, 1181, 1199, 1204, 1209, 1214, 1229, 1261, 1262, 1269, 1279, 1280, 1282, 1283, 1287, 129…	0.005553	145
(3, 6, 9, 13, 14, 16, 18, 22, 23, 24, 32, 70, 72, 74, 100, 115, 118, 135, 182, 183, 189, 195, 205, 208, 217, 229, 240, 246, 260, 273, 285, 288, 292, 303, 311, 320, 338, 347, 350, 353, 354, 401, 450, 525, 526, 568, 578, 585, 587, 592, 606, 610, 632, 633, 637, 650, 657, 659, 660, 678, 688, 691, 704, 718, 762, 821, 824, 825, 842, 869, 900, 917, 924, 928, 958, 970, 975, 982, 1008, 1015, 1016, 1021, 1…	0.004873	144
(27, 64, 66, 68, 77, 107, 175, 256, 334, 336, 391, 421, 588, 603, 682, 689, 863, 889, 892, 899, 906, 921, 948, 979, 981, 1047, 1072, 1093, 1099, 1106, 1119, 1187, 1257, 1258, 1263, 1267, 1289, 1313, 1314, 1342, 1351, 1352, 1356, 1359, 1365, 1369, 1370, 1372, 1376, 1385, 1387, 1391, 1416, 1444, 1448, 1452, 1462, 1463, 1486, 1507, 1508, 1515)	0.009067	143
(1, 5, 71, 76, 136, 158, 187, 191, 193, 196, 199, 202, 214, 249, 250, 253, 254, 278, 293, 306, 360, 364, 407, 411, 422, 454, 481, 521, 599, 630, 663, 671, 722, 734, 809, 817, 823, 864, 886, 887, 893, 898, 915, 945, 952, 971, 978, 996, 998, 999, 1005, 1006, 1010, 1024, 1025, 1045, 1115, 1144, 1159, 1160, 1162, 1177, 1181, 1199, 1204, 1209, 1214, 1229, 1261, 1262, 1269, 1279, 1280, 1282, 1283, 1287…	0.005494	142
(3, 6, 9, 13, 14, 16, 18, 22, 23, 24, 32, 70, 72, 74, 100, 115, 118, 135, 182, 183, 189, 195, 205, 208, 217, 229, 240, 246, 260, 273, 285, 288, 292, 303, 311, 320, 338, 347, 350, 353, 354, 401, 450, 525, 526, 568, 578, 585, 587, 592, 606, 610, 632, 633, 637, 650, 657, 659, 660, 678, 688, 691, 704, 718, 762, 821, 824, 825, 842, 869, 900, 917, 924, 928, 958, 970, 975, 982, 1008, 1015, 1016, 1021, 1…	0.004857	141
(3, 6, 9, 13, 14, 16, 18, 22, 23, 24, 27, 32, 64, 66, 68, 70, 72, 74, 77, 100, 107, 115, 118, 135, 175, 182, 183, 189, 195, 205, 208, 217, 229, 240, 246, 256, 260, 273, 285, 288, 292, 303, 311, 320, 334, 336, 338, 347, 350, 353, 354, 391, 401, 421, 450, 525, 526, 568, 578, 585, 587, 588, 592, 603, 606, 610, 632, 633, 637, 650, 657, 659, 660, 678, 682, 688, 689, 691, 704, 718, 762, 821, 824, 825, …	0.003407	140
(1, 5, 71, 76, 136, 158, 187, 191, 193, 196, 199, 202, 214, 249, 250, 253, 254, 278, 293, 306, 360, 364, 407, 411, 422, 454, 481, 521, 599, 630, 663, 671, 722, 734, 809, 817, 823, 864, 886, 887, 893, 898, 915, 945, 952, 971, 973, 978, 996, 998, 999, 1005, 1006, 1010, 1024, 1025, 1045, 1115, 1144, 1159, 1160, 1162, 1177, 1181, 1199, 1204, 1209, 1214, 1229, 1261, 1262, 1269, 1279, 1280, 1282, 1283,…	0.005436	139
(1, 5, 71, 76, 136, 158, 187, 191, 193, 196, 199, 202, 214, 249, 250, 253, 254, 278, 293, 306, 360, 364, 404, 407, 411, 422, 454, 481, 521, 599, 630, 663, 671, 722, 734, 809, 817, 823, 864, 886, 887, 893, 898, 915, 945, 952, 971, 973, 978, 996, 998, 999, 1005, 1006, 1010, 1024, 1025, 1045, 1115, 1144, 1159, 1160, 1162, 1177, 1181, 1199, 1204, 1209, 1214, 1229, 1261, 1262, 1269, 1279, 1280, 1282, …	0.005376	138
(2, 4, 8, 10, 11, 19, 21, 25, 26, 49, 56, 57, 58, 60, 75, 103, 104, 108, 110, 117, 155, 178, 184, 186, 188, 201, 204, 206, 213, 220, 233, 235, 236, 252, 257, 259, 264, 265, 266, 269, 275, 282, 284, 287, 301, 333, 339, 344, 349, 362, 366, 368, 372, 385, 393, 399, 412, 429, 433, 438, 451, 453, 483, 498, 514, 536, 566, 577, 582, 583, 586, 596, 597, 602, 604, 605, 607, 616, 618, 622, 639, 641, 644, 6…	0.003414	137
(1, 5, 71, 76, 136, 158, 187, 191, 193, 196, 199, 202, 214, 249, 250, 253, 254, 278, 293, 306, 360, 364, 404, 407, 411, 422, 454, 481, 521, 599, 630, 663, 671, 683, 722, 734, 809, 817, 823, 864, 886, 887, 893, 898, 915, 945, 952, 971, 973, 978, 996, 998, 999, 1005, 1006, 1010, 1024, 1025, 1045, 1115, 1144, 1159, 1160, 1162, 1177, 1181, 1199, 1204, 1209, 1214, 1229, 1261, 1262, 1269, 1279, 1280, 1…	0.005318	136
(2, 4, 8, 10, 11, 19, 21, 25, 26, 49, 56, 57, 58, 60, 75, 103, 104, 108, 110, 117, 155, 178, 184, 186, 188, 201, 204, 206, 213, 220, 233, 235, 236, 252, 257, 259, 264, 265, 266, 269, 275, 282, 284, 287, 301, 333, 339, 344, 349, 362, 366, 368, 372, 385, 393, 399, 412, 429, 433, 438, 451, 453, 483, 498, 514, 536, 566, 577, 582, 583, 586, 596, 597, 602, 604, 605, 607, 616, 618, 622, 639, 641, 644, 6…	0.003409	135
(1, 5, 71, 76, 136, 158, 187, 191, 193, 196, 199, 202, 214, 249, 250, 253, 254, 278, 293, 306, 360, 364, 404, 407, 411, 422, 454, 481, 521, 599, 630, 663, 671, 683, 722, 734, 809, 814, 817, 823, 864, 886, 887, 893, 898, 915, 945, 952, 971, 973, 978, 996, 998, 999, 1005, 1006, 1010, 1024, 1025, 1045, 1115, 1144, 1159, 1160, 1162, 1177, 1181, 1199, 1204, 1209, 1214, 1229, 1261, 1262, 1269, 1279, 12…	0.00526	134
(2, 4, 8, 10, 11, 19, 21, 25, 26, 49, 56, 57, 58, 60, 75, 103, 104, 108, 110, 117, 155, 178, 184, 186, 188, 201, 204, 206, 213, 220, 233, 235, 236, 252, 257, 259, 264, 265, 266, 269, 275, 282, 284, 287, 301, 333, 339, 344, 349, 362, 366, 368, 372, 385, 393, 399, 412, 429, 433, 438, 451, 453, 483, 498, 514, 523, 536, 566, 577, 582, 583, 586, 596, 597, 602, 604, 605, 607, 616, 618, 622, 639, 641, 6…	0.003403	133
(1, 5, 71, 76, 136, 158, 187, 191, 193, 196, 199, 202, 214, 249, 250, 253, 254, 278, 293, 306, 360, 364, 404, 407, 411, 422, 454, 481, 521, 599, 630, 663, 671, 683, 722, 734, 809, 814, 817, 823, 864, 886, 887, 893, 898, 915, 945, 952, 971, 973, 978, 996, 998, 999, 1005, 1006, 1010, 1024, 1025, 1045, 1102, 1115, 1144, 1159, 1160, 1162, 1177, 1181, 1199, 1204, 1209, 1214, 1229, 1261, 1262, 1269, 12…	0.005201	132
(2, 3, 4, 6, 8, 9, 10, 11, 13, 14, 16, 18, 19, 21, 22, 23, 24, 25, 26, 27, 32, 49, 56, 57, 58, 60, 64, 66, 68, 70, 72, 74, 75, 77, 100, 103, 104, 107, 108, 110, 115, 117, 118, 135, 155, 175, 178, 182, 183, 184, 186, 188, 189, 195, 201, 204, 205, 206, 208, 213, 217, 220, 229, 233, 235, 236, 240, 246, 252, 256, 257, 259, 260, 264, 265, 266, 269, 273, 275, 282, 284, 285, 287, 288, 292, 301, 303, 311…	0.001499	131

## Sheet: Pairwise
320	354		577	618		679	938		829	1080		1030	1056		19	1076		677	1133		915	1144		353	1124		412	647		188	696		586	622		694	1027		657	718		401	825		578	660		206	1078
S	H		I	T		G	Q		L	R		Y	L		K	V		L	L		I	L		A	T		L	A		K	N		E	K		T	L		Q	M		A	T		V	D		L	I
S	H		I	T		G	Q		L	R		Y	L		K	V		L	L		I	L		A	T		L	A		K	N		E	K		T	L		Q	M		A	T		V	D		L	I
T	F		I	T		G	Q		L	R		Y	L		-	V		L	L		I	L		P	D		L	A		K	N		E	K		T	Y		K	L		G	V		I	E		L	I
T	F		I	T		G	Q		L	R		Y	L		-	V		L	L		I	L		P	D		L	A		K	N		E	K		T	L		K	L		G	V		I	E		L	I
T	F		I	T		G	Q		L	R		Y	L		-	V		L	L		I	L		P	D		L	A		K	N		E	K		T	L		K	L		G	V		V	D		L	I
S	H		I	T		G	Q		L	R		Y	L		K	V		L	L		I	L		A	T		L	A		K	N		E	K		T	L		Q	M		A	T		V	D		L	I
T	F		I	T		G	Q		L	R		Y	L		-	V		L	L		I	L		P	D		L	A		K	N		E	K		T	L		K	L		G	V		I	E		L	I
T	F		I	T		G	Q		L	R		Y	L		-	V		L	L		I	L		P	D		L	A		K	N		E	K		T	L		K	L		G	I		I	E		L	I
T	F		I	T		N	N		N	M		Y	L		S	M		E	M		I	L		P	D		M	E		Y	H		E	K		T	L		K	L		Q	L		I	E		I	Q
S	H		I	T		G	Q		L	R		Y	L		K	V		L	L		I	L		A	T		L	A		K	N		E	K		T	L		Q	M		A	T		V	D		L	I
S	H		I	T		G	Q		L	R		Y	L		K	V		L	L		I	L		A	T		L	A		K	N		E	K		T	L		Q	M		A	T		V	D		L	I
S	H		I	T		G	Q		L	R		Y	L		K	V		L	L		I	L		A	T		L	A		K	N		E	K		T	L		Q	M		A	T		V	D		L	I
S	H		I	T		G	Q		L	R		Y	L		K	V		L	L		I	L		A	T		L	A		K	N		E	K		T	L		Q	M		A	T		V	D		L	I
S	H		I	T		G	Q		L	R		Y	L		K	V		L	L		I	L		A	T		L	A		K	N		E	K		T	L		Q	M		A	T		V	D		L	I
S	H		I	T		G	Q		L	R		Y	L		K	V		L	L		I	L		A	T		L	A		K	N		E	K		T	L		Q	M		A	T		V	D		L	I
S	H		I	T		G	Q		L	R		Y	L		K	V		L	L		I	L		A	T		L	A		K	N		E	K		T	L		Q	M		A	T		V	D		L	I
S	H		I	T		G	Q		L	R		Y	L		K	V		L	L		I	L		A	T		L	A		K	N		E	K		T	L		Q	M		A	T		V	D		L	I
S	H		I	T		G	Q		L	R		Y	L		K	V		L	L		I	L		A	T		L	A		K	N		E	K		T	L		Q	M		A	T		V	D		L	I
S	H		Y	Y		G	Q		L	R		Y	L		K	V		L	L		I	L		A	T		L	A		K	N		K	K		T	L		Q	M		A	T		V	D		L	I
T	F		I	T		G	Q		L	R		Y	L		K	V		L	-		I	-		P	-		L	A		K	N		E	K		T	L		K	L		G	I		I	E		L	I
S	H		I	T		G	Q		L	R		Y	L		K	V		L	L		I	L		A	T		L	A		K	-		E	K		-	L		Q	-		A	T		V	D		L	I
S	H		I	T		G	Q		L	R		Y	L		K	V		L	L		I	L		A	T		L	A		K	N		E	K		T	L		Q	M		A	T		V	D		L	I
S	H		I	T		G	Q		L	R		Y	L		K	V		L	L		I	L		A	T		L	A		K	N		E	K		T	L		Q	M		A	T		V	D		L	I
T	F		I	T		N	N		N	M		Y	L		S	M		E	M		I	L		P	D		M	E		Q	H		E	K		S	M		K	M		Q	L		I	E		I	Q
S	H		I	T		G	Q		L	R		Y	L		K	V		L	L		I	L		A	T		L	A		K	N		E	K		T	L		Q	M		A	T		V	D		L	I
S	H		I	T		G	Q		L	R		Y	L		K	V		L	L		I	L		S	T		L	A		K	N		E	K		T	L		Q	M		A	T		V	D		L	I
T	F		I	T		G	Q		L	R		Y	L		-	V		L	L		I	L		P	D		L	A		K	N		E	K		T	L		K	L		G	I		I	E		L	I
T	F		I	T		N	N		N	M		Y	L		E	M		E	M		I	L		P	D		M	E		K	N		Q	Q		S	M		K	L		Q	L		I	E		V	E
T	F		I	T		N	N		N	M		Y	L		S	M		E	M		I	L		P	D		M	E		R	H		E	K		S	M		M	M		Q	L		I	E		I	Q
S	H		I	T		G	Q		L	R		Y	L		K	V		L	L		I	L		A	T		L	A		K	N		E	K		T	L		Q	M		A	T		V	D		L	I
S	H		I	T		G	Q		L	R		Y	L		K	V		L	L		I	L		A	T		L	A		K	N		E	K		T	L		Q	M		A	T		V	D		L	I
S	H		I	T		G	Q		L	R		Y	L		K	V		L	L		I	L		A	T		L	A		K	N		E	K		T	L		Q	M		A	T		V	D		L	I
S	H		I	T		G	Q		L	R		Y	L		K	V		L	L		I	L		A	T		L	A		K	N		E	K		T	L		Q	M		A	T		V	D		L	I
S	H		I	T		G	Q		L	R		Y	L		K	V		L	L		I	L		A	T		L	A		K	N		E	K		T	L		Q	M		A	T		V	D		L	I
T	F		I	T		N	N		N	M		Y	L		E	M		E	M		I	L		P	D		M	E		K	N		E	K		S	M		K	L		Q	L		I	E		I	T
T	F		I	T		G	Q		L	R		Y	L		-	V		L	L		I	L		P	D		L	A		K	N		E	K		T	L		K	L		G	I		I	E		L	I
T	F		I	T		G	Q		L	R		Y	L		-	V		L	L		I	L		P	D		L	A		K	N		E	K		T	L		K	L		G	I		I	E		L	I
S	H		I	T		G	Q		L	R		Y	L		K	V		L	L		I	L		A	T		L	A		K	N		E	K		T	L		Q	M		A	T		V	D		L	I
T	F		I	T		G	Q		L	R		Y	L		-	V		L	L		I	L		P	D		L	A		K	N		E	K		T	L		K	L		G	I		I	E		L	I
S	H		I	T		G	Q		L	R		Y	L		K	V		L	L		I	L		A	T		L	A		-	N		E	K		T	L		Q	M		A	T		V	D		L	I
T	F		I	T		N	N		N	M		Y	L		-	M		E	M		I	L		P	D		M	E		K	N		Q	Q		S	M		K	L		Q	L		I	E		I	Q
T	F		I	T		N	N		N	M		Y	L		-	M		E	M		I	L		P	D		M	E		K	N		V	Q		S	M		K	L		Q	L		I	E		I	A
S	H		I	T		G	Q		L	R		Y	L		K	V		L	L		I	L		A	T		L	A		K	N		E	K		T	L		Q	M		A	T		V	D		L	I
T	F		I	T		G	Q		L	R		Y	L		-	V		L	L		I	L		P	D		L	A		K	N		E	K		T	L		K	L		G	V		I	E		L	I
T	F		I	T		N	N		N	M		Y	L		E	M		A	M		I	L		P	D		M	E		K	N		Q	Q		S	M		K	L		Q	L		I	E		I	Q
T	F		I	T		G	Q		L	R		Y	L		-	V		L	-		I	L		P	-		L	A		K	N		E	K		T	L		K	L		G	I		I	E		L	I
S	H		I	T		G	Q		L	R		Y	L		K	V		L	L		I	L		A	T		L	A		K	N		E	K		T	L		Q	M		A	T		V	D		L	I
T	F		I	T		G	Q		L	R		Y	L		-	V		L	L		I	L		P	D		L	A		K	N		E	K		T	L		K	L		G	I		I	E		L	I
T	F		I	T		N	N		N	M		Y	L		E	M		E	M		I	L		P	D		M	E		K	N		Q	Q		S	M		K	L		Q	L		I	E		I	Q
S	H		I	T		G	Q		L	R		Y	L		K	V		L	L		I	L		A	T		L	A		K	N		E	K		T	L		Q	M		A	T		V	D		L	I
S	H		I	T		G	Q		L	R		Y	L		K	V		L	L		I	L		A	T		L	A		K	N		E	K		T	L		Q	M		A	T		V	D		L	I
T	F		I	T		N	N		N	M		Y	L		E	M		E	M		I	L		P	D		M	E		K	N		Q	Q		S	M		K	L		Q	L		I	E		I	Q
T	F		L	F		G	Q		L	R		Y	L		V	L		L	L		V	I		P	D		M	F		K	N		E	K		T	L		K	L		A	V		I	D		L	I
S	H		I	T		G	Q		L	R		Y	L		K	V		L	L		I	L		A	T		L	A		K	N		E	K		T	L		Q	M		A	T		V	D		L	I
S	H		I	T		G	Q		L	R		Y	L		K	V		L	L		I	L		A	T		L	A		K	N		E	K		T	L		Q	M		A	T		V	D		L	I
S	H		I	T		G	Q		L	R		Y	L		K	V		L	L		I	L		A	T		L	A		K	N		E	K		T	L		Q	M		A	T		V	D		L	I
S	H		I	T		G	Q		L	R		Y	L		K	V		L	L		I	L		A	T		L	A		K	N		E	K		T	L		Q	M		A	T		V	D		L	I
S	H		I	T		G	Q		L	R		Y	L		K	V		L	L		I	L		A	T		L	A		K	N		E	K		T	L		Q	M		A	T		V	D		L	I
S	H		I	T		G	Q		L	R		Y	L		K	V		L	L		I	L		A	T		L	A		K	N		E	K		T	L		Q	M		A	T		V	D		L	I
T	F		I	T		N	N		N	M		Y	L		E	M		E	M		I	L		P	D		M	E		K	N		Q	Q		S	M		K	L		Q	L		I	E		I	Q
T	F		I	T		G	Q		L	R		Y	L		-	V		L	L		I	L		P	D		L	A		K	N		E	K		T	L		K	L		G	V		I	E		L	I
S	H		I	T		G	Q		L	R		Y	L		K	V		L	L		I	L		A	T		L	A		K	N		E	K		T	L		Q	M		A	T		V	D		L	I
S	H		I	T		G	Q		L	R		Y	L		K	V		L	L		I	L		A	T		L	A		K	N		E	K		T	L		Q	M		A	T		V	D		L	I
S	H		I	T		G	Q		L	R		S	I		K	V		L	L		I	L		A	T		L	A		K	N		E	K		T	I		Q	M		A	T		V	D		L	I
S	H		I	T		G	Q		L	R		Y	L		K	V		L	L		-	L		A	T		L	A		K	N		E	K		T	L		Q	M		A	T		V	D		-	I
S	H		I	T		G	Q		L	R		Y	L		K	V		L	L		I	L		A	T		L	A		K	N		E	K		T	L		Q	M		A	T		V	D		L	I
S	H		I	T		G	Q		L	R		Y	L		K	V		L	L		I	L		A	T		L	A		K	N		E	K		T	L		Q	M		A	T		V	D		L	I
S	H		I	T		G	Q		L	R		Y	L		K	V		L	L		I	L		A	T		L	A		K	N		E	K		T	L		Q	M		A	T		V	D		L	I
S	H		I	T		G	Q		L	R		Y	L		K	V		L	L		I	L		A	T		L	A		K	N		E	K		T	L		Q	M		A	T		V	D		L	I
S	H		I	T		G	Q		L	R		Y	L		K	V		L	L		I	L		A	T		L	A		K	N		E	K		T	L		Q	M		A	T		V	D		L	I
T	F		I	T		G	Q		L	R		Y	L		-	V		L	L		V	M		P	D		L	A		K	N		E	K		T	L		K	L		G	V		V	D		L	I
T	F		I	T		N	N		N	M		Y	L		E	M		E	M		I	L		P	D		M	E		K	N		Q	Q		S	M		K	L		Q	L		I	E		I	Q
S	H		I	T		G	Q		L	R		Y	L		K	V		L	L		I	L		P	D		L	A		K	N		E	K		T	L		Q	M		A	T		V	D		L	I
S	H		I	T		G	Q		L	R		Y	L		K	V		L	L		I	L		A	T		L	A		K	N		E	K		T	L		Q	M		A	T		V	D		L	I
T	F		I	T		N	N		N	M		Y	L		E	M		E	M		I	L		P	D		M	E		K	N		Q	Q		S	M		K	L		Q	L		I	E		I	Q
S	H		I	T		G	Q		L	R		Y	L		K	V		L	L		I	L		A	T		L	A		K	N		E	K		T	L		Q	M		A	T		V	D		L	I
S	H		I	T		G	Q		L	R		Y	L		K	V		L	L		I	L		A	T		L	A		K	N		E	K		T	L		Q	M		A	T		V	D		L	I
S	H		I	T		G	Q		L	R		Y	L		K	V		L	L		I	L		A	T		L	A		K	N		E	K		T	L		Q	M		A	T		V	D		L	I
S	H		I	T		G	Q		L	R		Y	L		K	V		L	L		I	L		A	T		L	A		K	N		E	K		T	L		Q	M		A	T		V	D		L	I
S	H		I	T		G	Q		L	R		Y	L		K	V		L	L		I	L		A	T		L	A		K	N		E	K		T	L		Q	M		A	T		V	D		L	I
S	H		I	T		G	Q		L	R		Y	L		K	V		L	L		I	L		A	T		L	A		K	N		E	K		T	L		Q	M		A	T		V	D		L	I
S	H		I	T		G	Q		L	R		Y	L		K	V		L	L		I	L		A	T		L	A		K	N		E	K		T	L		Q	M		A	T		V	D		L	I
S	H		I	T		G	Q		L	R		Y	L		K	V		L	L		I	L		A	T		L	A		K	N		E	K		T	L		Q	M		A	T		V	D		L	I
T	F		I	T		N	N		N	M		Y	L		E	M		E	M		I	L		P	D		M	E		K	N		Q	Q		S	M		K	L		Q	L		I	E		I	Q
S	H		I	T		G	Q		L	R		Y	L		K	V		L	L		I	L		A	T		L	A		K	N		E	K		T	L		Q	M		A	T		V	D		L	I
S	H		I	T		G	Q		L	R		Y	L		K	V		L	L		I	L		A	T		L	A		K	N		E	K		T	L		Q	M		A	T		V	D		L	V
T	F		I	T		G	Q		L	R		Y	L		-	V		L	L		I	L		P	D		L	A		K	N		E	K		T	L		K	L		G	I		I	E		L	I
S	H		I	T		G	Q		L	R		Y	L		K	V		L	L		I	L		A	T		L	A		-	N		E	K		T	L		Q	M		A	T		V	D		L	I
T	F		I	T		N	N		N	M		Y	L		E	M		E	M		I	L		P	D		M	E		K	N		Q	Q		S	M		K	L		Q	L		I	E		I	Q
T	F		I	T		G	Q		L	R		Y	L		-	V		L	L		I	L		P	D		L	A		K	N		E	K		T	L		K	L		G	V		I	E		L	I
S	H		I	T		G	Q		L	R		Y	L		K	V		L	L		I	L		A	T		L	A		K	N		E	K		T	L		Q	M		A	T		V	D		L	I
S	H		I	T		G	Q		L	R		Y	L		K	V		L	L		I	L		A	T		L	A		K	N		E	K		T	L		Q	M		A	T		V	D		L	I
S	H		I	T		G	Q		L	R		Y	L		K	V		L	L		I	L		A	T		L	A		K	N		E	K		T	L		Q	M		A	T		V	D		L	I
T	F		I	T		G	Q		L	R		Y	L		-	V		L	L		I	L		P	D		L	A		K	N		E	K		T	L		K	L		G	I		I	E		L	I
T	F		I	T		N	N		N	M		Y	L		E	M		E	M		I	L		P	D		M	E		K	N		Q	Q		S	M		K	L		Q	L		I	E		I	Q
S	H		I	T		G	Q		L	R		Y	L		K	V		L	L		I	L		A	T		L	A		K	N		E	K		T	L		Q	M		A	T		V	D		L	I
T	F		I	T		G	Q		L	R		Y	L		-	V		L	L		I	L		P	D		L	A		K	N		E	K		T	L		K	L		G	I		I	E		L	I
T	F		I	T		N	N		N	M		Y	L		E	M		E	M		I	L		P	D		M	E		K	N		Q	Q		S	M		K	L		Q	L		I	E		I	Q
T	F		I	T		N	N		N	M		Y	L		E	M		E	M		I	L		P	D		M	E		K	N		Q	Q		S	M		K	L		Q	L		I	E		I	Q
S	H		I	T		G	Q		L	R		Y	L		K	V		L	L		I	L		A	T		L	A		K	N		E	K		T	L		Q	M		A	T		V	D		L	I
S	H		I	T		G	Q		L	R		Y	L		K	V		L	L		I	L		A	T		L	A		-	N		E	K		T	L		Q	M		A	T		V	D		L	I
S	H		I	T		G	Q		L	R		Y	L		K	V		L	L		I	L		A	T		L	A		K	N		E	K		T	L		Q	M		A	T		V	D		L	I
T	F		I	T		G	Q		M	Y		F	Q		G	T		L	L		V	M		P	N		L	A		K	N		E	K		T	L		K	L		G	V		I	D		I	L
T	F		I	T		N	N		N	M		Y	L		E	M		E	M		I	L		P	D		M	D		K	N		Q	Q		S	M		K	L		Q	L		I	E		I	Q
T	F		I	T		G	Q		L	R		Y	L		-	V		L	L		I	L		P	D		L	A		K	N		E	K		T	L		K	L		G	I		I	E		L	I
-	-		-	-		-	-		-	-		-	-		-	-		-	-		-	-		-	-		-	-		-	-		-	-		-	-		-	-		-	-		-	-		-	-

## Sheet: 3
577	616	618		186	679	938		583	829	1080		1030	1051	1056		19	25	1076		677	929	1133		199	915	1144		586	622	901		259	781	959		195	292	632		1189	1232	1272		26	301	451		229	585
I	L	T		Y	G	Q		N	L	R		Y	Q	L		K	K	V		L	R	L		G	I	L		E	K	E		G	L	E		M	Q	K		E	E	T		K	L	N		Q	Q
I	L	T		Y	G	Q		N	L	R		Y	Q	L		K	K	V		L	R	L		G	I	L		E	K	E		G	L	E		M	Q	K		E	E	T		K	L	N		Q	Q
I	L	T		Y	G	Q		N	L	R		Y	Q	L		-	A	V		L	R	L		G	I	L		E	K	E		G	L	E		T	E	A		E	K	-		K	L	N		T	Q
I	L	T		Y	G	Q		N	L	R		Y	Q	L		-	K	V		L	R	L		G	I	L		E	K	E		G	L	E		T	E	A		E	E	-		K	L	N		T	E
I	L	T		Y	G	Q		N	L	R		Y	Q	L		-	K	V		L	R	L		G	I	L		E	K	S		G	L	E		S	E	T		E	E	-		K	L	N		T	E
I	L	T		Y	G	Q		N	L	R		Y	Q	L		K	K	V		L	R	L		G	I	L		E	K	E		G	L	E		M	Q	K		E	E	T		K	L	N		Q	Q
I	L	T		Y	G	Q		N	L	R		Y	Q	L		-	K	V		L	R	L		G	I	L		E	K	E		G	L	E		T	E	A		E	E	-		K	L	N		T	E
I	L	T		Y	G	Q		N	L	R		Y	Q	L		-	K	V		L	R	L		G	I	L		E	K	E		G	L	E		T	E	A		E	E	-		K	L	N		T	E
I	L	T		S	N	N		K	N	M		Y	Q	L		S	D	M		E	K	M		S	I	L		E	K	E		G	L	E		F	V	A		A	V	K		R	L	H		Q	Q
I	L	T		Y	G	Q		N	L	R		Y	Q	L		K	K	V		L	R	L		G	I	L		E	K	E		G	L	E		M	Q	R		E	E	T		K	L	N		Q	Q
I	L	T		Y	G	Q		N	L	R		Y	Q	L		K	K	V		L	R	L		G	I	L		E	K	E		G	L	E		M	Q	K		E	E	T		K	L	N		Q	Q
I	L	T		Y	G	Q		N	L	R		Y	Q	L		K	K	V		L	R	L		G	I	L		E	K	E		G	L	E		M	Q	K		E	E	T		K	L	N		Q	Q
I	L	T		Y	G	Q		N	L	R		Y	Q	L		K	K	V		L	R	L		G	I	L		E	K	E		G	L	E		M	Q	K		E	E	T		K	L	N		Q	Q
I	L	T		Y	G	Q		N	L	R		Y	Q	L		K	K	V		L	R	L		G	I	L		E	K	E		G	L	E		M	Q	K		E	E	T		K	L	N		Q	Q
I	L	T		Y	G	Q		N	L	R		Y	Q	L		K	K	V		L	R	L		G	I	L		E	K	E		G	L	E		M	Q	K		E	E	T		K	L	N		Q	Q
I	L	T		Y	G	Q		N	L	R		Y	Q	L		K	K	V		L	R	L		G	I	L		E	K	E		G	L	E		M	Q	K		E	E	T		K	L	N		Q	Q
I	L	T		Y	G	Q		N	L	R		Y	Q	L		K	K	V		L	R	L		G	I	L		E	K	E		G	L	E		M	Q	K		E	E	T		K	L	N		Q	Q
I	L	T		Y	G	Q		N	L	R		Y	Q	L		K	K	V		L	R	L		G	I	L		E	K	E		G	V	E		M	Q	K		E	E	T		K	L	N		E	Q
Y	F	Y		Y	G	Q		N	L	R		Y	Q	L		K	K	V		L	R	L		G	I	L		K	K	E		G	L	E		M	Q	K		E	E	T		K	L	N		Q	Q
I	L	T		Y	G	Q		N	L	R		Y	Q	L		K	K	V		L	R	-		G	I	-		E	K	E		G	L	E		T	E	A		E	E	-		K	L	N		T	E
I	L	T		Y	G	Q		N	L	R		Y	Q	L		K	K	V		L	R	L		G	I	L		E	K	E		G	L	E		M	Q	K		E	E	A		K	L	N		Q	Q
I	L	T		Y	G	Q		N	L	R		Y	Q	L		K	K	V		L	R	L		G	I	L		E	K	E		G	L	E		M	Q	K		E	E	T		K	L	N		Q	Q
I	L	T		Y	G	Q		N	L	R		Y	Q	L		K	K	V		L	R	L		G	I	L		E	K	E		G	L	E		M	Q	K		E	E	T		K	L	N		Q	Q
I	L	T		S	N	N		K	N	M		Y	Q	L		S	D	M		E	K	M		G	I	L		E	K	E		G	L	E		S	V	A		S	A	E		K	L	N		Q	Q
I	L	T		Y	G	Q		N	L	R		Y	Q	L		K	K	V		L	R	L		G	I	L		E	K	E		G	L	E		M	Q	K		E	E	T		K	L	N		Q	Q
I	L	T		Y	G	Q		N	L	R		Y	Q	L		K	K	V		L	R	L		G	I	L		E	K	E		G	L	E		M	Q	K		E	E	T		K	L	N		Q	Q
I	L	T		Y	G	Q		N	L	R		Y	Q	L		-	K	V		L	R	L		G	I	L		E	K	E		G	L	E		T	E	A		E	E	-		K	L	N		T	E
I	L	T		S	N	N		K	N	M		Y	Q	L		E	P	M		E	K	M		G	I	L		Q	Q	Q		G	M	E		Y	S	Q		M	K	E		K	L	N		S	T
I	L	T		S	N	N		K	N	M		Y	Q	L		S	E	M		E	K	M		G	I	L		E	K	E		G	L	E		F	M	T		N	V	K		K	L	N		Q	Q
I	L	T		Y	G	Q		N	L	R		Y	Q	L		K	K	V		L	R	L		G	I	L		E	K	E		G	L	E		M	Q	K		E	E	T		K	L	N		Q	Q
I	L	T		Y	G	Q		N	L	R		Y	Q	L		K	K	V		L	R	L		G	I	L		E	K	E		G	L	E		M	Q	K		E	E	T		K	L	N		Q	Q
I	L	T		Y	G	Q		N	L	R		Y	Q	L		K	K	V		L	R	L		G	I	L		E	K	E		G	L	E		M	Q	K		E	E	N		K	L	N		Q	Q
I	L	T		Y	G	Q		N	L	R		Y	Q	L		K	K	V		L	R	L		G	I	L		E	K	E		G	S	E		M	Q	K		E	E	T		K	L	N		Q	Q
I	L	T		Y	G	Q		N	L	R		Y	Q	L		K	K	V		L	R	L		G	I	L		E	K	E		G	L	E		M	Q	K		E	E	T		K	L	N		Q	Q
I	L	T		S	N	N		K	N	M		Y	Q	L		E	P	M		E	K	M		G	I	L		E	K	E		G	L	E		Y	T	Q		A	N	D		D	I	N		Q	Q
I	L	T		Y	G	Q		N	L	R		Y	Q	L		-	K	V		L	R	L		G	I	L		E	K	E		G	L	E		T	E	A		E	E	-		K	L	N		T	E
I	L	T		Y	G	Q		N	L	R		Y	Q	L		-	K	V		L	R	L		G	I	L		E	K	E		G	L	E		T	E	A		E	E	-		K	L	N		T	E
I	L	T		Y	G	Q		N	L	R		Y	Q	L		K	K	V		L	R	L		G	I	L		E	K	E		G	L	E		M	Q	K		E	E	T		K	L	N		Q	Q
I	L	T		Y	G	Q		N	L	R		Y	Q	L		-	K	V		L	R	L		G	I	L		E	K	E		G	L	E		T	E	A		E	E	-		K	L	N		T	E
I	L	T		-	G	Q		N	L	R		Y	Q	L		K	K	V		L	R	L		G	I	L		E	K	E		G	L	E		R	Q	K		E	E	A		K	L	N		Q	Q
I	L	T		S	N	N		K	N	M		Y	Q	L		-	-	M		E	K	M		G	I	L		Q	Q	Q		N	M	E		Y	V	Q		A	N	E		-	L	N		S	T
I	L	T		S	N	N		K	N	M		Y	Q	L		-	-	M		E	K	M		G	I	L		V	Q	Q		G	L	E		Y	V	Q		A	S	-		-	L	N		S	T
I	L	T		Y	G	Q		N	L	R		Y	Q	L		K	K	V		L	R	L		G	I	L		E	K	E		G	L	E		R	Q	K		E	E	T		K	L	N		Q	Q
I	L	T		Y	G	Q		N	L	R		Y	Q	L		-	-	V		L	R	L		G	I	L		E	K	E		G	L	E		T	E	A		E	E	-		-	L	N		T	E
I	L	T		S	N	N		K	N	M		Y	Q	L		E	P	M		A	K	M		S	I	L		Q	Q	Q		D	L	E		Y	V	Q		A	N	E		K	L	N		S	S
I	L	T		Y	G	Q		N	L	R		Y	Q	L		-	K	V		L	R	-		G	I	L		E	K	E		G	L	E		T	E	A		E	E	-		K	L	N		T	E
I	L	T		Y	G	Q		N	L	R		Y	Q	L		K	K	V		L	R	L		G	I	L		E	K	E		G	L	E		M	Q	K		E	E	T		K	L	N		Q	Q
I	L	T		Y	G	Q		N	L	R		Y	Q	L		-	K	V		L	R	L		G	I	L		E	K	E		G	L	E		T	E	A		E	E	-		K	L	N		T	E
I	L	T		S	N	N		K	N	M		Y	Q	L		E	P	M		E	K	M		G	I	L		Q	Q	Q		S	M	D		Y	T	Q		A	N	E		K	L	N		S	N
I	L	T		Y	G	Q		N	L	R		Y	Q	L		K	K	V		L	R	L		G	I	L		E	K	E		G	L	E		M	Q	K		E	E	T		K	L	N		Q	Q
I	L	T		Y	G	Q		N	L	R		Y	Q	L		K	K	V		L	R	L		G	I	L		E	K	E		G	L	E		M	Q	K		Q	E	-		K	L	N		Q	Q
I	L	T		S	N	N		K	N	M		Y	Q	L		E	P	M		E	K	M		G	I	L		Q	Q	Q		G	L	E		Y	I	Q		A	N	E		K	L	N		S	T
L	V	F		Y	G	Q		N	L	R		Y	Q	L		V	D	L		L	R	L		S	V	I		E	K	E		G	I	E		T	A	V		L	T	Y		R	V	F		E	E
I	L	T		Y	G	Q		N	L	R		Y	Q	L		K	K	V		L	R	L		G	I	L		E	K	E		G	L	E		M	Q	K		E	E	T		K	L	N		Q	Q
I	L	T		Y	G	Q		N	L	R		Y	Q	L		K	K	V		L	R	L		G	I	L		E	K	E		G	L	E		M	Q	K		E	E	T		K	L	N		Q	Q
I	L	T		Y	G	Q		N	L	R		Y	Q	L		K	K	V		L	R	L		G	I	L		E	K	E		G	L	E		M	Q	K		E	E	T		K	L	N		Q	Q
I	L	T		I	G	Q		N	L	R		Y	Q	L		K	K	V		L	R	L		G	I	L		E	K	E		G	L	E		M	Q	K		E	E	T		K	L	N		Q	Q
I	L	T		Y	G	Q		N	L	R		Y	Q	L		K	K	V		L	R	L		G	I	L		E	K	E		G	L	E		M	Q	K		E	E	T		K	L	N		Q	Q
I	L	T		Y	G	Q		N	L	R		Y	Q	L		K	K	V		L	R	L		G	I	L		E	K	E		G	L	E		M	Q	K		E	E	T		K	L	N		Q	Q
I	L	T		S	N	N		-	N	M		Y	Q	L		E	P	M		E	K	M		G	I	L		Q	Q	Q		S	M	D		Y	T	Q		A	N	E		K	L	N		S	N
I	L	T		Y	G	Q		N	L	R		Y	Q	L		-	-	V		L	R	L		G	I	L		E	K	E		G	L	E		T	E	A		E	E	-		-	L	N		T	E
I	L	T		Y	G	Q		N	L	R		Y	Q	L		K	K	V		L	R	L		G	I	L		E	K	E		G	L	E		M	E	S		E	E	P		K	L	N		T	Q
I	L	T		Y	G	Q		N	L	R		Y	Q	L		K	K	V		L	R	L		G	I	L		E	K	E		G	L	E		M	Q	K		E	E	-		K	L	N		Q	Q
I	L	T		Y	G	Q		N	L	R		S	S	I		K	K	V		L	R	L		G	I	L		E	K	E		G	L	E		M	Q	K		E	E	T		K	L	N		Q	Q
I	L	T		Y	G	Q		N	L	R		Y	Q	L		K	K	V		L	-	L		-	-	L		E	K	-		G	L	E		-	Q	K		E	E	N		K	L	N		-	Q
I	L	T		Y	G	Q		N	L	R		Y	Q	L		K	K	V		L	R	L		G	I	L		E	K	E		G	L	E		M	Q	K		E	E	N		K	L	N		Q	Q
I	L	T		Y	G	Q		N	L	R		Y	Q	L		K	K	V		L	R	L		G	I	L		E	K	E		G	L	E		M	Q	K		E	E	T		K	L	N		Q	Q
I	L	T		Y	G	Q		N	L	R		Y	Q	L		K	K	V		L	C	L		G	I	L		E	K	L		G	L	E		M	Q	K		E	E	T		K	L	N		Q	Q
I	L	T		Y	G	Q		N	L	R		Y	Q	L		K	K	V		L	R	L		G	I	L		E	K	E		G	L	E		M	Q	K		E	E	T		K	L	N		Q	Q
I	L	T		Y	G	Q		N	L	R		Y	Q	L		K	K	V		L	R	L		G	I	L		E	K	E		G	L	E		M	Q	K		E	E	T		K	L	N		Q	Q
I	L	T		Y	G	Q		N	L	R		Y	Q	L		-	K	V		L	R	L		T	V	M		E	K	E		G	L	E		T	E	T		E	E	-		K	L	N		T	E
I	L	T		S	N	N		K	N	M		Y	Q	L		E	P	M		E	K	M		G	I	L		Q	Q	Q		S	M	D		Y	T	Q		A	N	E		K	L	N		S	T
I	L	T		Y	G	Q		N	L	R		Y	Q	L		K	K	V		L	R	L		G	I	L		E	K	E		G	V	E		T	E	T		E	E	T		K	L	N		T	Q
I	L	T		Y	G	Q		N	L	R		Y	Q	L		K	K	V		L	R	L		G	I	L		E	K	E		G	L	E		M	Q	K		-	P	T		K	L	N		Q	Q
I	L	T		S	N	N		K	N	M		Y	Q	L		E	S	M		E	K	M		G	I	L		Q	Q	Q		G	L	E		Y	A	E		A	H	R		K	L	N		S	N
I	L	T		Y	G	Q		N	L	R		Y	Q	L		K	K	V		L	R	L		G	I	L		E	K	E		G	L	E		K	Q	K		E	E	T		K	L	N		Q	Q
I	L	T		Y	G	Q		N	L	R		Y	Q	L		K	K	V		L	R	L		G	I	L		E	K	E		G	L	E		M	Q	K		E	E	T		K	L	N		Q	Q
I	L	T		Y	G	Q		N	L	R		Y	Q	L		K	K	V		L	R	L		G	I	L		E	K	E		G	L	E		M	Q	K		E	E	T		K	L	N		Q	Q
I	L	T		Y	G	Q		N	L	R		Y	Q	L		K	K	V		L	R	L		G	I	L		E	K	E		G	L	E		M	Q	K		E	E	T		K	L	N		Q	Q
I	L	T		Y	G	Q		N	L	R		Y	Q	L		K	K	V		L	R	L		G	I	L		E	K	E		G	L	E		M	Q	K		E	E	T		K	L	N		Q	Q
I	L	T		Y	G	Q		N	L	R		Y	Q	L		K	K	V		L	R	L		G	I	L		E	K	E		G	L	E		M	Q	K		E	E	T		K	L	N		Q	Q
I	L	T		Y	G	Q		N	L	R		Y	Q	L		K	K	V		L	R	L		G	I	L		E	K	E		G	L	E		M	Q	K		E	E	T		K	L	N		Q	Q
I	L	T		Y	G	Q		N	L	R		Y	Q	L		K	K	V		L	R	L		G	I	L		E	K	E		G	L	E		M	Q	K		E	E	T		K	L	N		Q	Q
I	L	T		S	N	N		K	N	M		Y	Q	L		E	P	M		E	K	M		G	I	L		Q	Q	Q		S	M	D		Y	V	Q		D	N	Q		K	L	N		S	S
I	L	T		Y	G	Q		N	L	R		Y	Q	L		K	K	V		L	R	L		G	I	L		E	K	E		G	L	E		M	Q	K		E	E	T		K	L	N		Q	Q
I	L	T		Y	G	Q		N	L	R		Y	Q	L		K	K	V		L	R	L		G	I	L		E	K	E		G	L	E		R	Q	K		E	E	T		K	L	N		Q	Q
I	L	T		Y	G	Q		N	L	R		Y	Q	L		-	K	V		L	R	L		G	I	L		E	K	E		G	L	E		T	E	A		E	E	-		K	L	N		T	E
I	L	T		-	G	Q		N	L	R		Y	Q	L		K	K	V		L	R	L		G	I	L		E	K	E		G	L	E		M	Q	K		E	E	T		K	L	N		Q	Q
I	L	T		S	N	N		K	N	M		Y	Q	L		E	P	M		E	K	M		G	I	L		Q	Q	Q		S	M	D		Y	T	Q		A	N	E		K	L	N		S	N
I	L	T		Y	G	Q		N	L	R		Y	Q	L		-	K	V		L	R	L		G	I	L		E	K	E		G	L	E		T	E	A		E	E	-		K	L	N		T	E
I	L	T		Y	G	Q		N	L	R		Y	Q	L		K	K	V		L	R	L		G	I	L		E	K	E		G	L	E		M	Q	K		E	E	T		K	L	N		Q	Q
I	L	T		Y	G	Q		N	L	R		Y	Q	L		K	K	V		L	R	L		G	I	L		E	K	E		G	L	E		M	Q	K		E	E	T		K	L	N		Q	Q
I	L	T		Y	G	Q		N	L	R		Y	Q	L		K	K	V		L	R	L		G	I	L		E	K	E		G	L	E		R	E	S		E	E	T		K	L	N		T	Q
I	L	T		Y	G	Q		N	L	R		Y	Q	L		-	K	V		L	R	L		G	I	L		E	K	E		G	L	E		T	E	A		E	E	-		K	L	N		T	E
I	L	T		S	N	N		K	N	M		Y	Q	L		E	P	M		E	K	M		G	I	L		Q	Q	Q		G	L	E		Y	Q	Q		A	N	E		K	L	N		S	T
I	L	T		Y	G	Q		N	L	R		Y	Q	L		K	K	V		L	R	L		G	I	L		E	K	E		G	L	E		M	Q	K		E	E	T		K	L	N		Q	Q
I	L	T		Y	G	Q		N	L	R		Y	Q	L		-	K	V		L	R	L		G	I	L		E	K	E		G	L	E		T	E	A		E	E	-		K	L	N		T	E
I	L	T		S	N	N		K	N	M		Y	Q	L		E	P	M		E	K	M		G	I	L		Q	Q	H		G	L	E		Y	V	Q		A	N	E		K	L	N		S	S
I	L	T		S	N	N		K	N	M		Y	Q	L		E	P	M		E	K	M		G	I	L		Q	Q	Q		G	L	E		Y	V	Q		A	N	E		K	L	N		S	T
I	L	T		Y	G	Q		N	L	R		Y	Q	L		K	K	V		L	R	L		G	I	L		E	K	E		G	L	E		M	Q	K		E	E	N		K	L	N		Q	Q
I	L	T		-	G	Q		N	L	R		Y	Q	L		K	K	V		L	R	L		G	I	L		E	K	E		G	L	E		M	Q	K		E	E	T		K	L	S		Q	Q
I	L	T		Y	G	Q		N	L	R		Y	Q	L		K	K	V		L	R	L		G	I	L		E	K	E		G	L	E		M	Q	K		E	E	T		K	L	N		Q	Q
I	L	T		Y	G	Q		S	M	Y		F	F	Q		G	N	T		L	R	L		S	V	M		E	K	E		G	V	E		T	L	E		Q	T	K		K	L	N		Q	Q
I	L	T		S	N	N		K	N	M		Y	Q	L		E	P	M		E	K	M		G	I	L		Q	Q	Q		S	M	D		Y	V	Q		D	N	Q		K	L	N		S	S
I	L	T		Y	G	Q		N	L	R		Y	Q	L		-	K	V		L	R	L		G	I	L		E	K	E		G	L	E		T	E	A		E	E	-		K	L	N		T	E
-	-	-		-	-	-		-	-	-		-	-	-		-	-	-		-	-	-		-	-	-		-	-	-		-	-	-		-	-	-		-	-	-		-	-	-		-	-
[truncated: 160 more columns]

## Sheet: 4
320	353	354	1124		23	401	825	1008		240	338	450	1479		266	976	1417	1475		1	5	978	1300		32	1250	1264	1471		918	1087	1123	1238		22	1095	1130	1150		364	630	996	999		178	639	690	1242
S	A	H	T		D	A	T	C		V	V	R	E		G	K	K	D		M	P	A	D		R	E	K	S		S	V	P	K		E	Q	D	E		V	D	T	S		T	K	T	E
S	A	H	T		D	A	T	C		V	V	R	E		G	K	K	D		M	P	A	D		R	E	K	S		S	V	P	K		E	Q	D	E		V	D	T	S		T	K	T	E
T	P	F	D		G	G	V	F		S	I	K	G		G	K	-	D		M	P	A	D		R	E	K	-		S	V	P	K		A	Q	N	S		V	D	T	S		T	R	V	E
T	P	F	D		G	G	V	F		S	I	K	G		G	K	K	D		-	P	A	D		R	G	Q	-		S	V	P	K		D	N	N	N		V	D	T	S		T	K	T	E
T	P	F	D		D	G	V	C		S	I	K	G		G	K	K	D		M	P	A	D		R	E	K	S		S	V	P	K		E	Q	N	D		I	E	A	N		T	K	T	E
S	A	H	T		D	A	T	C		C	V	R	E		G	K	K	D		M	P	A	D		R	E	K	S		S	V	P	K		E	Q	D	E		V	D	T	S		T	K	T	E
T	P	F	D		G	G	V	F		S	I	K	G		G	K	K	D		-	P	A	D		H	G	Q	L		S	G	Q	K		D	N	N	N		V	D	T	S		T	K	T	E
T	P	F	D		G	G	I	F		S	I	K	G		G	K	K	D		M	P	A	D		H	G	Q	L		S	V	P	K		D	N	N	K		V	D	T	S		T	K	T	E
T	P	F	D		K	Q	L	S		T	I	K	G		G	R	K	S		-	P	I	E		R	-	K	S		S	V	P	-		K	E	S	A		V	D	T	S		T	K	T	E
S	A	H	T		D	A	T	C		V	V	R	E		G	K	K	D		M	P	A	D		R	E	K	S		S	V	P	K		E	Q	D	E		V	D	T	S		T	K	T	E
S	A	H	T		D	A	T	C		V	V	R	E		G	K	K	D		M	P	A	D		R	E	K	S		S	V	P	K		E	Q	D	E		V	D	T	S		T	K	T	E
S	A	H	T		D	A	T	C		V	V	R	E		G	K	K	D		M	P	A	D		R	E	K	S		S	V	P	K		E	Q	D	E		V	D	T	S		T	K	T	E
S	A	H	T		D	A	T	C		V	V	R	E		G	K	K	D		M	P	A	D		R	E	K	S		S	V	P	K		E	Q	D	E		V	D	T	S		T	K	T	E
S	A	H	T		D	A	T	C		V	V	R	E		G	K	K	D		M	P	A	D		R	E	K	S		S	V	P	K		E	Q	D	E		V	D	T	S		T	K	T	E
S	A	H	T		D	A	T	C		V	V	R	E		G	K	K	D		M	P	A	D		R	E	K	S		S	V	P	K		E	Q	D	E		V	D	T	S		T	K	T	E
S	A	H	T		D	A	T	C		V	V	R	E		G	K	K	D		L	L	A	D		R	E	K	S		S	V	P	K		E	Q	D	E		V	N	T	S		T	K	T	E
S	A	H	T		D	A	T	C		V	V	R	E		G	K	K	D		M	P	A	D		R	E	K	S		S	V	P	K		E	Q	D	E		V	D	T	S		T	K	T	E
S	A	H	T		D	A	T	C		V	M	R	A		G	K	K	D		M	P	S	E		R	E	K	S		S	V	P	K		E	Q	D	E		V	D	T	S		T	K	T	E
S	A	H	T		D	A	T	C		V	V	R	E		G	K	K	D		M	P	A	D		R	E	K	S		S	V	P	K		E	Q	D	E		V	D	T	S		T	K	T	E
T	P	F	-		A	G	I	F		S	I	K	G		G	K	K	D		L	P	A	D		R	E	K	-		S	V	-	K		A	Q	-	-		V	D	T	S		T	K	T	E
S	A	H	T		D	A	T	C		V	V	R	E		G	K	K	D		M	P	A	D		R	E	K	S		S	V	P	K		E	Q	D	E		V	D	T	S		T	K	-	E
S	A	H	T		D	A	T	C		V	V	R	E		G	K	K	D		M	P	A	D		R	E	K	S		S	V	P	K		E	Q	D	E		V	D	T	S		T	K	T	E
S	A	H	T		D	A	T	C		V	V	R	E		G	K	K	D		M	P	A	D		R	E	K	S		S	V	P	K		E	Q	D	E		V	D	T	S		T	K	T	E
T	P	F	D		K	Q	L	S		T	I	K	D		G	K	K	E		M	P	R	E		R	E	K	D		D	V	P	S		K	E	N	D		V	D	T	T		T	K	T	D
S	A	H	T		D	A	T	C		V	V	R	E		G	K	K	D		M	P	A	D		R	E	K	S		S	V	P	K		E	Q	D	E		V	D	T	S		T	K	T	E
S	S	H	T		E	A	T	C		V	V	R	E		G	K	K	D		M	P	A	D		R	E	K	S		S	V	P	K		E	Q	D	E		V	D	T	S		T	K	T	E
T	P	F	D		G	G	I	F		S	I	K	G		G	K	K	D		M	P	A	D		H	G	Q	L		S	V	P	K		D	N	N	N		V	D	T	S		T	K	T	E
T	P	F	D		K	Q	L	S		T	I	K	D		G	K	K	D		M	P	R	E		R	-	K	S		S	V	P	K		K	E	G	S		V	D	T	S		T	K	T	E
T	P	F	D		K	Q	L	S		T	I	K	G		N	R	M	S		M	P	R	E		R	-	K	S		S	V	P	-		K	E	S	A		V	D	T	S		T	K	T	E
S	A	H	T		D	A	T	C		V	V	R	E		G	K	K	D		M	P	A	D		R	E	K	S		S	V	P	K		E	Q	D	E		V	D	T	S		T	K	T	E
S	A	H	T		D	A	T	C		V	A	R	E		G	K	K	D		M	P	A	D		R	E	K	S		S	V	P	K		E	Q	D	E		V	D	T	S		T	K	T	E
S	A	H	T		D	A	T	C		V	V	R	E		G	K	K	D		M	P	A	D		R	E	K	S		S	V	P	K		E	Q	D	E		V	D	T	S		T	K	T	E
S	A	H	T		D	A	T	C		V	V	R	E		G	K	K	D		M	P	A	D		R	E	K	S		S	V	P	K		E	Q	D	E		V	D	T	S		T	K	T	E
S	A	H	T		D	A	T	C		V	V	R	E		G	K	K	D		M	P	A	D		R	E	K	S		S	V	P	K		E	Q	D	E		V	D	T	S		T	K	T	E
T	P	F	D		K	Q	L	S		T	I	K	D		S	R	R	G		M	P	R	D		R	W	K	S		S	V	P	-		K	E	N	A		V	D	T	S		T	K	T	E
T	P	F	D		G	G	I	F		S	I	K	G		G	K	K	D		M	P	A	D		H	G	H	L		S	V	P	K		D	N	N	N		V	D	T	S		T	K	T	E
T	P	F	D		G	G	I	F		S	I	K	G		G	K	K	D		-	P	A	D		H	G	H	L		S	V	P	K		D	N	N	N		V	D	T	S		T	K	T	E
S	A	H	T		D	A	T	C		V	V	R	E		G	K	K	D		M	P	A	D		R	E	K	S		S	V	P	K		E	Q	D	E		V	D	T	S		T	K	T	E
T	P	F	D		G	G	I	F		S	I	K	G		G	K	K	D		M	P	A	D		H	G	Q	L		S	V	P	K		D	N	N	N		V	D	T	S		T	K	T	E
S	A	H	T		D	A	T	C		V	V	R	E		G	K	-	D		M	P	A	D		R	E	K	S		S	V	P	K		E	L	D	E		V	D	T	S		-	K	T	E
T	P	F	D		-	Q	L	S		T	I	K	D		G	K	K	D		-	-	R	E		-	-	K	S		S	V	P	K		-	G	S	N		V	D	T	S		T	K	T	E
T	P	F	D		-	Q	L	S		T	I	K	-		G	K	-	-		-	-	L	-		-	-	-	-		S	V	P	-		-	-	S	A		V	D	T	S		T	K	T	-
S	A	H	T		D	A	T	C		V	V	R	E		G	K	K	D		M	P	A	D		R	E	K	S		S	V	P	K		E	Q	D	E		V	D	T	S		T	K	T	K
T	P	F	D		-	G	V	F		S	I	K	G		G	K	K	D		-	-	A	D		-	G	Q	-		S	V	P	K		-	N	N	N		V	D	T	S		T	K	T	E
T	P	F	D		K	Q	L	S		T	I	K	G		G	K	R	D		M	P	C	E		R	-	K	R		S	V	P	-		K	E	S	A		V	D	T	S		T	K	T	E
T	P	F	-		G	G	I	F		S	I	K	G		G	K	K	D		M	P	A	D		H	G	Q	L		S	V	-	K		D	N	-	N		V	D	T	S		T	K	T	E
S	A	H	T		D	A	T	C		V	V	R	E		G	K	K	D		M	P	A	D		R	E	K	S		S	V	P	K		E	Q	D	E		V	D	T	S		T	R	T	E
T	P	F	D		G	G	I	F		S	I	K	G		G	K	K	D		M	P	A	D		H	G	Q	L		S	V	P	K		D	N	N	K		V	D	T	S		T	K	T	E
T	P	F	D		K	Q	L	S		T	I	K	D		G	K	K	D		M	P	R	-		R	-	K	S		S	V	P	K		K	E	S	A		V	D	T	S		T	K	T	E
S	A	H	T		D	A	T	C		V	V	R	E		G	K	K	D		M	P	A	D		R	E	K	S		S	V	P	K		E	Q	D	E		V	D	T	S		T	K	T	E
S	A	H	T		D	A	T	C		V	A	R	E		G	K	-	D		M	P	A	-		R	E	K	S		S	V	P	K		E	Q	D	E		V	D	T	S		T	K	T	E
T	P	F	D		K	Q	L	S		T	I	K	D		G	K	K	D		M	P	Q	D		R	-	K	-		S	V	P	K		K	E	S	A		V	D	T	S		T	K	T	E
T	P	F	D		D	A	V	C		S	I	K	G		G	K	K	D		-	-	L	E		R	E	K	S		S	V	P	K		D	E	G	A		A	Y	T	S		A	S	I	D
S	A	H	T		D	A	T	C		V	V	R	E		G	K	K	D		M	P	A	D		R	E	K	S		S	V	P	K		E	L	D	E		V	D	T	S		T	K	T	E
S	A	H	T		D	A	T	C		V	V	R	E		G	K	K	D		M	P	A	D		R	E	K	S		S	V	P	K		E	Q	D	E		V	D	T	S		T	K	T	E
S	A	H	T		D	A	T	C		V	V	R	E		G	K	K	D		M	P	A	D		R	E	K	S		S	V	P	K		E	Q	D	E		V	D	T	S		T	K	T	E
S	A	H	T		D	A	T	C		V	V	R	E		G	K	K	D		-	-	A	D		R	Q	H	S		S	V	P	K		E	Q	D	E		V	D	T	S		N	K	T	G
S	A	H	T		D	A	T	C		V	V	R	E		G	K	K	D		M	P	A	D		R	E	K	S		S	V	P	K		E	Q	D	E		V	D	T	S		T	K	T	E
S	A	H	T		D	A	T	C		V	V	R	E		G	K	K	D		M	P	A	D		R	E	K	S		S	V	P	K		E	Q	D	E		V	D	T	S		T	K	T	E
T	P	F	D		K	Q	L	S		T	I	K	D		G	K	K	D		M	P	R	-		R	-	K	S		S	V	P	K		K	E	S	A		V	D	T	S		T	K	T	E
T	P	F	D		-	G	V	F		S	I	K	G		G	K	K	D		-	-	A	D		-	G	Q	-		S	V	P	K		-	N	N	N		V	D	T	S		T	K	T	E
S	A	H	T		D	A	T	C		S	I	K	G		G	K	K	D		M	P	A	D		R	E	K	S		S	V	P	K		E	Q	D	E		V	D	T	S		T	K	T	E
S	A	H	T		D	A	T	C		V	V	R	E		G	K	K	D		M	P	A	D		R	E	K	S		S	V	P	K		E	Q	D	E		V	D	T	S		T	K	T	E
S	A	H	T		D	A	T	C		V	V	R	E		G	K	K	D		M	P	A	D		R	E	K	S		S	V	P	K		E	Q	D	E		V	D	T	S		T	K	T	E
S	A	H	T		D	A	T	C		V	V	R	E		G	K	-	D		-	-	A	D		R	E	K	S		-	V	P	K		E	Q	D	E		V	D	T	S		T	K	T	E
S	A	H	T		D	A	T	C		V	V	R	E		G	K	K	D		M	P	A	D		R	E	K	S		S	V	P	K		E	Q	D	E		V	D	T	S		T	K	T	E
S	A	H	T		D	A	T	C		V	V	R	E		G	K	K	D		M	P	A	D		R	E	K	S		S	V	P	K		E	Q	D	E		V	D	T	S		T	K	T	E
S	A	H	T		D	A	T	C		V	V	R	E		G	K	K	D		M	P	A	D		R	E	K	S		S	V	P	K		E	Q	D	E		V	D	T	S		T	K	T	E
S	A	H	T		D	A	T	C		V	A	R	E		G	K	K	D		M	P	A	D		R	E	K	S		S	V	P	K		E	Q	D	E		V	D	T	S		T	K	T	E
S	A	H	T		D	A	T	C		V	V	R	E		G	K	K	D		M	P	A	D		R	E	K	S		S	V	P	K		E	L	D	E		V	D	T	S		T	K	T	E
T	P	F	D		N	G	V	C		S	I	K	G		G	K	-	D		Q	S	V	G		R	-	K	S		S	V	T	K		E	Q	N	N		I	A	S	N		T	K	T	E
T	P	F	D		K	Q	L	S		T	I	K	D		G	K	K	D		M	P	R	-		R	-	K	S		S	V	P	K		K	E	S	A		V	D	T	S		T	K	T	E
S	P	H	D		A	A	T	C		S	I	K	G		G	K	R	D		-	-	A	D		R	E	K	E		S	V	P	K		E	Q	E	N		V	D	T	S		T	K	T	E
S	A	H	T		D	A	T	C		V	V	R	E		G	K	K	D		M	P	A	D		R	E	K	S		S	V	P	Y		E	Q	D	E		V	D	T	S		T	K	T	E
T	P	F	D		K	Q	L	S		T	I	K	D		G	K	K	D		M	P	M	E		R	-	T	S		S	V	A	K		K	K	S	A		V	D	T	S		T	K	T	-
S	A	H	T		D	A	T	C		V	V	R	K		G	K	K	D		M	P	A	D		R	E	K	S		S	V	P	K		G	Q	D	E		V	D	T	S		T	K	T	E
S	A	H	T		D	A	T	C		V	V	R	E		G	K	K	D		M	P	A	D		R	E	K	S		S	V	P	K		E	Q	D	E		V	D	T	S		T	K	T	E
S	A	H	T		D	A	T	C		V	V	R	E		G	K	K	D		M	P	A	D		R	E	K	S		S	V	P	K		E	Q	D	E		V	D	T	S		T	K	T	E
S	A	H	T		D	A	T	C		V	V	R	E		G	K	K	D		M	P	A	D		R	E	K	S		S	V	P	K		E	Q	D	E		V	D	T	S		T	K	T	E
S	A	H	T		D	A	T	C		V	V	R	E		G	K	K	D		M	P	A	D		R	E	K	S		S	V	P	K		E	Q	D	E		V	D	T	S		T	K	T	E
S	A	H	T		D	A	T	C		V	V	R	E		G	K	K	D		M	P	A	D		R	E	K	S		S	V	P	K		E	Q	D	E		V	D	T	S		T	K	T	E
S	A	H	T		D	A	T	C		V	V	R	E		G	K	K	D		M	P	A	D		R	E	K	S		S	V	P	K		E	Q	D	E		V	D	T	S		T	K	T	E
S	A	H	T		D	A	T	C		V	V	R	E		G	K	K	D		M	P	A	D		R	E	K	S		S	V	P	K		E	Q	D	E		V	D	T	S		T	K	T	E
T	P	F	D		K	Q	L	S		T	I	K	D		G	K	K	D		C	Y	R	E		R	-	K	S		S	V	P	-		K	E	S	A		V	D	T	S		T	K	T	E
S	A	H	T		D	A	T	C		V	V	R	E		G	K	K	D		-	P	A	D		R	E	K	S		S	V	P	K		E	Q	D	E		V	D	T	S		T	K	T	E
S	A	H	T		D	A	T	C		V	V	R	E		G	K	-	D		M	P	A	D		R	E	K	S		S	V	P	K		E	Q	D	E		V	D	T	S		T	K	T	E
T	P	F	D		G	G	I	F		S	I	K	G		G	K	K	D		M	P	A	D		H	G	Q	I		S	V	P	K		D	N	N	N		V	D	T	S		T	K	T	E
S	A	H	T		D	A	T	C		V	V	R	E		G	K	K	D		-	-	A	D		R	E	K	S		S	V	P	K		E	Q	D	E		V	D	T	S		-	K	T	E
T	P	F	D		K	Q	L	S		T	I	K	D		G	K	K	D		M	P	R	-		R	-	K	S		S	V	P	K		K	E	S	A		V	D	T	S		T	K	T	E
T	P	F	D		G	G	V	F		S	I	K	G		G	K	K	D		-	-	A	D		H	G	P	L		S	G	Q	K		D	N	N	N		V	D	T	S		T	K	T	E
S	A	H	T		D	A	T	C		V	V	R	E		G	K	K	D		M	P	A	D		R	E	K	S		S	V	P	K		E	Q	D	E		V	N	T	S		T	K	T	E
S	A	H	T		D	A	T	C		V	V	R	E		G	K	K	D		M	P	A	D		R	E	K	S		S	V	P	K		E	Q	D	E		V	D	T	S		T	K	T	E
S	A	H	T		D	A	T	C		S	I	K	G		G	K	K	D		M	P	A	D		R	D	K	S		S	V	P	K		E	Q	D	E		V	D	T	S		T	K	T	E
T	P	F	D		G	G	I	F		S	I	K	G		G	K	K	D		M	P	A	D		H	G	Q	L		S	V	P	K		D	N	N	N		V	D	T	S		T	K	T	E
T	P	F	D		K	Q	L	S		T	I	K	D		G	K	K	D		M	P	I	D		R	-	K	S		S	V	P	T		K	E	N	A		V	D	T	S		T	K	T	E
S	A	H	T		E	A	T	C		V	V	R	E		G	K	K	D		M	P	A	D		R	E	K	S		S	V	P	K		E	Q	D	E		V	D	T	S		T	K	T	E
T	P	F	D		G	G	I	F		S	I	K	G		G	K	K	D		M	P	A	D		H	G	Q	L		S	V	P	K		D	N	N	N		V	D	T	S		T	K	T	E
T	P	F	D		K	Q	L	S		T	I	K	D		G	K	K	D		V	A	R	P		R	-	K	S		S	V	P	K		K	E	S	A		V	D	T	S		T	K	T	E
T	P	F	D		K	Q	L	S		T	I	K	D		G	K	K	D		M	P	R	D		R	-	K	A		S	V	P	-		K	E	S	A		V	D	T	S		T	K	T	E
S	A	H	T		D	A	T	C		V	V	R	E		G	K	K	D		M	P	A	D		R	E	K	S		S	V	P	K		E	Q	D	E		V	D	T	S		T	K	T	E
S	A	H	T		D	A	T	C		V	V	R	E		G	K	K	D		M	P	A	D		R	E	K	S		S	V	P	K		E	Q	D	E		V	D	T	S		-	K	T	E
S	A	H	T		D	A	T	C		V	V	R	E		G	K	K	D		M	P	A	D		R	E	K	S		S	V	P	K		A	Q	D	E		V	D	T	S		T	K	T	E
T	P	F	N		S	G	V	C		S	I	R	-		G	K	K	D		M	P	M	-		R	E	K	S		N	F	Y	R		K	R	K	H		V	D	T	S		T	K	T	-
T	P	F	D		K	Q	L	S		T	I	K	D		G	K	K	D		M	P	R	E		R	-	M	S		S	V	P	K		K	E	S	A		V	D	T	S		T	K	T	E
T	P	F	D		G	G	I	F		S	I	K	G		G	K	K	D		L	P	A	D		H	G	Q	L		S	V	P	K		D	N	N	N		V	D	T	S		T	K	T	E
-	-	-	-		-	-	-	-		-	-	-	-		-	-	-	-		-	-	-	-		-	-	-	-		-	-	-	-		-	-	-	-		-	-	-	-		-	-	-	-
[truncated: 172 more columns]

## Sheet: 5
412	647	677	929	1133		19	25	676	756	1076		583	829	877	1080	1152		195	292	632	1038	1326		253	734	1287	1292	1294		1217	1304	1344	1364	1482		208	691	1028	1319	1339		26	155	301	451	876		273	1317
L	A	L	R	L		K	K	K	S	V		N	L	R	R	E		M	Q	K	L	F		V	F	K	N	W		Q	D	D	L	V		P	T	K	R	F		K	E	L	N	I		M	P
L	A	L	R	L		K	K	K	S	V		N	L	R	R	E		M	Q	K	L	F		V	F	K	N	W		K	N	Q	Q	I		P	T	K	R	F		K	E	L	N	I		M	P
L	A	L	R	L		-	A	K	S	V		N	L	R	R	E		T	E	A	L	Y		I	F	R	N	W		I	S	S	T	P		Y	S	R	Q	-		K	E	L	N	I		L	L
L	A	L	R	L		-	K	K	S	V		N	L	R	R	E		T	E	A	I	P		V	F	K	N	W		I	S	S	T	P		Y	N	R	Q	S		K	E	L	N	I		L	V
L	A	L	R	L		-	K	K	S	V		N	L	R	R	E		S	E	T	V	Y		V	F	K	N	W		R	-	D	K	V		Y	T	R	Q	T		K	E	L	N	I		L	H
L	A	L	R	L		K	K	K	S	V		N	L	R	R	E		M	Q	K	L	F		V	F	K	N	W		Q	D	Q	L	V		P	T	K	R	F		K	E	L	N	I		M	P
L	A	L	R	L		-	K	K	S	V		N	L	R	R	E		T	E	A	I	A		V	F	K	N	W		I	S	S	T	P		Y	N	R	Q	S		K	E	L	N	I		L	V
L	A	L	R	L		-	K	K	S	V		N	L	R	R	E		T	E	A	I	T		V	F	K	N	W		I	S	S	T	P		Y	S	R	Q	S		K	E	L	N	I		L	V
M	E	E	K	M		S	D	R	A	M		K	N	H	M	L		F	V	A	V	Y		V	F	E	N	W		R	-	D	-	M		P	S	K	K	W		R	Q	L	H	I		L	G
L	A	L	R	L		K	K	K	S	V		N	L	R	R	E		M	Q	R	L	F		V	F	K	N	W		K	N	Q	H	I		P	T	K	R	F		K	E	L	N	I		M	P
L	A	L	R	L		K	K	K	S	V		N	L	R	R	E		M	Q	K	L	F		V	F	K	N	W		K	N	Q	H	I		P	T	K	R	F		K	E	L	N	I		L	S
L	A	L	R	L		K	K	K	S	V		N	L	R	R	E		M	Q	K	L	F		V	F	K	N	W		K	N	Q	H	I		P	T	K	R	F		K	E	L	N	I		L	S
L	A	L	R	L		K	K	K	S	V		N	L	R	R	E		M	Q	K	L	F		V	F	K	N	W		K	N	Q	H	I		P	T	K	R	I		K	E	L	N	I		L	S
L	A	L	R	L		K	K	K	S	V		N	L	R	R	E		M	Q	K	L	F		V	F	K	N	W		K	N	Q	H	I		P	T	K	R	F		K	E	L	N	I		M	P
L	A	L	R	L		K	K	K	S	V		N	L	R	R	E		M	Q	K	L	F		V	F	K	N	W		K	N	Q	H	I		P	T	K	R	F		K	E	L	N	I		M	P
L	A	L	R	L		K	K	K	S	V		N	L	R	R	E		M	Q	K	L	F		V	F	K	N	W		K	N	Q	R	I		P	T	K	R	F		K	E	L	N	I		M	P
L	A	L	R	L		K	K	K	S	V		N	L	R	R	E		M	Q	K	L	F		V	F	K	N	W		K	N	Q	H	I		P	T	K	R	F		K	E	L	N	I		L	S
L	A	L	R	L		K	K	K	S	V		N	L	R	R	E		M	Q	K	L	F		V	F	K	N	W		I	S	Y	L	A		P	T	K	R	-		K	E	L	N	I		M	Q
L	A	L	R	L		K	K	K	S	V		N	L	R	R	E		M	Q	K	L	F		V	F	K	N	W		Q	D	D	L	V		P	T	K	R	F		K	E	L	N	I		M	P
L	A	L	R	-		K	K	K	S	V		N	L	R	R	E		T	E	A	T	Y		V	F	K	N	W		R	S	S	T	P		Y	S	Q	Q	A		K	E	L	N	I		L	I
L	A	L	R	L		K	K	K	E	V		N	L	R	R	E		M	Q	K	L	F		V	-	K	N	W		V	A	E	L	I		P	-	K	R	S		K	E	L	N	I		M	P
L	A	L	R	L		K	K	K	S	V		N	L	R	R	E		M	Q	K	L	F		V	F	K	N	W		Q	D	D	L	V		P	T	K	R	F		K	E	L	N	I		M	P
L	A	L	R	L		K	K	K	S	V		N	L	R	R	E		M	Q	K	L	F		V	F	K	N	W		K	N	Q	H	I		P	T	K	R	F		K	E	L	N	I		M	P
M	E	E	K	M		S	D	R	A	M		K	N	H	M	M		S	V	A	L	K		V	F	K	N	W		R	S	D	-	M		P	A	R	A	R		K	Q	L	N	L		L	Q
L	A	L	R	L		K	K	K	S	V		N	L	R	R	E		M	Q	K	L	F		V	F	K	N	W		Q	D	D	L	V		P	T	K	R	F		K	E	L	N	I		M	P
L	A	L	R	L		K	K	K	S	V		N	L	R	R	E		M	Q	K	L	F		V	F	K	N	W		K	D	Q	H	L		P	T	K	R	F		K	E	L	N	I		M	P
L	A	L	R	L		-	K	K	S	V		N	L	R	R	E		T	E	A	I	P		V	F	K	N	W		I	S	S	T	P		Y	D	R	Q	S		K	E	L	N	I		L	V
M	E	E	K	M		E	P	R	A	M		K	N	N	M	I		Y	S	Q	T	Y		I	M	M	E	T		R	-	E	-	M		P	K	K	K	W		K	E	L	N	V		M	E
M	E	E	K	M		S	E	R	A	M		K	N	H	M	M		F	M	T	V	Y		V	F	K	N	W		R	-	D	-	M		P	K	K	R	F		K	E	L	N	I		L	E
L	A	L	R	L		K	K	K	S	V		N	L	R	R	E		M	Q	K	L	F		V	F	K	N	W		K	D	D	S	I		P	T	K	R	F		K	E	L	N	I		M	P
L	A	L	R	L		K	K	K	S	V		N	L	R	R	E		M	Q	K	L	Y		V	F	K	N	W		R	N	E	P	I		P	T	K	R	F		K	E	L	N	I		M	P
L	A	L	R	L		K	K	K	S	V		N	L	R	R	E		M	Q	K	L	F		V	F	K	N	W		K	N	E	H	I		P	T	K	R	T		K	E	L	N	I		M	P
L	A	L	R	L		K	K	K	S	V		N	L	R	R	E		M	Q	K	L	F		V	F	K	N	W		K	N	Q	H	I		P	T	K	R	F		K	E	L	N	I		M	P
L	A	L	R	L		K	K	K	S	V		N	L	R	R	E		M	Q	K	L	F		V	F	K	N	W		K	N	Q	H	I		P	T	K	R	F		K	E	L	N	I		M	P
M	E	E	K	M		E	P	R	A	M		K	N	H	M	M		Y	T	Q	A	Y		V	F	K	N	W		R	-	D	-	M		P	K	K	K	C		D	Q	I	N	L		L	E
L	A	L	R	L		-	K	K	S	V		N	L	R	R	E		T	E	A	M	I		V	F	K	N	W		I	S	S	T	I		Y	N	R	Q	S		K	E	L	N	I		L	V
L	A	L	R	L		-	K	K	S	V		N	L	R	R	E		T	E	A	M	I		V	F	K	N	W		I	S	S	T	I		Y	N	R	Q	S		K	E	L	N	I		L	V
L	A	L	R	L		K	K	K	S	V		N	L	R	R	E		M	Q	K	L	F		V	F	K	N	W		K	N	Q	P	I		P	T	K	R	F		K	E	L	N	I		M	P
L	A	L	R	L		-	K	K	S	V		N	L	R	R	E		T	E	A	I	P		V	F	K	N	W		I	S	S	T	P		Y	D	R	Q	S		K	E	L	N	I		L	V
L	A	L	R	L		K	K	K	S	V		N	L	R	R	E		R	Q	K	L	F		V	F	K	N	W		T	N	E	I	I		P	T	K	R	F		K	E	L	N	I		M	P
M	E	E	K	M		-	-	R	A	M		K	N	D	M	L		Y	V	Q	V	Y		V	F	K	N	W		R	-	D	-	M		P	K	K	K	S		-	Q	L	N	L		M	V
M	E	E	K	M		-	-	R	A	M		K	N	N	M	M		Y	V	Q	L	Y		I	I	S	E	G		R	-	-	-	-		A	K	K	K	W		-	Q	L	N	L		M	E
L	A	L	R	L		K	K	K	S	V		N	L	R	R	E		R	Q	K	L	F		V	F	K	N	W		K	N	Q	H	I		P	T	K	R	F		K	E	L	N	I		M	P
L	A	L	R	L		-	-	K	S	V		N	L	R	R	D		T	E	A	I	P		V	F	K	N	W		I	S	S	-	P		H	N	R	Q	S		-	E	L	N	I		L	V
M	E	A	K	M		E	P	R	A	M		K	N	H	M	L		Y	V	Q	V	Y		V	F	K	N	W		R	-	D	-	M		P	K	K	K	R		K	E	L	N	I		M	Q
L	A	L	R	-		-	K	K	S	V		N	L	R	R	E		T	E	A	I	P		V	F	K	N	W		I	S	S	T	P		Y	D	R	Q	S		K	E	L	N	I		L	V
L	A	L	R	L		K	K	K	S	V		N	L	R	R	E		M	Q	K	L	F		V	F	K	N	W		Q	D	D	L	V		P	T	K	R	F		K	E	L	N	I		M	P
L	A	L	R	L		-	K	K	S	V		N	L	R	R	E		T	E	A	I	N		V	F	K	N	W		I	S	S	T	P		Y	S	R	Q	S		K	E	L	N	I		L	V
M	E	E	K	M		E	P	R	A	M		K	N	N	M	V		Y	T	Q	A	Y		V	F	K	N	W		R	-	D	-	M		P	K	K	K	W		K	E	L	N	I		M	E
L	A	L	R	L		K	K	K	S	V		N	L	R	R	E		M	Q	K	L	F		V	F	K	N	W		K	T	E	H	I		P	T	K	R	F		K	E	L	N	I		M	P
L	A	L	R	L		K	K	K	S	V		N	L	R	R	E		M	Q	K	L	Y		V	F	-	-	-		K	-	Q	-	V		P	T	K	-	F		K	E	L	N	I		M	-
M	E	E	K	M		E	P	R	A	M		K	N	H	M	L		Y	I	Q	A	Y		V	F	K	N	W		R	A	D	-	K		H	K	K	K	W		K	E	L	N	I		M	E
M	F	L	R	L		V	D	R	A	L		N	L	R	R	E		T	A	V	L	Y		V	F	E	N	W		R	S	S	-	K		P	T	K	R	G		R	Q	V	F	L		L	V
L	A	L	R	L		K	K	K	S	V		N	L	R	R	E		M	Q	K	L	F		V	F	K	N	W		K	D	Q	H	I		P	T	K	R	F		K	E	L	N	I		M	P
L	A	L	R	L		K	K	K	S	V		N	L	R	R	E		M	Q	K	L	F		V	F	K	N	W		K	N	Q	H	I		P	T	K	R	F		K	E	L	N	I		M	P
L	A	L	R	L		K	K	K	S	V		N	L	R	R	E		M	Q	K	L	F		V	F	K	N	W		K	N	Q	H	I		P	T	K	R	F		K	E	L	N	I		M	P
L	A	L	R	L		K	K	K	S	V		N	L	R	R	E		M	Q	K	L	F		V	F	K	N	W		Q	D	D	L	V		P	T	K	R	F		K	E	L	N	I		M	P
L	A	L	R	L		K	K	K	S	V		N	L	R	R	E		M	Q	K	L	F		V	F	K	N	W		Q	D	D	L	V		P	T	K	R	F		K	E	L	N	I		M	P
L	A	L	R	L		K	K	K	S	V		N	L	R	R	E		M	Q	K	L	F		V	F	K	N	W		Q	D	D	L	V		P	T	K	R	F		K	E	L	N	I		M	P
M	E	E	K	M		E	P	R	A	M		-	N	N	M	V		Y	T	Q	A	Y		V	F	K	N	W		R	-	D	-	M		P	K	K	K	W		K	E	L	N	I		M	E
L	A	L	R	L		-	-	K	S	V		N	L	R	R	E		T	E	A	I	P		V	F	K	N	W		I	S	S	T	P		H	N	R	Q	S		-	E	L	N	I		L	V
L	A	L	R	L		K	K	K	S	V		N	L	R	R	E		M	E	S	T	Y		V	F	K	N	W		R	D	E	T	K		P	K	K	R	S		K	E	L	N	I		L	S
L	A	L	R	L		K	K	K	S	V		N	L	R	R	E		M	Q	K	L	F		V	F	K	N	W		K	N	E	N	I		P	S	K	S	L		K	E	L	N	I		L	Q
L	A	L	R	L		K	K	K	S	V		N	L	R	R	E		M	Q	K	C	F		V	F	K	N	W		K	N	Q	H	I		P	T	I	R	F		K	E	L	N	I		M	P
L	A	L	-	L		K	K	K	S	V		N	L	R	R	E		-	Q	K	L	F		V	F	K	N	W		K	N	E	H	I		-	T	K	R	I		K	E	L	N	I		M	P
L	A	L	R	L		K	K	K	S	V		N	L	R	R	E		M	Q	K	L	F		V	F	K	N	W		K	N	E	H	I		P	T	K	R	I		K	E	L	N	I		M	P
L	A	L	R	L		K	K	K	S	V		N	L	R	R	E		M	Q	K	L	F		V	F	K	N	W		K	T	E	N	I		P	T	K	R	F		K	E	L	N	I		M	P
L	A	L	C	L		K	K	K	S	V		N	L	R	R	E		M	Q	K	L	F		V	F	K	N	W		Q	D	D	L	V		P	T	K	R	F		K	E	L	N	I		M	P
L	A	L	R	L		K	K	K	S	V		N	L	R	R	E		M	Q	K	L	F		V	F	K	N	W		T	A	E	L	I		P	T	K	R	F		K	-	L	N	I		M	P
L	A	L	R	L		K	K	K	S	V		N	L	R	R	E		M	Q	K	L	F		V	F	K	N	W		K	N	Q	H	I		P	T	K	R	F		K	E	L	N	I		M	P
L	A	L	R	L		-	K	K	S	V		N	L	R	R	E		T	E	T	T	-		I	F	K	H	W		R	N	Q	F	L		H	N	R	-	-		K	E	L	N	I		M	-
M	E	E	K	M		E	P	R	A	M		K	N	N	M	M		Y	T	Q	A	Y		V	F	K	N	W		R	-	D	-	M		P	K	K	K	W		K	E	L	N	I		M	E
L	A	L	R	L		K	K	K	S	V		N	L	R	R	T		T	E	T	V	Y		V	F	K	N	W		R	D	E	V	V		P	N	K	R	S		K	E	L	N	I		L	P
L	A	L	R	L		K	K	K	S	V		N	L	R	R	E		M	Q	K	L	F		V	F	K	N	W		K	N	Q	P	V		S	T	K	R	F		K	E	L	N	I		M	P
M	E	E	K	M		E	S	R	A	M		K	N	H	M	M		Y	A	E	V	Y		V	F	K	N	W		R	-	D	-	M		A	K	K	P	-		K	Q	L	N	I		M	N
L	A	L	R	L		K	K	K	S	V		N	L	R	R	E		K	Q	K	L	F		V	F	K	N	W		K	N	Q	H	I		P	T	K	A	F		K	E	L	N	I		M	P
L	A	L	R	L		K	K	K	S	V		N	L	R	R	E		M	Q	K	L	F		V	F	K	N	W		K	N	Q	H	I		P	T	K	R	F		K	E	L	N	I		L	S
L	A	L	R	L		K	K	K	S	V		N	L	R	R	E		M	Q	K	L	F		V	F	K	N	W		Q	D	D	L	V		P	T	K	R	F		K	E	L	N	I		M	P
L	A	L	R	L		K	K	K	S	V		N	L	R	R	E		M	Q	K	L	F		V	F	K	N	W		Q	D	D	L	V		P	T	K	R	F		K	E	L	N	I		M	P
L	A	L	R	L		K	K	K	S	V		N	L	R	R	E		M	Q	K	L	F		V	F	K	N	W		K	N	Q	P	I		P	T	K	R	F		K	E	L	N	I		M	P
L	A	L	R	L		K	K	K	S	V		N	L	R	R	E		M	Q	K	L	F		V	F	K	N	W		K	N	Q	H	I		P	T	K	R	F		K	E	L	N	I		L	S
L	A	L	R	L		K	K	K	S	V		N	L	R	R	E		M	Q	K	L	F		V	F	K	N	W		K	N	E	N	V		P	T	K	R	F		K	E	L	N	I		M	P
L	A	L	R	L		K	K	K	S	V		N	L	R	R	E		M	Q	K	L	F		V	F	K	N	W		K	N	Q	H	I		P	T	K	R	F		K	E	L	N	I		M	P
M	E	E	K	M		E	P	R	A	M		K	N	H	M	M		Y	V	Q	A	Y		V	F	K	N	W		R	-	E	-	M		P	K	K	K	W		K	E	L	N	I		M	E
L	A	L	R	L		K	K	K	S	V		N	L	R	R	E		M	Q	K	L	F		V	F	K	N	W		Q	D	D	L	V		P	T	K	R	F		K	E	L	N	I		M	P
L	A	L	R	L		K	K	K	S	V		N	L	R	R	E		R	Q	K	L	F		V	F	K	N	W		K	N	Q	H	I		P	T	K	R	F		K	E	L	N	I		M	P
L	A	L	R	L		-	K	K	S	V		N	L	R	R	E		T	E	A	I	P		V	F	K	N	W		I	S	S	T	A		Y	D	R	Q	S		K	E	L	N	I		L	V
L	A	L	R	L		K	K	K	S	V		N	L	R	R	E		M	Q	K	L	F		V	F	K	N	W		K	N	Q	R	I		P	T	K	R	F		K	E	L	N	I		M	P
M	E	E	K	M		E	P	R	A	M		K	N	N	M	V		Y	T	Q	A	Y		V	F	K	N	W		R	-	D	-	M		P	K	K	K	W		K	E	L	N	I		M	E
L	A	L	R	L		-	K	K	S	V		N	L	R	R	E		T	E	A	I	T		V	F	K	N	W		I	S	S	T	P		Y	N	R	Q	S		K	E	L	N	I		L	V
L	A	L	R	L		K	K	K	S	V		N	L	R	R	E		M	Q	K	L	F		V	F	K	N	W		K	N	E	N	I		P	M	K	I	L		K	E	L	N	I		M	P
L	A	L	R	L		K	K	K	S	V		N	L	R	R	E		M	Q	K	L	F		V	F	K	N	W		Q	D	D	L	V		P	T	K	R	F		K	E	L	N	I		M	P
L	A	L	R	L		K	K	K	S	V		N	L	R	R	E		R	E	S	T	Y		V	F	K	N	W		R	N	E	T	I		P	K	K	R	S		K	E	L	N	I		L	L
L	A	L	R	L		-	K	K	S	V		N	L	R	R	E		T	E	A	I	P		V	F	K	N	W		I	S	S	T	P		Y	D	R	Q	S		K	E	L	N	I		L	V
M	E	E	K	M		E	P	R	A	M		K	N	H	M	M		Y	Q	Q	A	Y		V	F	K	N	W		R	-	D	-	M		S	K	K	K	W		K	E	L	N	I		M	E
L	A	L	R	L		K	K	K	S	V		N	L	R	R	E		M	Q	K	L	F		V	F	K	N	W		K	D	R	H	I		P	T	K	R	A		K	E	L	N	I		L	P
L	A	L	R	L		-	K	K	S	V		N	L	R	R	E		T	E	A	I	P		V	F	K	N	W		I	S	S	T	P		Y	D	R	Q	S		K	E	L	N	I		L	V
M	E	E	K	M		E	P	R	A	M		K	N	H	M	L		Y	V	Q	V	Y		V	F	K	N	W		R	-	D	C	M		S	K	K	R	F		K	E	L	N	I		L	G
M	E	E	K	M		E	P	R	A	M		K	N	H	M	L		Y	V	Q	V	Y		I	F	K	S	G		R	-	D	-	M		S	K	K	R	F		K	E	L	N	I		L	G
L	A	L	R	L		K	K	K	S	V		N	L	R	R	E		M	Q	K	L	F		V	F	K	N	W		R	N	Q	Y	I		P	A	K	R	F		K	E	L	N	I		M	P
L	A	L	R	L		K	K	K	S	V		N	L	R	R	E		M	Q	K	L	F		V	F	K	N	W		K	N	E	-	V		P	T	K	R	F		K	-	L	S	I		M	P
L	A	L	R	L		K	K	K	S	V		N	L	R	R	E		M	Q	K	L	F		V	F	K	N	W		K	N	Q	H	I		P	T	K	R	F		K	E	L	N	I		M	P
L	A	L	R	L		G	N	R	A	T		S	M	G	Y	N		T	L	E	F	Y		V	F	K	T	F		R	-	-	K	-		P	K	R	R	F		K	Q	L	N	I		L	P
M	D	E	K	M		E	P	K	A	M		K	N	H	M	M		Y	V	Q	V	Y		V	F	K	N	R		R	-	E	-	M		P	K	K	K	W		K	E	L	N	I		M	E
L	A	L	R	L		-	K	K	S	V		N	L	R	R	E		T	E	A	I	P		V	F	K	N	W		I	S	S	T	P		H	D	R	Q	S		K	E	L	N	I		L	V
-	-	-	-	-		-	-	-	-	-		-	-	-	-	-		-	-	-	-	-		-	-	-	-	-		-	-	-	-	-		-	-	-	-	-		-	-	-	-	-		-	-
[truncated: 133 more columns]

## Sheet: 6
320	353	354	578	660	1124		74	115	240	338	450	1479		236	266	976	1161	1417	1475		9	22	347	1095	1130	1150		32	606	1250	1264	1350	1471		23	401	825	1008	1225	1378		657	718	1324	1408	1435	1445		188
S	A	H	V	D	T		E	L	V	V	R	E		V	G	K	K	K	D		V	E	G	Q	D	E		R	K	E	K	P	S		D	A	T	C	I	D		Q	M	T	P	R	P		K
S	A	H	V	D	T		E	L	V	V	R	E		V	G	K	K	K	D		V	E	G	Q	D	E		R	K	E	K	P	S		D	A	T	C	I	D		Q	M	T	P	R	P		K
T	P	F	I	E	D		D	T	S	I	K	G		V	G	K	K	-	D		L	A	A	Q	N	S		R	N	E	K	E	-		G	G	V	F	A	A		K	L	V	-	K	E		K
T	P	F	I	E	D		D	T	S	I	K	G		V	G	K	K	K	D		T	D	N	N	N	N		R	N	G	Q	S	-		G	G	V	F	A	P		K	L	I	A	K	E		K
T	P	F	V	D	D		D	T	S	I	K	G		V	G	K	K	K	D		V	E	G	Q	N	D		R	R	E	K	E	S		D	G	V	C	E	E		K	L	A	P	K	S		K
S	A	H	V	D	T		E	L	C	V	R	E		V	G	K	K	K	D		V	E	G	Q	D	E		R	K	E	K	P	S		D	A	T	C	V	D		Q	M	T	P	R	P		K
T	P	F	I	E	D		D	T	S	I	K	G		V	G	K	K	K	D		A	D	N	N	N	N		H	N	G	Q	S	L		G	G	V	F	A	P		K	L	V	A	K	G		K
T	P	F	I	E	D		D	T	S	I	K	G		V	G	K	K	K	D		A	D	N	N	N	K		H	N	G	Q	S	L		G	G	I	F	A	P		K	L	V	A	K	G		K
T	P	F	I	E	D		D	T	T	I	K	G		V	G	R	K	K	S		Y	K	G	E	S	A		R	K	-	K	P	S		K	Q	L	S	S	T		K	L	V	E	P	-		Y
S	A	H	V	D	T		E	L	V	V	R	E		V	G	K	K	K	D		V	E	G	Q	D	E		R	K	E	K	P	S		D	A	T	C	I	D		Q	M	T	P	R	P		K
S	A	H	V	D	T		E	L	V	V	R	E		V	G	K	K	K	D		V	E	G	Q	D	E		R	K	E	K	P	S		D	A	T	C	E	E		Q	M	T	P	R	P		K
S	A	H	V	D	T		E	L	V	V	R	E		V	G	K	K	K	D		V	E	G	Q	D	E		R	K	E	K	P	S		D	A	T	C	E	E		Q	M	T	P	R	P		K
S	A	H	V	D	T		E	L	V	V	R	E		V	G	K	K	K	D		V	E	G	Q	D	E		R	K	E	K	P	S		D	A	T	C	E	E		Q	M	T	P	R	P		K
S	A	H	V	D	T		E	L	V	V	R	E		V	G	K	K	K	D		V	E	G	Q	D	E		R	K	E	K	P	S		D	A	T	C	I	D		Q	M	T	P	R	P		K
S	A	H	V	D	T		E	L	V	V	R	E		V	G	K	K	K	D		V	E	G	Q	D	E		R	K	E	K	P	S		D	A	T	C	I	D		Q	M	T	P	R	P		K
S	A	H	V	D	T		E	L	V	V	R	E		V	G	K	K	K	D		V	E	G	Q	D	E		R	K	E	K	P	S		D	A	T	C	I	D		Q	M	T	P	R	P		K
S	A	H	V	D	T		E	L	V	V	R	E		V	G	K	K	K	D		V	E	G	Q	D	E		R	K	E	K	P	S		D	A	T	C	E	E		Q	M	T	P	R	P		K
S	A	H	V	D	T		E	L	V	M	R	A		V	G	K	K	K	D		V	E	G	Q	D	E		R	K	E	K	P	S		D	A	T	C	T	G		Q	M	T	R	T	P		K
S	A	H	V	D	T		E	L	V	V	R	E		V	G	K	K	K	D		V	E	G	Q	D	E		R	G	E	K	P	S		D	A	T	C	I	D		Q	M	T	T	R	P		K
T	P	F	I	E	-		D	T	S	I	K	G		V	G	K	K	K	D		V	A	G	Q	-	-		R	K	E	K	P	-		A	G	I	F	A	S		K	L	T	A	K	G		K
S	A	H	V	D	T		E	L	V	V	R	E		V	G	K	K	K	D		V	E	G	Q	D	E		R	K	E	K	P	S		D	A	T	C	T	G		Q	-	T	P	R	P		K
S	A	H	V	D	T		E	L	V	V	R	E		V	G	K	K	K	D		V	E	G	Q	D	E		R	K	E	K	P	S		D	A	T	C	I	D		Q	M	T	P	R	P		K
S	A	H	V	D	T		D	L	V	V	R	E		V	G	K	Q	K	D		V	E	G	Q	D	E		R	K	E	K	P	S		D	A	T	C	I	D		Q	M	P	P	R	S		K
T	P	F	I	E	D		D	S	T	I	K	D		V	G	K	K	K	E		L	K	A	E	N	D		R	K	E	K	P	D		K	Q	L	S	S	-		K	M	S	A	K	S		Q
S	A	H	V	D	T		E	L	V	V	R	E		V	G	K	K	K	D		V	E	G	Q	D	E		R	K	E	K	P	S		D	A	T	C	I	D		Q	M	T	T	R	P		K
S	S	H	V	D	T		E	L	V	V	R	E		V	G	K	K	K	D		V	E	G	Q	D	E		R	K	E	K	P	S		E	A	T	C	V	D		Q	M	T	P	R	P		K
T	P	F	I	E	D		D	T	S	I	K	G		V	G	K	K	K	D		A	D	N	N	N	N		H	N	G	Q	S	L		G	G	I	F	A	P		K	L	V	A	K	G		K
T	P	F	I	E	D		D	T	T	I	K	D		V	G	K	K	K	D		F	K	A	E	G	S		R	R	-	K	L	S		K	Q	L	S	S	S		K	L	V	A	K	-		K
T	P	F	I	E	D		D	T	T	I	K	G		V	N	R	K	M	S		L	K	A	E	S	A		R	K	-	K	P	S		K	Q	L	S	S	K		M	M	K	G	S	L		R
S	A	H	V	D	T		E	L	V	V	R	E		V	G	K	K	K	D		V	E	G	Q	D	E		R	K	E	K	P	S		D	A	T	C	L	Q		Q	M	N	T	R	P		K
S	A	H	V	D	T		E	L	V	A	R	E		V	G	K	K	K	D		V	E	G	Q	D	E		R	K	E	K	P	S		D	A	T	C	I	D		Q	M	P	P	R	S		K
S	A	H	V	D	T		E	L	V	V	R	E		V	G	K	K	K	D		V	E	G	Q	D	E		R	K	E	K	P	S		D	A	T	C	T	-		Q	M	A	-	R	P		K
S	A	H	V	D	T		E	L	V	V	R	E		V	G	K	K	K	D		I	E	G	Q	D	E		R	K	E	K	P	S		D	A	T	C	I	D		Q	M	T	P	-	P		K
S	A	H	V	D	T		E	L	V	V	R	E		V	G	K	K	K	D		I	E	G	Q	D	E		R	K	E	K	P	S		D	A	T	C	I	D		Q	M	T	P	-	P		K
T	P	F	I	E	D		D	T	T	I	K	D		I	S	R	Q	R	G		L	K	A	E	N	A		R	K	W	K	P	S		K	Q	L	S	S	S		K	L	V	A	K	-		K
T	P	F	I	E	D		D	T	S	I	K	G		V	G	K	K	K	D		A	D	N	N	N	N		H	N	G	H	S	L		G	G	I	F	A	P		K	L	V	A	K	G		K
T	P	F	I	E	D		D	T	S	I	K	G		V	G	K	K	K	D		A	D	N	N	N	N		H	N	G	H	S	L		G	G	I	F	A	P		K	L	V	A	K	G		K
S	A	H	V	D	T		E	L	V	V	R	E		V	G	K	K	K	D		V	E	G	Q	D	E		R	K	E	K	P	S		D	A	T	C	I	D		Q	M	T	P	R	P		K
T	P	F	I	E	D		D	T	S	I	K	G		V	G	K	K	K	D		A	D	N	N	N	N		H	N	G	Q	P	L		G	G	I	F	A	P		K	L	V	A	K	G		K
S	A	H	V	D	T		E	L	V	V	R	E		V	G	K	K	-	D		V	E	G	L	D	E		R	K	E	K	P	S		D	A	T	C	T	-		Q	M	T	-	R	P		-
T	P	F	I	E	D		D	T	T	I	K	D		V	G	K	K	K	D		-	-	A	G	S	N		-	K	-	K	P	S		-	Q	L	S	S	S		K	L	V	P	K	-		K
T	P	F	I	E	D		D	L	T	I	K	-		V	G	K	K	-	-		-	-	A	-	S	A		-	K	-	-	-	-		-	Q	L	S	T	V		K	L	V	-	-	-		K
S	A	H	V	D	T		E	L	V	V	R	E		V	G	K	K	K	D		V	E	G	Q	D	E		R	K	E	K	P	S		D	A	T	C	V	K		Q	M	T	P	R	P		K
T	P	F	I	E	D		D	T	S	I	K	G		V	G	K	K	K	D		-	-	N	N	N	N		-	N	G	Q	S	-		-	G	V	F	A	P		K	L	I	A	K	E		K
T	P	F	I	E	D		D	T	T	I	K	G		V	G	K	K	R	D		L	K	A	E	S	A		R	K	-	K	P	R		K	Q	L	S	S	S		K	L	V	A	K	-		K
T	P	F	I	E	-		D	T	S	I	K	G		V	G	K	K	K	D		A	D	N	N	-	N		H	N	G	Q	S	L		G	G	I	F	A	P		K	L	V	A	K	G		K
S	A	H	V	D	T		E	L	V	V	R	E		V	G	K	K	K	D		V	E	G	Q	D	E		R	K	E	K	P	S		D	A	T	C	I	D		Q	M	T	P	R	P		K
T	P	F	I	E	D		D	T	S	I	K	G		V	G	K	K	K	D		A	D	N	N	N	K		H	N	G	Q	S	L		G	G	I	F	A	P		K	L	V	A	K	G		K
T	P	F	I	E	D		D	T	T	I	K	D		V	G	K	K	K	D		F	K	A	E	S	A		R	K	-	K	P	S		K	Q	L	S	S	S		K	L	V	A	K	-		K
S	A	H	V	D	T		E	L	V	V	R	E		V	G	K	K	K	D		I	E	G	Q	D	E		R	K	E	K	P	S		D	A	T	C	E	D		Q	M	T	P	R	P		K
S	A	H	V	D	T		-	L	V	A	R	E		V	G	K	K	-	D		I	E	G	Q	D	E		R	K	E	K	P	S		D	A	T	C	M	-		Q	M	T	-	R	S		K
T	P	F	I	E	D		D	T	T	I	K	D		V	G	K	K	K	D		F	K	A	E	S	A		R	K	-	K	P	-		K	Q	L	S	S	S		K	L	M	A	K	-		K
T	P	F	I	D	D		D	T	S	I	K	G		V	G	K	K	K	D		L	D	A	E	G	A		R	K	E	K	P	S		D	A	V	C	T	V		K	L	I	A	K	A		K
S	A	H	V	D	T		E	L	V	V	R	E		V	G	K	K	K	D		V	E	G	L	D	E		R	K	E	K	P	S		D	A	T	C	V	D		Q	M	T	P	R	P		K
S	A	H	V	D	T		E	L	V	V	R	E		V	G	K	K	K	D		V	E	G	Q	D	E		R	K	E	K	P	S		D	A	T	C	I	D		Q	M	T	P	R	P		K
S	A	H	V	D	T		E	L	V	V	R	E		V	G	K	K	K	D		V	E	G	Q	D	E		R	K	E	K	P	S		D	A	T	C	V	D		Q	M	S	P	R	S		K
S	A	H	V	D	T		E	L	V	V	R	E		V	G	K	K	K	D		V	E	G	Q	D	E		R	K	Q	H	P	S		D	A	T	C	I	D		Q	M	T	T	R	P		K
S	A	H	V	D	T		E	L	V	V	R	E		V	G	K	K	K	D		V	E	G	Q	D	E		R	K	E	K	P	S		D	A	T	C	I	D		Q	M	T	T	R	P		K
S	A	H	V	D	T		E	L	V	V	R	E		V	G	K	K	K	D		V	E	G	Q	D	E		R	K	E	K	P	S		D	A	T	C	I	D		Q	M	T	T	R	P		K
T	P	F	I	E	D		D	T	T	I	K	D		V	G	K	K	K	D		F	K	A	E	S	A		R	K	-	K	P	S		K	Q	L	S	S	S		K	L	V	A	K	-		K
T	P	F	I	E	D		D	T	S	I	K	G		V	G	K	K	K	D		-	-	N	N	N	N		-	N	G	Q	S	-		-	G	V	F	A	P		K	L	I	A	K	E		K
S	A	H	V	D	T		D	T	S	I	K	G		V	G	K	K	K	D		V	E	G	Q	D	E		R	K	E	K	P	S		D	A	T	C	V	D		Q	M	K	P	R	L		K
S	A	H	V	D	T		E	V	V	V	R	E		V	G	K	K	K	D		V	E	G	Q	D	E		R	K	E	K	P	S		D	A	T	C	V	D		Q	M	A	P	R	S		K
S	A	H	V	D	T		E	L	V	V	R	E		V	G	K	K	K	D		V	E	G	Q	D	E		R	K	E	K	P	S		D	A	T	C	V	D		Q	M	T	P	G	P		K
S	A	H	V	D	T		E	L	V	V	R	E		V	G	K	K	-	D		V	E	G	Q	D	E		R	K	E	K	P	S		D	A	T	C	I	-		Q	M	A	-	R	P		K
S	A	H	V	D	T		E	L	V	V	R	E		V	G	K	K	K	D		V	E	G	Q	D	E		R	K	E	K	P	S		D	A	T	C	I	G		Q	M	A	-	R	P		K
S	A	H	V	D	T		E	L	V	V	R	E		V	G	K	K	K	D		V	E	A	Q	D	E		R	K	E	K	P	S		D	A	T	C	M	D		Q	M	T	L	K	S		K
S	A	H	V	D	T		E	I	V	V	R	E		V	G	K	K	K	D		V	E	G	Q	D	E		R	K	E	K	P	S		D	A	T	C	I	D		Q	M	T	P	R	P		K
S	A	H	V	D	T		E	-	V	A	R	E		V	G	K	K	K	D		V	E	G	Q	D	E		R	K	E	K	P	S		D	A	T	C	V	G		Q	M	T	P	R	P		K
S	A	H	V	D	T		E	L	V	V	R	E		V	G	K	K	K	D		V	E	G	L	D	E		R	K	E	K	P	S		D	A	T	C	V	D		Q	M	T	T	R	P		K
T	P	F	V	D	D		D	T	S	I	K	G		V	G	K	K	-	D		V	E	G	Q	N	N		R	K	-	K	G	S		N	G	V	C	K	-		K	L	-	-	-	-		K
T	P	F	I	E	D		D	T	T	I	K	D		V	G	K	K	K	D		F	K	A	E	S	A		R	K	-	K	P	S		K	Q	L	S	S	S		K	L	V	A	K	-		K
S	P	H	V	D	D		D	T	S	I	K	G		V	G	K	K	R	D		-	E	G	Q	E	N		R	K	E	K	P	E		A	A	T	C	I	E		Q	M	S	P	A	S		K
S	A	H	V	D	T		E	L	V	V	R	E		V	G	K	K	K	D		V	E	G	Q	D	E		R	K	E	K	P	S		D	A	T	C	M	D		Q	M	T	P	R	P		K
T	P	F	I	E	D		D	T	T	I	K	D		V	G	K	K	K	D		L	K	A	K	S	A		R	K	-	T	P	S		K	Q	L	S	S	A		K	L	V	A	K	-		K
S	A	H	V	D	T		E	L	V	V	R	K		V	G	K	K	K	D		V	G	G	Q	D	E		R	K	E	K	L	S		D	A	T	C	T	N		Q	M	A	P	R	P		K
S	A	H	V	D	T		E	L	V	V	R	E		V	G	K	K	K	D		V	E	G	Q	D	E		R	K	E	K	P	S		D	A	T	C	E	E		Q	M	T	P	R	P		K
S	A	H	V	D	T		E	L	V	V	R	E		V	G	K	K	K	D		V	E	G	Q	D	E		R	K	E	K	P	S		D	A	T	C	I	D		Q	M	T	P	R	P		K
S	A	H	V	D	T		E	L	V	V	R	E		V	G	K	K	K	D		V	E	G	Q	D	E		R	K	E	K	P	S		D	A	T	C	I	D		Q	M	T	P	R	P		K
S	A	H	V	D	T		E	L	V	V	R	E		V	G	K	K	K	D		V	E	G	Q	D	E		R	K	E	K	P	S		D	A	T	C	I	D		Q	M	T	P	R	P		K
S	A	H	V	D	T		E	L	V	V	R	E		V	G	K	K	K	D		V	E	G	Q	D	E		R	K	E	K	P	S		D	A	T	C	E	E		Q	M	T	P	R	P		K
S	A	H	V	D	T		E	L	V	V	R	E		V	G	K	K	K	D		V	E	G	Q	D	E		R	K	E	K	P	S		D	A	T	C	M	D		Q	M	A	L	R	S		K
S	A	H	V	D	T		E	L	V	V	R	E		V	G	K	K	K	D		V	E	G	Q	D	E		R	K	E	K	P	S		D	A	T	C	I	D		Q	M	T	P	G	P		K
T	P	F	I	E	D		D	T	T	I	K	D		V	G	K	K	K	D		Y	K	A	E	S	A		R	R	-	K	L	S		K	Q	L	S	S	S		K	L	V	T	K	-		K
S	A	H	V	D	T		E	L	V	V	R	E		V	G	K	K	K	D		V	E	G	Q	D	E		R	K	E	K	P	S		D	A	T	C	I	D		Q	M	T	P	R	P		K
S	A	H	V	D	T		E	L	V	V	R	E		V	G	K	K	-	D		V	E	G	Q	D	E		R	K	E	K	P	S		D	A	T	C	I	D		Q	M	T	-	-	P		K
T	P	F	I	E	D		D	T	S	I	K	G		V	G	K	K	K	D		A	D	N	N	N	N		H	N	G	Q	S	I		G	G	I	F	A	P		K	L	V	A	K	E		K
S	A	H	V	D	T		E	L	V	V	R	E		V	G	K	K	K	D		-	E	G	Q	D	E		R	K	E	K	P	S		D	A	T	C	I	D		Q	M	T	P	R	P		-
T	P	F	I	E	D		D	T	T	I	K	D		V	G	K	K	K	D		F	K	A	E	S	A		R	K	-	K	P	S		K	Q	L	S	S	S		K	L	V	A	K	-		K
T	P	F	I	E	D		D	T	S	I	K	G		V	G	K	K	K	D		-	D	N	N	N	N		H	N	G	P	S	L		G	G	V	F	A	P		K	L	V	A	K	G		K
S	A	H	V	D	T		E	L	V	V	R	E		V	G	K	K	K	D		V	E	G	Q	D	E		R	K	E	K	P	S		D	A	T	C	M	D		Q	M	A	P	R	S		K
S	A	H	V	D	T		E	L	V	V	R	E		V	G	K	K	K	D		V	E	G	Q	D	E		R	K	E	K	P	S		D	A	T	C	I	D		Q	M	T	T	R	P		K
S	A	H	V	D	T		D	T	S	I	K	G		V	G	K	K	K	D		V	E	G	Q	D	E		R	K	D	K	P	S		D	A	T	C	V	D		Q	M	T	P	R	P		K
T	P	F	I	E	D		D	T	S	I	K	G		V	G	K	K	K	D		A	D	N	N	N	N		H	N	G	Q	L	L		G	G	I	F	A	P		K	L	V	A	K	G		K
T	P	F	I	E	D		E	V	T	I	K	D		V	G	K	K	K	D		Y	K	A	E	N	A		R	K	-	K	P	S		K	Q	L	S	S	S		K	L	V	A	K	-		K
S	A	H	V	D	T		E	L	V	V	R	E		V	G	K	K	K	D		V	E	G	Q	D	E		R	K	E	K	P	S		E	A	T	C	V	D		Q	M	T	P	R	P		K
T	P	F	I	E	D		D	T	S	I	K	G		V	G	K	K	K	D		V	D	N	N	N	N		H	N	G	Q	S	L		G	G	I	F	A	P		K	L	V	A	K	G		K
T	P	F	I	E	D		D	T	T	I	K	D		L	G	K	R	K	D		F	K	A	E	S	A		R	K	-	K	P	S		K	Q	L	S	S	S		K	L	V	T	K	-		K
T	P	F	I	E	D		D	T	T	I	K	D		V	G	K	K	K	D		L	K	A	E	S	A		R	K	-	K	P	A		K	Q	L	S	S	S		K	L	V	A	K	-		K
S	A	H	V	D	T		E	L	V	V	R	E		V	G	K	K	K	D		V	E	G	Q	D	E		R	K	E	K	P	S		D	A	T	C	I	D		Q	M	S	P	R	S		K
S	A	H	V	D	T		-	-	V	V	R	E		V	G	K	K	K	D		V	E	G	Q	D	E		R	K	E	K	P	S		D	A	T	C	I	-		Q	M	T	P	R	P		-
S	A	H	V	D	T		E	L	V	V	R	E		V	G	K	K	K	D		V	A	G	Q	D	E		R	K	E	K	P	S		D	A	T	C	I	D		Q	M	T	P	R	P		K
T	P	F	I	D	N		D	T	S	I	R	-		V	G	K	K	K	D		-	K	G	R	K	H		R	K	E	K	A	S		S	G	V	C	T	S		K	L	V	K	K	P		K
T	P	F	I	E	D		D	T	T	I	K	D		V	G	K	K	K	D		F	K	A	E	S	A		R	R	-	M	L	S		K	Q	L	S	S	S		K	L	V	T	K	-		K
T	P	F	I	E	D		D	T	S	I	K	G		V	G	K	K	K	D		A	D	N	N	N	N		H	N	G	Q	S	L		G	G	I	F	A	P		K	L	V	A	K	G		K
-	-	-	-	-	-		-	-	-	-	-	-		-	-	-	-	-	-		-	-	-	-	-	-		-	-	-	-	-	-		-	-	-	-	-	-		-	-	-	-	-	-		-
[truncated: 149 more columns]

## Sheet: 7
412	647	677	694	929	1027	1133		19	25	362	676	756	1062	1076		385	583	829	877	1080	1152	1301		189	195	292	632	1038	1326	1460		184	586	597	622	901	902	1333		273	1288	1317	1358	1499	1511	1530		1217	1223
L	A	L	T	R	L	L		K	K	I	K	S	K	V		P	N	L	R	R	E	R		M	M	Q	K	L	F	T		R	E	E	K	E	L	D		M	G	P	T	H	K	L		Q	I
L	A	L	T	R	L	L		K	K	I	K	S	K	V		V	N	L	R	R	E	M		M	M	Q	K	L	F	T		R	E	E	K	E	L	D		M	G	P	T	H	K	L		K	V
L	A	L	T	R	Y	L		-	A	I	K	S	K	V		A	N	L	R	R	E	-		L	T	E	A	L	Y	K		R	E	E	K	E	L	E		L	E	L	P	S	R	M		I	I
L	A	L	T	R	L	L		-	K	I	K	S	K	V		A	N	L	R	R	E	-		L	T	E	A	I	P	G		R	E	E	K	E	L	D		L	T	V	P	T	R	M		I	V
L	A	L	T	R	L	L		-	K	I	K	S	K	V		A	N	L	R	R	E	-		R	S	E	T	V	Y	K		R	E	E	K	S	V	D		L	A	H	L	S	R	L		R	V
L	A	L	T	R	L	L		K	K	I	K	S	K	V		P	N	L	R	R	E	R		M	M	Q	K	L	F	T		R	E	E	K	E	L	D		M	G	P	T	H	K	L		Q	I
L	A	L	T	R	L	L		-	K	L	K	S	K	V		A	N	L	R	R	E	-		L	T	E	A	I	A	G		R	E	E	K	E	L	D		L	M	V	P	T	R	M		I	I
L	A	L	T	R	L	L		-	K	I	K	S	K	V		A	N	L	R	R	E	-		L	T	E	A	I	T	G		R	E	E	K	E	L	D		L	M	V	P	A	R	M		I	I
M	E	E	T	K	L	M		S	D	L	R	A	T	M		Q	K	N	H	M	L	D		S	F	V	A	V	Y	K		A	E	E	K	E	L	M		L	K	G	P	S	K	-		R	I
L	A	L	T	R	L	L		K	K	I	K	S	K	V		V	N	L	R	R	E	M		M	M	Q	R	L	F	I		R	E	E	K	E	L	D		M	A	P	T	H	K	L		K	V
L	A	L	T	R	L	L		K	K	I	K	S	K	V		V	N	L	R	R	E	M		M	M	Q	K	L	F	T		R	E	E	K	E	L	D		L	A	S	I	H	K	F		K	V
L	A	L	T	R	L	L		K	K	I	K	S	K	V		V	N	L	R	R	E	M		M	M	Q	K	L	F	T		R	E	E	K	E	L	D		L	A	S	I	H	K	F		K	V
L	A	L	T	R	L	L		K	K	I	K	S	K	V		V	N	L	R	R	E	M		M	M	Q	K	L	F	T		K	E	E	K	E	L	D		L	A	S	I	H	K	F		K	V
L	A	L	T	R	L	L		K	K	I	K	S	K	V		V	N	L	R	R	E	M		M	M	Q	K	L	F	T		R	E	E	K	E	L	D		M	A	P	T	H	K	L		K	V
L	A	L	T	R	L	L		K	K	I	K	S	K	V		V	N	L	R	R	E	M		M	M	Q	K	L	F	T		R	E	E	K	E	L	D		M	A	P	T	H	K	L		K	V
L	A	L	T	R	L	L		K	K	I	K	S	K	V		V	N	L	R	R	E	M		M	M	Q	K	L	F	T		R	E	E	K	E	L	D		M	G	P	T	H	K	L		K	V
L	A	L	T	R	L	L		K	K	I	K	S	K	V		V	N	L	R	R	E	M		M	M	Q	K	L	F	T		R	E	E	K	E	L	D		L	A	S	I	H	K	F		K	V
L	A	L	T	R	L	L		K	K	I	K	S	K	V		V	N	L	R	R	E	M		M	M	Q	K	L	F	T		K	E	E	K	E	L	D		M	G	Q	A	Q	K	L		I	V
L	A	L	T	R	L	L		K	K	I	K	S	K	V		P	N	L	R	R	E	R		M	M	Q	K	L	F	T		R	K	E	K	E	L	D		M	G	P	T	H	K	L		Q	I
L	A	L	T	R	L	-		K	K	V	K	S	I	V		A	N	L	R	R	E	-		L	T	E	A	T	Y	G		R	E	E	K	E	L	-		L	E	I	A	H	R	M		R	V
L	A	L	-	R	L	L		K	K	I	K	E	K	V		V	N	L	R	R	E	V		M	M	Q	K	L	F	T		K	E	E	K	E	L	D		M	G	P	A	H	K	L		V	V
L	A	L	T	R	L	L		K	K	I	K	S	K	V		P	N	L	R	R	E	R		M	M	Q	K	L	F	T		R	E	E	K	E	L	D		M	G	P	T	H	K	L		Q	I
L	A	L	T	R	L	L		K	K	I	K	S	K	V		V	N	L	R	R	E	M		K	M	Q	K	L	F	S		K	E	E	K	E	L	E		M	G	P	A	Q	K	W		K	V
M	E	E	S	K	M	M		S	D	L	R	A	T	M		Q	K	N	H	M	M	P		S	S	V	A	L	K	A		R	E	A	K	E	V	D		L	E	Q	P	A	K	G		R	I
L	A	L	T	R	L	L		K	K	I	K	S	K	V		P	N	L	R	R	E	R		M	M	Q	K	L	F	T		R	E	E	K	E	L	D		M	G	P	T	H	K	L		Q	I
L	A	L	T	R	L	L		K	K	I	K	S	K	V		V	N	L	R	R	E	M		M	M	Q	K	L	F	T		R	E	E	K	E	L	D		M	A	P	P	S	K	L		K	V
L	A	L	T	R	L	L		-	K	I	K	S	K	V		A	N	L	R	R	E	-		L	T	E	A	I	P	G		H	E	E	K	E	L	-		L	T	V	P	T	R	I		I	I
M	E	E	S	K	M	M		E	P	L	R	A	T	M		Q	K	N	N	M	I	S		C	Y	S	Q	T	Y	A		K	Q	V	Q	Q	V	D		M	K	E	-	E	K	D		R	V
M	E	E	S	K	M	M		S	E	L	R	A	T	M		Q	K	N	H	M	M	-		C	F	M	T	V	Y	Q		R	E	E	K	E	L	E		L	K	E	P	Q	R	D		R	I
L	A	L	T	R	L	L		K	K	I	K	S	K	V		A	N	L	R	R	E	M		M	M	Q	K	L	F	T		R	E	E	K	E	L	D		M	G	P	T	H	K	L		K	V
L	A	L	T	R	L	L		K	K	I	K	S	K	V		A	N	L	R	R	E	M		K	M	Q	K	L	Y	P		K	E	E	K	E	L	E		M	G	P	A	Q	K	L		R	V
L	A	L	T	R	L	L		K	K	I	K	S	K	V		A	N	L	R	R	E	M		M	M	Q	K	L	F	T		R	E	E	K	E	L	D		M	G	P	T	H	K	L		K	V
L	A	L	T	R	L	L		K	K	I	K	S	K	V		A	N	L	R	R	E	M		M	M	Q	K	L	F	T		R	E	E	K	E	L	D		M	G	P	T	H	K	L		K	V
L	A	L	T	R	L	L		K	K	I	K	S	K	V		A	N	L	R	R	E	M		M	M	Q	K	L	F	T		R	E	E	K	E	L	D		M	G	P	T	H	K	L		K	V
M	E	E	S	K	M	M		E	P	L	R	A	T	M		Q	K	N	H	M	M	-		T	Y	T	Q	A	Y	S		K	E	E	K	E	L	E		L	K	E	P	Q	K	D		R	I
L	A	L	T	R	L	L		-	K	I	K	S	K	V		A	N	L	R	R	E	-		L	T	E	A	M	I	G		R	E	E	K	E	L	D		L	M	V	P	T	R	S		I	I
L	A	L	T	R	L	L		-	K	I	K	S	K	V		A	N	L	R	R	E	-		L	T	E	A	M	I	G		R	E	E	K	E	L	D		L	M	V	P	T	R	S		I	I
L	A	L	T	R	L	L		K	K	I	K	S	K	V		V	N	L	R	R	E	M		M	M	Q	K	L	F	T		R	E	E	K	E	L	D		M	G	P	T	H	K	L		K	V
L	A	L	T	R	L	L		-	K	I	K	S	K	V		S	N	L	R	R	E	-		L	T	E	A	I	P	G		R	E	E	K	E	L	-		L	T	V	P	T	R	I		I	I
L	A	L	T	R	L	L		K	K	I	K	S	K	V		A	N	L	R	R	E	M		-	R	Q	K	L	F	T		-	E	E	K	E	L	D		M	G	P	P	Q	K	L		T	V
M	E	E	S	K	M	M		-	-	L	R	A	T	M		Q	K	N	D	M	L	G		V	Y	V	Q	V	Y	A		K	Q	A	Q	Q	V	E		M	K	V	P	Q	K	D		R	V
M	E	E	S	K	M	M		-	-	L	R	A	T	M		Q	K	N	N	M	M	-		S	Y	V	Q	L	Y	-		K	V	E	Q	Q	L	E		M	E	E	P	R	K	E		R	I
L	A	L	T	R	L	L		K	K	I	K	S	K	V		V	N	L	R	R	E	M		M	R	Q	K	L	F	T		R	E	E	K	E	L	D		M	G	P	T	H	K	L		K	V
L	A	L	T	R	L	L		-	-	I	K	S	K	V		A	N	L	R	R	D	-		L	T	E	A	I	P	G		R	E	E	K	E	L	D		L	M	V	A	S	R	M		I	V
M	E	A	S	K	M	M		E	P	V	R	A	S	M		Q	K	N	H	M	L	-		S	Y	V	Q	V	Y	A		K	Q	A	Q	Q	V	E		M	K	Q	P	Q	K	D		R	I
L	A	L	T	R	L	-		-	K	I	K	S	K	V		A	N	L	R	R	E	-		L	T	E	A	I	P	G		R	E	E	K	E	L	-		L	T	V	P	T	R	L		I	I
L	A	L	T	R	L	L		K	K	I	K	S	K	V		P	N	L	R	R	E	R		M	M	Q	K	L	F	T		R	E	E	K	E	L	D		M	G	P	T	H	K	L		Q	I
L	A	L	T	R	L	L		-	K	I	K	S	K	V		A	N	L	R	R	E	-		L	T	E	A	I	N	G		R	E	E	K	E	L	D		L	M	V	P	T	R	M		I	I
M	E	E	S	K	M	M		E	P	L	R	A	T	M		Q	K	N	N	M	V	D		C	Y	T	Q	A	Y	Q		K	Q	A	Q	Q	V	E		M	K	E	P	Q	K	D		R	V
L	A	L	T	R	L	L		K	K	I	K	S	K	V		A	N	L	R	R	E	M		M	M	Q	K	L	F	T		R	E	E	K	E	L	D		M	G	P	T	H	K	L		K	V
L	A	L	T	R	L	L		K	K	I	K	S	K	V		A	N	L	R	R	E	-		M	M	Q	K	L	Y	P		T	E	E	K	E	L	D		M	-	-	T	H	K	L		K	V
M	E	E	S	K	M	M		E	P	V	R	A	T	M		Q	K	N	H	M	L	D		T	Y	I	Q	A	Y	A		K	Q	T	Q	Q	V	E		M	K	E	P	Q	K	-		R	V
M	F	L	T	R	L	L		V	D	I	R	A	K	L		P	N	L	R	R	E	-		M	T	A	V	L	Y	G		R	E	E	K	E	L	D		L	-	V	L	Y	R	-		R	V
L	A	L	T	R	L	L		K	K	I	K	S	K	V		V	N	L	R	R	E	M		M	M	Q	K	L	F	T		R	E	E	K	E	L	D		M	G	P	T	H	K	L		K	V
L	A	L	T	R	L	L		K	K	I	K	S	K	V		V	N	L	R	R	E	I		M	M	Q	K	L	F	T		R	E	E	K	E	L	D		M	A	P	T	H	K	L		K	V
L	A	L	T	R	L	L		K	K	I	K	S	K	V		V	N	L	R	R	E	I		K	M	Q	K	L	F	S		R	E	E	K	E	L	E		M	G	P	A	Q	K	L		K	V
L	A	L	T	R	L	L		K	K	I	K	S	K	V		P	N	L	R	R	E	R		L	M	Q	K	L	F	T		-	E	E	K	E	L	D		M	G	P	T	H	K	L		Q	I
L	A	L	T	R	L	L		K	K	I	K	S	K	V		P	N	L	R	R	E	R		M	M	Q	K	L	F	T		R	E	E	K	E	L	D		M	G	P	T	H	K	L		Q	I
L	A	L	T	R	L	L		K	K	I	K	S	K	V		P	N	L	R	R	E	R		M	M	Q	K	L	F	T		R	E	E	K	E	L	D		M	G	P	T	H	K	L		Q	I
M	E	E	S	K	M	M		E	P	L	R	A	T	M		Q	-	N	N	M	V	G		C	Y	T	Q	A	Y	Q		K	Q	A	Q	Q	V	E		M	K	E	P	Q	K	D		R	V
L	A	L	T	R	L	L		-	-	I	K	S	K	V		A	N	L	R	R	E	-		L	T	E	A	I	P	G		R	E	E	K	E	L	D		L	M	V	P	G	R	M		I	I
L	A	L	T	R	L	L		K	K	I	K	S	K	V		A	N	L	R	R	E	L		M	M	E	S	T	Y	S		K	E	E	K	E	L	D		L	E	S	V	Q	R	M		R	V
L	A	L	T	R	L	L		K	K	I	K	S	K	V		A	N	L	R	R	E	V		M	M	Q	K	L	F	A		R	E	E	K	E	L	D		L	G	Q	A	P	K	L		K	V
L	A	L	T	R	I	L		K	K	I	K	S	-	V		V	N	L	R	R	E	M		M	M	Q	K	C	F	T		R	E	E	K	E	L	D		M	G	P	T	H	K	L		K	V
L	A	L	T	-	L	L		K	K	I	K	S	K	V		A	N	L	R	R	E	M		M	-	Q	K	L	F	T		R	E	E	K	-	-	D		M	G	P	T	H	K	L		K	V
L	A	L	T	R	L	L		K	K	I	K	S	K	V		A	N	L	R	R	E	M		M	M	Q	K	L	F	T		R	E	E	K	E	L	D		M	G	P	T	H	K	L		K	V
L	A	L	T	R	L	L		K	K	I	K	S	K	V		A	N	L	R	R	E	M		M	M	Q	K	L	F	T		K	E	E	K	E	L	D		M	G	P	T	H	K	L		K	V
L	A	L	T	C	L	L		K	K	I	K	S	K	V		P	N	L	R	R	E	R		M	M	Q	K	L	F	T		R	E	E	K	L	L	D		M	G	P	T	H	K	L		Q	I
L	A	L	T	R	L	L		K	K	I	K	S	K	V		A	N	L	R	R	E	M		M	M	Q	K	L	F	A		K	E	E	K	E	L	E		M	G	P	A	H	K	L		T	V
L	A	L	T	R	L	L		K	K	I	K	S	K	V		V	N	L	R	R	E	M		M	M	Q	K	L	F	T		R	E	E	K	E	L	D		M	G	P	T	H	K	L		K	V
L	A	L	T	R	L	L		-	K	I	K	S	K	V		T	N	L	R	R	E	N		L	T	E	T	T	-	-		K	E	E	K	E	L	-		M	A	-	-	I	K	Y		R	I
M	E	E	S	K	M	M		E	P	L	R	A	T	M		Q	K	N	N	M	M	G		C	Y	T	Q	A	Y	Q		K	Q	A	Q	Q	V	E		M	K	E	P	Q	K	D		R	V
L	A	L	T	R	L	L		K	K	I	K	S	K	V		A	N	L	R	R	T	L		L	T	E	T	V	Y	E		R	E	E	K	E	L	D		L	E	P	T	-	-	-		R	V
L	A	L	T	R	L	L		K	K	I	K	S	K	V		A	N	L	R	R	E	M		M	M	Q	K	L	F	T		R	E	E	K	E	L	D		M	A	P	T	L	K	L		K	I
M	E	E	S	K	M	M		E	S	L	R	A	T	M		Q	K	N	H	M	M	-		T	Y	A	E	V	Y	T		K	Q	A	Q	Q	V	E		M	K	N	V	Q	K	D		R	V
L	A	L	T	R	L	L		K	K	I	K	S	K	V		A	N	L	R	R	E	M		M	K	Q	K	L	F	T		R	E	E	K	E	L	D		M	G	P	T	H	K	L		K	V
L	A	L	T	R	L	L		K	K	I	K	S	K	V		V	N	L	R	R	E	M		M	M	Q	K	L	F	T		R	E	E	K	E	L	D		L	A	S	I	H	Q	-		K	V
L	A	L	T	R	L	L		K	K	I	K	S	K	V		P	N	L	R	R	E	R		M	M	Q	K	L	F	T		R	E	E	K	E	L	D		M	G	P	T	H	K	L		Q	I
L	A	L	T	R	L	L		K	K	I	K	S	K	V		P	N	L	R	R	E	R		M	M	Q	K	L	F	T		R	E	E	K	E	L	D		M	G	P	T	H	K	L		Q	I
L	A	L	T	R	L	L		K	K	I	K	S	K	V		V	N	L	R	R	E	M		M	M	Q	K	L	F	T		R	E	E	K	E	L	D		M	G	P	T	H	K	L		K	V
L	A	L	T	R	L	L		K	K	I	K	S	K	V		V	N	L	R	R	E	M		M	M	Q	K	L	F	T		R	E	E	K	E	L	D		L	A	S	I	H	K	F		K	V
L	A	L	T	R	L	L		K	K	I	K	S	K	V		A	N	L	R	R	E	M		M	M	Q	K	L	F	A		R	E	E	K	E	L	D		M	G	P	T	H	K	L		K	V
L	A	L	T	R	L	L		K	K	I	K	S	K	V		V	N	L	R	R	E	M		M	M	Q	K	L	F	T		R	E	E	K	E	L	D		M	A	P	T	H	K	L		K	V
M	E	E	S	K	M	M		E	P	L	R	A	T	M		Q	K	N	H	M	M	G		V	Y	V	Q	A	Y	S		K	Q	A	Q	Q	V	E		M	K	E	P	Q	K	D		R	I
L	A	L	T	R	L	L		K	K	I	K	S	K	V		P	N	L	R	R	E	R		M	M	Q	K	L	F	T		R	E	E	K	E	L	D		M	G	P	T	H	K	L		Q	I
L	A	L	T	R	L	L		K	K	I	K	S	K	V		A	N	L	R	R	E	M		M	R	Q	K	L	F	T		R	E	E	K	E	L	D		M	G	P	T	H	K	L		K	V
L	A	L	T	R	L	L		-	K	I	K	S	K	V		A	N	L	R	R	E	-		L	T	E	A	I	P	G		R	E	E	K	E	L	-		L	T	V	P	-	R	I		I	I
L	A	L	T	R	L	L		K	K	I	K	S	K	V		V	N	L	R	R	E	A		-	M	Q	K	L	F	T		-	E	E	K	E	L	D		M	G	P	T	H	K	L		K	V
M	E	E	S	K	M	M		E	P	L	R	A	T	M		Q	K	N	N	M	V	S		C	Y	T	Q	A	Y	Q		K	Q	A	Q	Q	V	E		M	K	E	P	Q	K	D		R	V
L	A	L	T	R	L	L		-	K	L	K	S	K	V		A	N	L	R	R	E	-		L	T	E	A	I	T	G		R	E	E	K	E	L	D		L	M	V	P	T	R	M		I	I
L	A	L	T	R	L	L		K	K	I	K	S	K	V		A	N	L	R	R	E	M		M	M	Q	K	L	F	A		R	E	E	K	E	L	D		M	G	P	T	H	K	L		K	V
L	A	L	T	R	L	L		K	K	I	K	S	K	V		P	N	L	R	R	E	R		M	M	Q	K	L	F	T		R	E	E	K	E	L	D		M	G	P	T	H	K	L		Q	I
L	A	L	T	R	L	L		K	K	I	K	S	K	V		A	N	L	R	R	E	M		L	R	E	S	T	Y	G		K	E	E	K	E	L	D		L	E	L	V	E	R	M		R	V
L	A	L	T	R	L	L		-	K	I	K	S	K	V		A	N	L	R	R	E	-		L	T	E	A	I	P	G		R	E	E	K	E	L	-		L	T	V	P	T	R	L		I	I
M	E	E	S	K	M	M		E	P	L	R	A	T	M		Q	K	N	H	M	M	D		T	Y	Q	Q	A	Y	A		K	Q	A	Q	Q	V	E		M	K	E	P	Q	K	D		R	V
L	A	L	T	R	L	L		K	K	I	K	S	K	V		V	N	L	R	R	E	I		M	M	Q	K	L	F	P		R	E	E	K	E	L	D		L	A	P	A	H	K	L		K	V
L	A	L	T	R	L	L		-	K	I	K	S	K	V		S	N	L	R	R	E	-		L	T	E	A	I	P	G		R	E	E	K	E	L	-		L	T	V	P	T	R	M		I	I
M	E	E	S	K	M	M		E	P	L	R	A	T	M		Q	K	N	H	M	L	-		T	Y	V	Q	V	Y	A		K	Q	A	Q	H	V	E		L	K	G	P	S	N	D		R	V
M	E	E	S	K	M	M		E	P	L	R	A	T	M		Q	K	N	H	M	L	-		T	Y	V	Q	V	Y	A		K	Q	A	Q	Q	V	E		L	R	G	S	N	N	D		R	V
L	A	L	T	R	L	L		K	K	I	K	S	K	V		V	N	L	R	R	E	M		K	M	Q	K	L	F	S		K	E	E	K	E	L	E		M	G	P	S	Q	K	L		R	V
L	A	L	T	R	L	L		K	K	I	K	S	K	V		A	N	L	R	R	E	M		-	M	Q	K	L	F	T		-	E	E	K	E	L	D		M	G	P	T	H	K	L		K	V
L	A	L	T	R	L	L		K	K	I	K	S	K	V		V	N	L	R	R	E	M		M	M	Q	K	L	F	T		R	E	E	K	E	L	D		M	G	P	T	H	K	L		K	V
L	A	L	T	R	L	L		G	N	V	R	A	S	T		S	S	M	G	Y	N	-		V	T	L	E	F	Y	A		R	E	E	K	E	L	D		L	E	P	P	-	-	-		R	V
M	D	E	S	K	M	M		E	P	L	K	A	T	M		Q	K	N	H	M	M	G		V	Y	V	Q	V	Y	S		K	Q	A	Q	Q	V	E		M	K	E	P	Q	K	D		R	V
L	A	L	T	R	L	L		-	K	I	K	S	K	V		A	N	L	R	R	E	-		L	T	E	A	I	P	G		R	E	E	K	E	L	-		L	T	V	P	T	R	L		I	I
-	-	-	-	-	-	-		-	-	-	-	-	-	-		-	-	-	-	-	-	-		-	-	-	-	-	-	-		-	-	-	-	-	-	-		-	-	-	-	-	-	-		-	-
[truncated: 96 more columns]

## Sheet: 8
320	353	354	578	660	1124	1425	1427		70	74	115	240	338	450	982	1479		236	266	976	1161	1296	1417	1474	1475		23	401	825	1008	1097	1225	1378	1381		32	606	1185	1186	1250	1264	1350	1471		303	869	970	1021	1114
S	A	H	V	D	T	S	T		I	E	L	V	V	R	R	E		V	G	K	K	D	K	S	D		D	A	T	C	V	I	D	A		R	K	E	K	E	K	P	S		M	V	V	D	K
S	A	H	V	D	T	S	T		I	E	L	V	V	R	R	E		V	G	K	K	D	K	S	D		D	A	T	C	V	I	D	A		R	K	E	K	E	K	P	S		M	I	V	D	K
T	P	F	I	E	D	P	I		L	D	T	S	I	K	A	G		V	G	K	K	D	-	S	D		G	G	V	F	-	A	A	-		R	N	E	K	E	K	E	-		L	I	V	E	-
T	P	F	I	E	D	P	I		L	D	T	S	I	K	A	G		V	G	K	K	D	K	S	D		G	G	V	F	I	A	P	G		R	N	Q	M	G	Q	S	-		L	I	V	E	-
T	P	F	V	D	D	L	I		L	D	T	S	I	K	A	G		V	G	K	K	D	K	S	D		D	G	V	C	G	E	E	L		R	R	E	K	E	K	E	S		M	V	I	E	-
S	A	H	V	D	T	S	T		I	E	L	C	V	R	R	E		V	G	K	K	D	K	S	D		D	A	T	C	V	V	D	G		R	K	E	K	E	K	P	S		M	V	V	D	K
T	P	F	I	E	D	P	I		L	D	T	S	I	K	A	G		V	G	K	K	D	K	S	D		G	G	V	F	-	A	P	V		H	N	Q	I	G	Q	S	L		L	I	V	E	-
T	P	F	I	E	D	P	I		L	D	T	S	I	K	A	G		V	G	K	K	D	K	S	D		G	G	I	F	E	A	P	V		H	N	Q	V	G	Q	S	L		L	I	V	E	-
T	P	F	I	E	D	P	I		M	D	T	T	I	K	A	G		V	G	R	K	D	K	E	S		K	Q	L	S	E	S	T	S		R	K	E	K	-	K	P	S		L	V	V	D	-
S	A	H	V	D	T	S	T		I	E	L	V	V	R	R	E		V	G	K	K	D	K	S	D		D	A	T	C	V	I	D	A		R	K	E	K	E	K	P	S		M	V	V	D	K
S	A	H	V	D	T	S	T		I	E	L	V	V	R	R	E		V	G	K	K	D	K	S	D		D	A	T	C	V	E	E	A		R	K	E	K	E	K	P	S		M	V	V	D	K
S	A	H	V	D	T	S	T		I	E	L	V	V	R	R	E		V	G	K	K	D	K	S	D		D	A	T	C	V	E	E	A		R	K	E	K	E	K	P	S		M	V	V	D	K
S	A	H	V	D	T	S	T		I	E	L	V	V	R	R	E		V	G	K	K	D	K	S	D		D	A	T	C	V	E	E	A		R	K	E	K	E	K	P	S		M	V	V	D	K
S	A	H	V	D	T	S	T		M	E	L	V	V	R	R	E		V	G	K	K	D	K	S	D		D	A	T	C	V	I	D	A		R	K	E	K	E	K	P	S		M	V	V	D	K
S	A	H	V	D	T	S	T		M	E	L	V	V	R	R	E		V	G	K	K	D	K	S	D		D	A	T	C	V	I	D	A		R	K	E	K	E	K	P	S		M	V	V	D	K
S	A	H	V	D	T	S	T		M	E	L	V	V	R	R	E		V	G	K	K	D	K	S	D		D	A	T	C	V	I	D	A		R	K	E	K	E	K	P	S		M	I	V	D	K
S	A	H	V	D	T	S	T		I	E	L	V	V	R	R	E		V	G	K	K	D	K	S	D		D	A	T	C	V	E	E	A		R	K	E	K	E	K	P	S		M	V	V	D	K
S	A	H	V	D	T	R	Q		I	E	L	V	M	R	R	A		V	G	K	K	D	K	S	D		D	A	T	C	V	T	G	P		R	K	E	K	E	K	P	S		M	V	V	D	K
S	A	H	V	D	T	S	T		I	E	L	V	V	R	R	E		V	G	K	K	D	K	S	D		D	A	T	C	V	I	D	A		R	G	E	K	E	K	P	S		M	V	V	D	K
T	P	F	I	E	-	P	I		L	D	T	S	I	K	A	G		V	G	K	K	D	K	S	D		A	G	I	F	-	A	S	I		R	K	E	K	E	K	P	-		L	I	V	E	-
S	A	H	V	D	T	S	A		I	E	L	V	V	R	R	E		V	G	K	K	D	K	S	D		D	A	T	C	V	T	G	A		R	K	E	K	E	K	P	S		M	V	V	D	K
S	A	H	V	D	T	S	T		I	E	L	V	V	R	R	E		V	G	K	K	D	K	S	D		D	A	T	C	V	I	D	A		R	K	E	K	E	K	P	S		M	V	V	D	K
S	A	H	V	D	T	S	T		I	D	L	V	V	R	R	E		V	G	K	Q	D	K	S	D		D	A	T	C	V	I	D	A		R	K	E	K	E	K	P	S		M	V	V	D	-
T	P	F	I	E	D	P	I		M	D	S	T	I	K	V	D		V	G	K	K	D	K	S	E		K	Q	L	S	E	S	-	-		R	K	E	R	E	K	P	D		M	V	V	D	-
S	A	H	V	D	T	S	T		I	E	L	V	V	R	R	E		V	G	K	K	D	K	S	D		D	A	T	C	V	I	D	V		R	K	E	K	E	K	P	S		M	V	V	D	K
S	S	H	V	D	T	S	T		I	E	L	V	V	R	R	E		V	G	K	K	D	K	S	D		E	A	T	C	V	V	D	T		R	K	E	K	E	K	P	S		M	V	V	D	K
T	P	F	I	E	D	P	I		L	D	T	S	I	K	A	G		V	G	K	K	D	K	S	D		G	G	I	F	D	A	P	V		H	N	E	A	G	Q	S	L		L	I	V	E	-
T	P	F	I	E	D	P	I		L	D	T	T	I	K	A	D		V	G	K	K	D	K	S	D		K	Q	L	S	N	S	S	S		R	R	E	K	-	K	L	S		M	I	V	E	-
T	P	F	I	E	D	P	I		M	D	T	T	I	K	A	G		V	N	R	K	S	M	Q	S		K	Q	L	S	E	S	K	S		R	K	E	K	-	K	P	S		L	V	V	E	-
S	A	H	V	D	T	S	T		I	E	L	V	V	R	R	E		V	G	K	K	D	K	S	D		D	A	T	C	I	L	Q	D		R	K	E	K	E	K	P	S		M	V	V	D	K
S	A	H	V	D	T	S	T		I	E	L	V	A	R	R	E		V	G	K	K	D	K	S	D		D	A	T	C	V	I	D	D		R	K	E	K	E	K	P	S		M	I	V	D	K
S	A	H	V	D	T	S	T		I	E	L	V	V	R	R	E		V	G	K	K	D	K	S	D		D	A	T	C	V	T	-	-		R	K	E	K	E	K	P	S		M	I	V	D	K
S	A	H	V	D	T	S	T		I	E	L	V	V	R	R	E		V	G	K	K	D	K	S	D		D	A	T	C	V	I	D	A		R	K	E	K	E	K	P	S		M	V	V	D	K
S	A	H	V	D	T	S	T		I	E	L	V	V	R	R	E		V	G	K	K	D	K	S	D		D	A	T	C	V	I	D	A		R	K	E	K	E	K	P	S		M	V	V	D	K
T	P	F	I	E	D	P	I		M	D	T	T	I	K	M	D		I	S	R	Q	D	R	S	G		K	Q	L	S	-	S	S	S		R	K	E	R	W	K	P	S		M	V	V	D	-
T	P	F	I	E	D	P	I		L	D	T	S	I	K	A	G		V	G	K	K	D	K	S	D		G	G	I	F	-	A	P	V		H	N	Q	A	G	H	S	L		L	I	V	E	-
T	P	F	I	E	D	P	I		L	D	T	S	I	K	A	G		V	G	K	K	D	K	S	D		G	G	I	F	-	A	P	V		H	N	Q	A	G	H	S	L		L	I	V	E	-
S	A	H	V	D	T	S	T		I	E	L	V	V	R	R	E		V	G	K	K	D	K	S	D		D	A	T	C	V	I	D	A		R	K	E	K	E	K	P	S		M	I	V	D	K
T	P	F	I	E	D	P	I		L	D	T	S	I	K	A	G		V	G	K	K	D	K	S	D		G	G	I	F	D	A	P	V		H	N	Q	A	G	Q	P	L		L	I	V	E	-
S	A	H	V	D	T	P	A		I	E	L	V	V	R	R	E		V	G	K	K	D	-	S	D		D	A	T	C	V	T	-	-		R	K	E	K	E	K	P	S		M	V	V	D	R
T	P	F	I	E	D	P	I		L	D	T	T	I	K	A	D		V	G	K	K	D	K	S	D		-	Q	L	S	N	S	S	S		-	K	E	K	-	K	P	S		M	I	I	D	-
T	P	F	I	E	D	-	-		L	D	L	T	I	K	A	-		V	G	K	K	E	-	-	-		-	Q	L	S	-	T	V	S		-	K	K	E	-	-	-	-		M	V	V	E	-
S	A	H	V	D	T	S	T		I	E	L	V	V	R	R	E		V	G	K	K	D	K	S	D		D	A	T	C	V	V	K	A		R	K	E	K	E	K	P	S		M	V	V	D	K
T	P	F	I	E	D	P	I		L	D	T	S	I	K	A	G		V	G	K	K	D	K	S	D		-	G	V	F	-	A	P	V		-	N	Q	M	G	Q	S	-		L	I	V	E	-
T	P	F	I	E	D	P	I		L	D	T	T	I	K	A	G		V	G	K	K	D	R	S	D		K	Q	L	S	-	S	S	S		R	K	E	K	-	K	P	R		T	I	V	A	L
T	P	F	I	E	-	P	I		L	D	T	S	I	K	A	G		V	G	K	K	D	K	S	D		G	G	I	F	D	A	P	V		H	N	Q	A	G	Q	S	L		L	I	V	E	-
S	A	H	V	D	T	S	T		I	E	L	V	V	R	R	E		V	G	K	K	D	K	S	D		D	A	T	C	V	I	D	A		R	K	E	K	E	K	P	S		M	V	V	D	K
T	P	F	I	E	D	P	I		L	D	T	S	I	K	A	G		V	G	K	K	D	K	S	D		G	G	I	F	E	A	P	V		H	N	Q	V	G	Q	S	L		L	I	V	E	-
T	P	F	I	E	D	P	I		L	D	T	T	I	K	A	D		V	G	K	K	D	K	S	D		K	Q	L	S	N	S	S	S		R	K	E	K	-	K	P	S		M	I	V	D	-
S	A	H	V	D	T	S	T		M	E	L	V	V	R	R	E		V	G	K	K	D	K	S	D		D	A	T	C	V	E	D	D		R	K	E	K	E	K	P	S		M	V	V	D	K
S	A	H	V	D	T	S	T		-	-	L	V	A	R	R	E		V	G	K	K	-	-	S	D		D	A	T	C	I	M	-	-		R	K	E	K	E	K	P	S		M	V	V	D	K
T	P	F	I	E	D	P	I		L	D	T	T	I	K	A	D		V	G	K	K	D	K	S	D		K	Q	L	S	N	S	S	S		R	K	E	K	-	K	P	-		M	I	V	D	-
T	P	F	I	D	D	P	I		L	D	T	S	I	K	A	G		V	G	K	K	D	K	S	D		D	A	V	C	T	T	V	P		R	K	D	Q	E	K	P	S		M	P	I	E	-
S	A	H	V	D	T	S	T		I	E	L	V	V	R	R	E		V	G	K	K	D	K	S	D		D	A	T	C	V	V	D	A		R	K	E	K	E	K	P	S		M	I	V	D	K
S	A	H	V	D	T	S	T		I	E	L	V	V	R	K	E		V	G	K	K	D	K	S	D		D	A	T	C	V	I	D	A		R	K	E	K	E	K	P	S		M	V	V	D	K
S	A	H	V	D	T	S	N		I	E	L	V	V	R	R	E		V	G	K	K	D	K	S	D		D	A	T	C	V	V	D	A		R	K	E	K	E	K	P	S		M	V	V	D	K
S	A	H	V	D	T	S	T		I	E	L	V	V	R	R	E		V	G	K	K	D	K	S	D		D	A	T	C	V	I	D	A		R	K	E	K	Q	H	P	S		M	V	V	D	K
S	A	H	V	D	T	S	T		I	E	L	V	V	R	R	E		V	G	K	K	D	K	S	D		D	A	T	C	V	I	D	A		R	K	E	K	E	K	P	S		M	V	V	D	K
S	A	H	V	D	T	S	T		I	E	L	V	V	R	R	E		V	G	K	K	D	K	S	D		D	A	T	C	V	I	D	A		R	K	E	K	E	K	P	S		M	V	V	D	K
T	P	F	I	E	D	P	I		L	D	T	T	I	K	A	D		V	G	K	K	D	K	S	D		K	Q	L	S	N	S	S	S		R	K	E	K	-	K	P	S		M	I	V	D	-
T	P	F	I	E	D	P	I		L	D	T	S	I	K	A	G		V	G	K	K	D	K	S	D		-	G	V	F	-	A	P	A		-	N	Q	M	G	Q	S	-		L	I	V	E	-
S	A	H	V	D	T	S	T		L	D	T	S	I	K	H	G		V	G	K	K	D	K	S	D		D	A	T	C	S	V	D	P		R	K	E	K	E	K	P	S		M	V	V	D	K
S	A	H	V	D	T	S	V		I	E	V	V	V	R	R	E		V	G	K	K	D	K	S	D		D	A	T	C	V	V	D	S		R	K	E	K	E	K	P	S		M	V	I	D	T
S	A	H	V	D	T	S	T		I	E	L	V	V	R	R	E		V	G	K	K	D	K	S	D		D	A	T	C	V	V	D	A		R	K	E	K	E	K	P	S		M	I	V	-	K
S	A	H	V	D	T	S	T		I	E	L	V	V	R	R	E		V	G	K	K	D	-	S	D		D	A	T	C	V	I	-	-		R	K	E	K	E	K	P	S		M	I	V	D	K
S	A	H	V	D	T	S	T		I	E	L	V	V	R	R	E		V	G	K	K	D	K	S	D		D	A	T	C	V	I	G	A		R	K	E	K	E	K	P	S		M	I	V	D	K
S	A	H	V	D	T	S	T		I	E	L	V	V	R	R	E		V	G	K	K	D	K	S	D		D	A	T	C	V	M	D	T		R	K	E	K	E	K	P	S		M	I	V	D	K
S	A	H	V	D	T	S	T		I	E	I	V	V	R	R	E		V	G	K	K	D	K	S	D		D	A	T	C	V	I	D	A		R	K	E	K	E	K	P	S		M	V	V	D	K
S	A	H	V	D	T	P	A		M	E	-	V	A	R	S	E		V	G	K	K	D	K	S	D		D	A	T	C	A	V	G	P		R	K	E	K	E	K	P	S		M	V	V	D	K
S	A	H	V	D	T	S	T		I	E	L	V	V	R	R	E		V	G	K	K	D	K	S	D		D	A	T	C	V	V	D	A		R	K	E	K	E	K	P	S		M	I	V	D	K
T	P	F	V	D	D	G	S		L	D	T	S	I	K	A	G		V	G	K	K	D	-	S	D		N	G	V	C	-	K	-	-		R	K	E	K	-	K	G	S		M	I	I	E	-
T	P	F	I	E	D	P	I		L	D	T	T	I	K	A	D		V	G	K	K	D	K	S	D		K	Q	L	S	N	S	S	S		R	K	E	K	-	K	P	S		M	I	V	D	-
S	P	H	V	D	D	G	A		L	D	T	S	I	K	A	G		V	G	K	K	D	R	D	D		A	A	T	C	G	I	E	S		R	K	E	K	E	K	P	E		M	V	V	D	K
S	A	H	V	D	T	S	T		I	E	L	V	V	R	R	E		V	G	K	K	D	K	S	D		D	A	T	C	V	M	D	V		R	K	E	K	E	K	P	S		M	V	V	D	K
T	P	F	I	E	D	P	I		L	D	T	T	I	K	A	D		V	G	K	K	D	K	S	D		K	Q	L	S	A	S	A	S		R	K	E	K	-	T	P	S		M	I	V	D	-
S	A	H	V	D	T	S	T		I	E	L	V	V	R	R	K		V	G	K	K	D	K	S	D		D	A	T	C	V	T	N	A		R	K	E	K	E	K	L	S		M	V	V	D	K
S	A	H	V	D	T	S	T		I	E	L	V	V	R	R	E		V	G	K	K	D	K	S	D		D	A	T	C	V	E	E	A		R	K	E	K	E	K	P	S		M	V	V	D	K
S	A	H	V	D	T	S	T		I	E	L	V	V	R	R	E		V	G	K	K	D	K	S	D		D	A	T	C	V	I	D	A		R	K	E	K	E	K	P	S		M	V	V	D	K
S	A	H	V	D	T	S	T		I	E	L	V	V	R	R	E		V	G	K	K	D	K	S	D		D	A	T	C	V	I	D	A		R	K	E	K	E	K	P	S		M	V	V	D	K
S	A	H	V	D	T	S	T		I	E	L	V	V	R	R	E		V	G	K	K	D	K	S	D		D	A	T	C	V	I	D	A		R	K	E	K	E	K	P	S		M	I	V	D	K
S	A	H	V	D	T	S	T		I	E	L	V	V	R	R	E		V	G	K	K	D	K	S	D		D	A	T	C	V	E	E	A		R	K	E	K	E	K	P	S		M	V	V	D	K
S	A	H	V	D	T	S	T		I	E	L	V	V	R	R	E		V	G	K	K	D	K	S	D		D	A	T	C	V	M	D	S		R	K	E	K	E	K	P	S		M	V	I	D	N
S	A	H	V	D	T	S	T		I	E	L	V	V	R	R	E		V	G	K	K	D	K	S	D		D	A	T	C	V	I	D	D		R	K	E	K	E	K	P	S		M	V	V	D	K
T	P	F	I	E	D	P	I		L	D	T	T	I	K	A	D		V	G	K	K	D	K	S	D		K	Q	L	S	N	S	S	S		R	R	E	K	-	K	L	S		M	I	I	D	-
S	A	H	V	D	T	S	T		I	E	L	V	V	R	R	E		V	G	K	K	D	K	S	D		D	A	T	C	V	I	D	A		R	K	E	K	E	K	P	S		M	V	V	D	K
S	A	H	V	D	T	S	T		I	E	L	V	V	R	K	E		V	G	K	K	D	-	S	D		D	A	T	C	V	I	D	S		R	K	E	K	E	K	P	S		M	V	V	D	K
T	P	F	I	E	D	L	I		L	D	T	S	I	K	A	G		V	G	K	K	D	K	S	D		G	G	I	F	D	A	P	V		H	N	Q	A	G	Q	S	I		L	I	V	E	-
S	A	H	V	D	T	S	T		I	E	L	V	V	R	R	E		V	G	K	K	D	K	S	D		D	A	T	C	V	I	D	A		R	K	E	K	E	K	P	S		M	I	V	D	K
T	P	F	I	E	D	P	I		L	D	T	T	I	K	A	D		V	G	K	K	D	K	S	D		K	Q	L	S	N	S	S	S		R	K	E	K	-	K	P	S		M	I	V	D	-
T	P	F	I	E	D	P	I		L	D	T	S	I	K	A	G		V	G	K	K	D	K	S	D		G	G	V	F	-	A	P	V		H	N	Q	I	G	P	S	L		L	I	V	E	-
S	A	H	V	D	T	S	T		I	E	L	V	V	R	R	E		V	G	K	K	D	K	S	D		D	A	T	C	V	M	D	S		R	K	E	K	E	K	P	S		M	V	I	D	S
S	A	H	V	D	T	S	T		I	E	L	V	V	R	R	E		V	G	K	K	D	K	S	D		D	A	T	C	V	I	D	A		R	K	E	K	E	K	P	S		M	V	V	D	K
S	A	H	V	D	T	S	T		L	D	T	S	I	K	H	G		V	G	K	K	D	K	S	D		D	A	T	C	S	V	D	P		R	K	E	K	D	K	P	S		M	V	V	D	K
T	P	F	I	E	D	P	I		L	D	T	S	I	K	A	G		V	G	K	K	D	K	S	D		G	G	I	F	D	A	P	V		H	N	Q	A	G	Q	L	L		L	I	V	E	-
T	P	F	I	E	D	P	I		L	E	V	T	I	K	A	D		V	G	K	K	D	K	S	D		K	Q	L	S	T	S	S	S		R	K	E	K	-	K	P	S		M	I	V	D	-
S	A	H	V	D	T	S	T		I	E	L	V	V	R	R	E		V	G	K	K	D	K	S	D		E	A	T	C	V	V	D	A		R	K	E	K	E	K	P	S		M	V	V	D	K
T	P	F	I	E	D	P	I		L	D	T	S	I	K	A	G		V	G	K	K	D	K	S	D		G	G	I	F	D	A	P	F		H	N	Q	A	G	Q	S	L		L	I	V	E	-
T	P	F	I	E	D	S	I		L	D	T	T	I	K	A	D		L	G	K	R	D	K	S	D		K	Q	L	S	N	S	S	S		R	K	E	K	-	K	P	S		M	V	V	D	-
T	P	F	I	E	D	P	I		L	D	T	T	I	K	A	D		V	G	K	K	E	K	D	D		K	Q	L	S	N	S	S	S		R	K	E	K	-	K	P	A		M	I	V	-	-
S	A	H	V	D	T	S	T		I	E	L	V	V	R	R	E		V	G	K	K	D	K	S	D		D	A	T	C	V	I	D	A		R	K	E	K	E	K	P	S		M	V	V	D	K
S	A	H	V	D	T	S	T		-	-	-	V	V	R	R	E		V	G	K	K	D	K	S	D		D	A	T	C	V	I	-	-		R	K	E	K	E	K	P	S		M	V	V	D	K
S	A	H	V	D	T	S	T		I	E	L	V	V	R	R	E		V	G	K	K	D	K	S	D		D	A	T	C	A	I	D	T		R	K	E	K	E	K	P	S		M	I	V	D	K
T	P	F	I	D	N	P	I		L	D	T	S	I	R	A	-		V	G	K	K	D	K	S	D		S	G	V	C	-	T	S	A		R	K	E	R	E	K	A	S		M	T	V	I	G
T	P	F	I	E	D	P	I		L	D	T	T	I	K	A	D		V	G	K	K	D	K	S	D		K	Q	L	S	N	S	S	S		R	R	E	K	-	M	L	S		M	I	I	D	-
T	P	F	I	E	D	P	I		L	D	T	S	I	K	A	G		V	G	K	K	D	K	S	D		G	G	I	F	-	A	P	A		H	N	Q	A	G	Q	S	L		L	I	V	E	-
-	-	-	-	-	-	-	-		-	-	-	-	-	-	-	-		-	-	-	-	-	-	-	-		-	-	-	-	-	-	-	-		-	-	-	-	-	-	-	-		-	-	-	-	-
[truncated: 59 more columns]

## Sheet: 9
213	412	647	677	694	862	929	1027	1133		19	25	362	438	676	756	1049	1062	1076		189	195	205	292	632	1038	1202	1326	1460		273	1255	1288	1317	1358	1493	1499	1511	1530		27	981	1093	1267	1342	1352	1385	1387	1448
D	L	A	L	T	C	R	L	L		K	K	I	I	K	S	N	K	V		M	M	E	Q	K	L	G	F	T		M	L	G	P	T	G	H	K	L		R	E	A	K	K	D	K	S	N
D	L	A	L	T	C	R	L	L		K	K	I	I	K	S	N	K	V		M	M	E	Q	K	L	G	F	T		M	L	G	P	T	G	H	K	L		G	E	A	K	K	D	K	S	N
D	L	A	L	T	C	R	Y	L		-	A	I	I	K	S	N	K	V		L	T	K	E	A	L	M	Y	K		L	P	E	L	P	T	S	R	M		R	E	S	K	-	V	-	-	S
D	L	A	L	T	C	R	L	L		-	K	I	V	K	S	S	K	V		L	T	K	E	A	I	V	P	G		L	S	T	V	P	Q	T	R	M		R	E	L	N	E	K	D	D	D
D	L	A	L	T	C	R	L	L		-	K	I	I	K	S	N	K	V		R	S	K	E	T	V	V	Y	K		L	P	A	H	L	M	S	R	L		R	E	S	K	K	E	-	-	D
D	L	A	L	T	C	R	L	L		K	K	I	I	K	S	N	K	V		M	M	E	Q	K	L	G	F	T		M	L	G	P	T	G	H	K	L		R	E	A	K	K	D	K	S	N
D	L	A	L	T	C	R	L	L		-	K	L	V	K	S	S	K	V		L	T	K	E	A	I	V	A	G		L	S	M	V	P	P	T	R	M		G	K	S	N	E	K	N	N	D
D	L	A	L	T	C	R	L	L		-	K	I	V	K	S	S	K	V		L	T	K	E	A	I	V	T	G		L	F	M	V	P	R	A	R	M		Q	K	S	N	E	K	N	N	D
D	M	E	E	T	C	K	L	M		S	D	L	V	R	A	S	T	M		S	F	K	V	A	V	V	Y	K		L	E	K	G	P	-	S	K	-		R	E	A	K	L	E	-	A	D
D	L	A	L	T	C	R	L	L		K	K	I	I	K	S	N	K	V		M	M	E	Q	R	L	G	F	I		M	I	A	P	T	E	H	K	L		R	E	A	K	N	D	K	N	D
D	L	A	L	T	C	R	L	L		K	K	I	I	K	S	N	K	V		M	M	E	Q	K	L	G	F	T		L	M	A	S	I	E	H	K	F		R	E	A	K	D	N	E	N	D
D	L	A	L	T	C	R	L	L		K	K	I	I	K	S	N	K	V		M	M	E	Q	K	L	G	F	T		L	M	A	S	I	E	H	K	F		R	E	A	K	D	N	E	N	D
D	L	A	L	T	C	R	L	L		K	K	I	I	K	S	N	K	V		M	M	E	Q	K	L	G	F	T		L	M	A	S	I	E	H	K	F		R	E	A	K	D	N	E	N	D
D	L	A	L	T	C	R	L	L		K	K	I	I	K	S	N	K	V		M	M	E	Q	K	L	G	F	T		M	V	A	P	T	E	H	K	L		R	E	A	K	K	D	E	N	D
D	L	A	L	T	C	R	L	L		K	K	I	I	K	S	N	K	V		M	M	E	Q	K	L	G	F	T		M	V	A	P	T	E	H	K	L		R	E	A	K	K	D	E	N	D
D	L	A	L	T	C	R	L	L		K	K	I	I	K	S	N	K	V		M	M	E	Q	K	L	G	F	T		M	I	G	P	T	G	H	K	L		R	E	A	K	R	D	K	S	N
D	L	A	L	T	C	R	L	L		K	K	I	I	K	S	N	K	V		M	M	E	Q	K	L	G	F	T		L	V	A	S	I	E	H	K	F		R	E	A	K	D	N	E	N	D
D	L	A	L	T	C	R	L	L		K	K	I	I	K	S	N	K	V		M	M	E	Q	K	L	G	F	T		M	M	G	Q	A	A	Q	K	L		R	E	A	K	-	D	E	G	D
D	L	A	L	T	C	R	L	L		K	K	I	I	K	S	N	K	V		M	M	E	Q	K	L	G	F	T		M	L	G	P	T	G	H	K	L		R	E	A	K	K	D	K	S	N
D	L	A	L	T	S	R	L	-		K	K	V	I	K	S	N	I	V		L	T	K	E	A	T	V	Y	G		L	P	E	I	A	V	H	R	M		R	E	S	K	T	P	Y	N	D
D	L	A	L	-	C	R	L	L		K	K	I	I	K	E	N	K	V		M	M	E	Q	K	L	G	F	T		M	L	G	P	A	G	H	K	L		R	E	A	K	K	D	E	R	Q
D	L	A	L	T	C	R	L	L		K	K	I	I	K	S	N	K	V		M	M	E	Q	K	L	G	F	T		M	L	G	P	T	G	H	K	L		R	E	A	K	K	D	K	S	N
D	L	A	L	T	C	R	L	L		K	K	I	I	K	S	N	K	V		K	M	E	Q	K	L	G	F	S		M	P	G	P	A	G	Q	K	W		R	E	A	K	-	K	K	N	N
D	M	E	E	S	C	K	M	M		S	D	L	V	R	A	S	T	M		S	S	Q	V	A	L	V	K	A		L	A	E	Q	P	K	A	K	G		R	E	A	K	G	E	-	-	D
D	L	A	L	T	C	R	L	L		K	K	I	I	K	S	N	K	V		M	M	E	Q	K	L	G	F	T		M	L	G	P	T	G	H	K	L		R	E	A	K	K	D	K	S	N
D	L	A	L	T	C	R	L	L		K	K	I	I	K	S	N	K	V		M	M	E	Q	K	L	G	F	T		M	L	A	P	P	G	S	K	L		R	E	A	K	K	D	K	S	N
D	L	A	L	T	C	R	L	L		-	K	I	V	K	S	S	K	V		L	T	K	E	A	I	V	P	G		L	S	T	V	P	L	T	R	I		-	E	A	K	E	K	E	K	-
E	M	E	E	S	S	K	M	M		E	P	L	V	R	A	S	T	M		C	Y	Q	S	Q	T	A	Y	A		M	E	K	E	-	K	E	K	D		R	E	A	K	N	-	-	-	D
D	M	E	E	S	S	K	M	M		S	E	L	V	R	A	S	T	M		C	F	K	M	T	V	V	Y	Q		L	G	K	E	P	S	Q	R	D		R	E	A	K	S	D	-	-	D
D	L	A	L	T	C	R	L	L		K	K	I	I	K	S	N	K	V		M	M	E	Q	K	L	G	F	T		M	P	G	P	T	G	H	K	L		R	E	A	K	K	D	K	Y	S
D	L	A	L	T	C	R	L	L		K	K	I	I	K	S	N	K	V		K	M	E	Q	K	L	G	Y	P		M	L	G	P	A	G	Q	K	L		R	E	A	K	K	D	K	S	N
D	L	A	L	T	C	R	L	L		K	K	I	I	K	S	N	K	V		M	M	E	Q	K	L	G	F	T		M	T	G	P	T	G	H	K	L		R	E	A	K	K	D	-	-	T
D	L	A	L	T	C	R	L	L		K	K	I	I	K	S	N	K	V		M	M	E	Q	K	L	G	F	T		M	V	G	P	T	-	H	K	L		R	E	A	K	K	D	K	S	N
D	L	A	L	T	C	R	L	L		K	K	I	I	K	S	N	K	V		M	M	E	Q	K	L	G	F	T		M	V	G	P	T	-	H	K	L		R	E	A	K	K	D	K	S	N
E	M	E	E	S	S	K	M	M		E	P	L	V	R	A	T	T	M		T	Y	K	T	Q	A	G	Y	S		L	E	K	E	P	V	Q	K	D		R	E	A	K	S	E	V	V	D
D	L	A	L	T	C	R	L	L		-	K	I	V	K	S	S	K	V		L	T	K	E	A	M	V	I	G		L	P	M	V	P	L	T	R	S		Q	K	S	N	E	K	N	D	G
D	L	A	L	T	C	R	L	L		-	K	I	V	K	S	S	K	V		L	T	K	E	A	M	V	I	G		L	P	M	V	P	L	T	R	S		Q	K	S	N	E	K	N	D	G
D	L	A	L	T	C	R	L	L		K	K	I	I	K	S	N	K	V		M	M	E	Q	K	L	G	F	T		M	L	G	P	T	G	H	K	L		R	E	A	K	K	D	K	S	N
D	L	A	L	T	C	R	L	L		-	K	I	V	K	S	S	K	V		L	T	K	E	A	I	V	P	G		L	S	T	V	P	L	T	R	I		-	E	A	K	E	K	K	K	-
D	L	A	L	T	C	R	L	L		K	K	I	I	K	S	N	K	V		-	R	E	Q	K	L	G	F	T		M	P	G	P	P	A	Q	K	L		R	E	A	R	E	G	-	-	N
E	M	E	E	S	S	K	M	M		-	-	L	V	R	A	S	T	M		V	Y	C	V	Q	V	V	Y	A		M	E	K	V	P	K	Q	K	D		-	E	A	K	K	D	-	-	D
E	M	E	E	S	S	K	M	M		-	-	L	V	R	A	S	T	M		S	Y	T	V	Q	L	P	Y	-		M	-	E	E	P	K	R	K	E		-	E	A	-	A	-	-	-	-
D	L	A	L	T	C	R	L	L		K	K	I	I	K	S	N	K	V		M	R	E	Q	K	L	G	F	T		M	P	G	P	T	G	H	K	L		K	E	A	K	E	D	K	S	N
D	L	A	L	T	C	R	L	L		-	-	I	V	K	S	N	K	V		L	T	T	E	A	I	V	P	G		L	P	M	V	A	R	S	R	M		-	E	L	K	D	K	A	S	P
E	M	E	A	S	S	K	M	M		E	P	V	V	R	A	T	S	M		S	Y	Q	V	Q	V	A	Y	A		M	A	K	Q	P	S	Q	K	D		R	E	A	R	K	D	-	-	D
D	L	A	L	T	C	R	L	-		-	K	I	V	K	S	S	K	V		L	T	K	E	A	I	V	P	G		L	T	T	V	P	V	T	R	L		-	E	A	K	D	K	E	K	-
D	L	A	L	T	C	R	L	L		K	K	I	I	K	S	N	K	V		M	M	E	Q	K	L	G	F	T		M	L	G	P	T	G	H	K	L		R	E	A	K	K	D	K	S	N
D	L	A	L	T	C	R	L	L		-	K	I	V	K	S	S	K	V		L	T	K	E	A	I	V	N	G		L	F	M	V	P	R	T	R	M		Q	K	S	N	E	K	N	N	D
E	M	E	E	S	S	K	M	M		E	P	L	V	R	A	S	T	M		C	Y	S	T	Q	A	A	Y	Q		M	E	K	E	P	K	Q	K	D		R	E	A	K	K	D	-	-	D
D	L	A	L	T	C	R	L	L		K	K	I	I	K	S	N	K	V		M	M	E	Q	K	L	G	F	T		M	P	G	P	T	G	H	K	L		R	E	A	K	K	D	K	S	N
D	L	A	L	T	C	R	L	L		K	K	I	I	K	S	N	K	V		M	M	E	Q	K	L	G	Y	P		M	L	-	-	T	G	H	K	L		R	E	A	K	K	D	-	-	K
E	M	E	E	S	S	K	M	M		E	P	V	V	R	A	T	T	M		T	Y	N	I	Q	A	S	Y	A		M	E	K	E	P	K	Q	K	-		R	E	A	K	K	D	-	-	D
D	M	F	L	T	C	R	L	L		V	D	I	I	R	A	N	K	L		M	T	K	A	V	L	V	Y	G		L	S	-	V	L	I	Y	R	-		R	E	S	K	E	K	E	V	D
D	L	A	L	T	C	R	L	L		K	K	I	I	K	S	N	K	V		M	M	E	Q	K	L	G	F	T		M	L	G	P	T	G	H	K	L		R	E	A	K	K	D	K	G	N
D	L	A	L	T	C	R	L	L		K	K	I	I	K	S	N	K	V		M	M	E	Q	K	L	G	F	T		M	I	A	P	T	E	H	K	L		R	E	A	K	N	D	K	N	D
D	L	A	L	T	C	R	L	L		K	K	I	I	K	S	N	K	V		K	M	E	Q	K	L	G	F	S		M	P	G	P	A	G	Q	K	L		R	E	A	K	K	D	K	N	N
D	L	A	L	T	C	R	L	L		K	K	I	I	K	S	N	K	V		L	M	E	Q	K	L	G	F	T		M	V	G	P	T	G	H	K	L		R	E	A	R	K	D	K	S	N
D	L	A	L	T	C	R	L	L		K	K	I	I	K	S	N	K	V		M	M	E	Q	K	L	G	F	T		M	L	G	P	T	G	H	K	L		R	E	A	K	K	D	K	S	N
D	L	A	L	T	C	R	L	L		K	K	I	I	K	S	N	K	V		M	M	E	Q	K	L	G	F	T		M	L	G	P	T	G	H	K	L		R	E	A	K	K	D	K	S	N
E	M	E	E	S	S	K	M	M		E	P	L	V	R	A	S	T	M		C	Y	S	T	Q	A	A	Y	Q		M	E	K	E	P	K	Q	K	D		R	E	A	K	K	D	-	-	D
D	L	A	L	T	C	R	L	L		-	-	I	V	K	S	S	K	V		L	T	K	E	A	I	V	P	G		L	P	M	V	P	R	G	R	M		-	E	L	K	E	K	T	S	P
D	L	A	L	T	C	R	L	L		K	K	I	I	K	S	N	K	V		M	M	T	E	S	T	A	Y	S		L	P	E	S	V	M	Q	R	M		R	E	A	K	E	D	K	M	V
D	L	A	L	T	C	R	L	L		K	K	I	I	K	S	N	K	V		M	M	E	Q	K	L	G	F	A		L	P	G	Q	A	G	P	K	L		R	E	A	K	K	D	K	S	S
D	L	A	L	T	C	R	I	L		K	K	I	I	K	S	L	-	V		M	M	E	Q	K	C	G	F	T		M	P	G	P	T	A	H	K	L		R	E	A	K	K	D	K	S	N
-	L	A	L	T	C	-	L	L		K	K	I	I	K	S	N	K	V		M	-	-	Q	K	L	G	F	T		M	P	G	P	T	G	H	K	L		R	E	A	K	K	D	-	-	T
D	L	A	L	T	C	R	L	L		K	K	I	I	K	S	N	K	V		M	M	E	Q	K	L	G	F	T		M	P	G	P	T	G	H	K	L		R	E	A	K	K	D	S	A	T
D	L	A	L	T	C	R	L	L		K	K	I	I	K	S	N	K	V		M	M	E	Q	K	L	G	F	T		M	L	G	P	T	G	H	K	L		R	E	A	K	K	D	K	S	Y
D	L	A	L	T	C	C	L	L		K	K	I	I	K	S	N	K	V		M	M	E	Q	K	L	G	F	T		M	L	G	P	T	G	H	K	L		R	E	A	K	K	G	K	S	N
D	L	A	L	T	C	R	L	L		K	K	I	I	K	S	N	K	V		M	M	E	Q	K	L	G	F	A		M	L	G	P	A	A	H	K	L		R	E	A	K	K	G	K	G	K
D	L	A	L	T	C	R	L	L		K	K	I	I	K	S	N	K	V		M	M	E	Q	K	L	G	F	T		M	L	G	P	T	G	H	K	L		R	E	A	K	K	D	K	S	N
D	L	A	L	T	C	R	L	L		-	K	I	I	K	S	N	K	V		L	T	K	E	T	T	A	-	-		M	P	A	-	-	N	I	K	Y		R	E	S	K	-	E	-	-	-
E	M	E	E	S	S	K	M	M		E	P	L	V	R	A	S	T	M		C	Y	S	T	Q	A	A	Y	Q		M	E	K	E	P	K	Q	K	D		R	E	A	K	K	D	-	-	D
D	L	A	L	T	C	R	L	L		K	K	I	I	K	S	N	K	V		L	T	K	E	T	V	V	Y	E		L	P	E	P	T	-	-	-	-		R	E	A	K	K	R	D	E	N
D	L	A	L	T	C	R	L	L		K	K	I	I	K	S	N	K	V		M	M	E	Q	K	L	G	F	T		M	L	A	P	T	G	L	K	L		R	E	A	K	K	Y	K	E	N
E	M	E	E	S	S	K	M	M		E	S	L	V	R	A	S	T	M		T	Y	N	A	E	V	P	Y	T		M	K	K	N	V	K	Q	K	D		R	E	A	R	-	D	-	-	D
D	L	A	L	T	C	R	L	L		K	K	I	I	K	S	N	K	V		M	K	E	Q	K	L	G	F	T		M	L	G	P	T	G	H	K	L		R	E	A	K	E	D	K	S	K
D	L	A	L	T	C	R	L	L		K	K	I	I	K	S	N	K	V		M	M	E	Q	K	L	G	F	T		L	V	A	S	I	E	H	Q	-		R	E	A	K	D	N	E	N	D
D	L	A	L	T	C	R	L	L		K	K	I	I	K	S	N	K	V		M	M	E	Q	K	L	G	F	T		M	L	G	P	T	G	H	K	L		R	E	A	K	K	D	K	S	N
D	L	A	L	T	C	R	L	L		K	K	I	I	K	S	N	K	V		M	M	E	Q	K	L	G	F	T		M	L	G	P	T	G	H	K	L		R	E	A	K	K	D	K	S	N
D	L	A	L	T	C	R	L	L		K	K	I	I	K	S	N	K	V		M	M	E	Q	K	L	G	F	T		M	L	G	P	T	G	H	K	L		R	E	A	K	K	D	K	S	N
D	L	A	L	T	C	R	L	L		K	K	I	I	K	S	N	K	V		M	M	E	Q	K	L	G	F	T		L	V	A	S	I	E	H	K	F		R	E	A	K	D	N	E	N	D
D	L	A	L	T	C	R	L	L		K	K	I	I	K	S	N	K	V		M	M	E	Q	K	L	G	F	A		M	L	G	P	T	G	H	K	L		R	E	A	K	K	D	Q	S	S
D	L	A	L	T	C	R	L	L		K	K	I	I	K	S	N	K	V		M	M	E	Q	K	L	G	F	T		M	I	A	P	T	E	H	K	L		R	E	A	K	N	D	K	N	D
E	M	E	E	S	S	K	M	M		E	P	L	V	R	A	S	T	M		V	Y	S	V	Q	A	A	Y	S		M	E	K	E	P	K	Q	K	D		R	E	A	K	K	D	-	-	D
D	L	A	L	T	C	R	L	L		K	K	I	I	K	S	N	K	V		M	M	E	Q	K	L	G	F	T		M	L	G	P	T	G	H	K	L		R	E	A	K	K	D	K	S	N
D	L	A	L	T	C	R	L	L		K	K	I	I	K	S	N	K	V		M	R	E	Q	K	L	G	F	T		M	L	G	P	T	G	H	K	L		R	E	A	K	K	D	K	S	N
D	L	A	L	T	C	R	L	L		-	K	I	V	K	S	S	K	V		L	T	K	E	A	I	V	P	G		L	S	T	V	P	L	-	R	I		-	E	A	K	A	K	E	K	-
D	L	A	L	T	C	R	L	L		K	K	I	I	K	S	N	K	V		-	M	E	Q	K	L	G	F	T		M	P	G	P	T	G	H	K	L		R	E	A	K	E	D	K	D	N
E	M	E	E	S	S	K	M	M		E	P	L	V	R	A	S	T	M		C	Y	S	T	Q	A	A	Y	Q		M	E	K	E	P	K	Q	K	D		R	E	A	K	K	D	-	-	D
D	L	A	L	T	C	R	L	L		-	K	L	V	K	S	S	K	V		L	T	K	E	A	I	V	T	G		L	S	M	V	P	P	T	R	M		G	K	S	N	E	K	N	N	D
D	L	A	L	T	C	R	L	L		K	K	I	I	K	S	N	K	V		M	M	E	Q	K	L	G	F	A		M	P	G	P	T	G	H	K	L		R	E	A	K	K	D	K	S	N
D	L	A	L	T	C	R	L	L		K	K	I	I	K	S	N	K	V		M	M	E	Q	K	L	G	F	T		M	L	G	P	T	G	H	K	L		R	E	A	K	K	D	K	S	N
D	L	A	L	T	C	R	L	L		K	K	I	I	K	S	N	K	V		L	R	T	E	S	T	A	Y	G		L	P	E	L	V	K	E	R	M		R	E	A	K	E	D	K	L	I
D	L	A	L	T	C	R	L	L		-	K	I	V	K	S	S	K	V		L	T	K	E	A	I	V	P	G		L	T	T	V	P	V	T	R	L		-	E	A	K	D	K	E	K	-
E	M	E	E	S	S	K	M	M		E	P	L	V	R	A	T	T	M		T	Y	S	Q	Q	A	S	Y	A		M	E	K	E	P	K	Q	K	D		R	E	A	K	K	D	-	A	D
D	L	A	L	T	C	R	L	L		K	K	I	I	K	S	N	K	V		M	M	E	Q	K	L	G	F	P		L	V	A	P	A	G	H	K	L		R	E	A	K	K	D	K	N	D
D	L	A	L	T	C	R	L	L		-	K	I	V	K	S	S	K	V		L	T	K	E	A	I	V	P	G		L	S	T	V	P	M	T	R	M		-	E	A	K	D	K	E	K	-
E	M	E	E	S	S	K	M	M		E	P	L	V	R	A	T	T	M		T	Y	N	V	Q	V	T	Y	A		L	D	K	G	P	K	S	N	D		R	E	A	K	K	D	-	-	D
E	M	E	E	S	S	K	M	M		E	P	L	V	R	A	T	T	M		T	Y	N	V	Q	V	S	Y	A		L	D	R	G	S	K	N	N	D		R	E	A	K	K	D	-	-	D
D	L	A	L	T	C	R	L	L		K	K	I	I	K	S	N	K	V		K	M	E	Q	K	L	G	F	S		M	P	G	P	S	G	Q	K	L		R	E	A	K	K	D	K	N	N
D	L	A	L	T	C	R	L	L		K	K	I	I	K	S	N	K	V		-	M	E	Q	K	L	G	F	T		M	L	G	P	T	R	H	K	L		R	E	A	R	N	D	-	-	K
D	L	A	L	T	C	R	L	L		K	K	I	I	K	S	N	K	V		M	M	E	Q	K	L	G	F	T		M	L	G	P	T	G	H	K	L		G	E	A	K	Y	D	K	S	N
D	L	A	L	T	C	R	L	L		G	N	V	I	R	A	E	S	T		V	T	K	L	E	F	V	Y	A		L	S	E	P	P	-	-	-	-		R	E	D	K	K	-	D	D	D
E	M	D	E	S	S	K	M	M		E	P	L	V	K	A	S	T	M		V	Y	S	V	Q	V	A	Y	S		M	E	K	E	P	K	Q	K	D		R	E	A	K	K	D	-	-	D
D	L	A	L	T	C	R	L	L		-	K	I	V	K	S	S	K	V		L	T	K	E	A	I	V	P	G		L	T	T	V	P	V	T	R	L		-	E	A	K	D	K	E	K	-
-	-	-	-	-	-	-	-	-		-	-	-	-	-	-	-	-	-		-	-	-	-	-	-	-	-	-		-	-	-	-	-	-	-	-	-		-	-	-	-	-	-	-	-	-
[truncated: 90 more columns]

## Sheet: 10
118	320	353	354	578	660	1124	1425	1427	1429		23	401	637	762	825	1008	1097	1225	1378	1381		70	74	115	183	240	338	450	928	982	1479		4	188	233	269	344	604	696	1037	1169	1195		60	918	1030	1051	1053	1056
I	S	A	H	V	D	T	S	T	T		D	A	Q	M	T	C	V	I	D	A		I	E	L	S	V	V	R	V	R	E		S	K	K	S	K	N	N	L	E	G		Q	S	Y	Q	R	L
I	S	A	H	V	D	T	S	T	T		D	A	Q	M	T	C	V	I	D	A		I	E	L	S	V	V	R	I	R	E		S	K	K	S	K	N	N	L	E	G		Q	S	Y	Q	R	L
V	T	P	F	I	E	D	P	I	D		G	G	R	V	V	F	-	A	A	-		L	D	T	C	S	I	K	V	A	G		S	K	K	S	K	N	N	L	E	G		Q	S	Y	Q	R	L
V	T	P	F	I	E	D	P	I	D		G	G	G	A	V	F	I	A	P	G		L	D	T	C	S	I	K	V	A	G		S	K	K	S	K	N	N	L	E	G		Q	S	Y	Q	R	L
V	T	P	F	V	D	D	L	I	D		D	G	P	T	V	C	G	E	E	L		L	D	T	C	S	I	K	V	A	G		S	K	K	S	R	N	N	L	H	G		Q	S	Y	Q	R	L
I	S	A	H	V	D	T	S	T	T		D	A	Q	M	T	C	V	V	D	G		I	E	L	C	C	V	R	V	R	E		S	K	K	S	K	N	N	L	E	G		Q	S	Y	Q	R	L
V	T	P	F	I	E	D	P	I	D		G	G	G	A	V	F	-	A	P	V		L	D	T	C	S	I	K	V	A	G		-	K	K	S	K	N	N	L	E	G		Q	S	Y	Q	R	L
V	T	P	F	I	E	D	P	I	D		G	G	G	A	I	F	E	A	P	V		L	D	T	C	S	I	K	V	A	G		S	K	K	S	K	N	N	L	E	G		Q	S	Y	Q	R	L
V	T	P	F	I	E	D	P	I	D		K	Q	P	I	L	S	E	S	T	S		M	D	T	C	T	I	K	V	A	G		-	Y	R	S	R	N	H	L	A	G		Q	S	Y	Q	R	L
I	S	A	H	V	D	T	S	T	T		D	A	Q	M	T	C	V	I	D	A		I	E	L	S	V	V	R	I	R	E		S	K	K	S	K	N	N	L	E	G		Q	S	Y	Q	R	L
I	S	A	H	V	D	T	S	T	T		D	A	Q	M	T	C	V	E	E	A		I	E	L	S	V	V	R	I	R	E		S	K	K	S	K	N	N	L	E	G		Q	S	Y	Q	R	L
I	S	A	H	V	D	T	S	T	T		D	A	Q	M	T	C	V	E	E	A		I	E	L	S	V	V	R	I	R	E		S	K	K	S	K	N	N	L	E	G		Q	S	Y	Q	R	L
I	S	A	H	V	D	T	S	T	T		D	A	Q	M	T	C	V	E	E	A		I	E	L	S	V	V	R	I	R	E		S	K	K	S	K	N	N	L	E	G		Q	S	Y	Q	R	L
I	S	A	H	V	D	T	S	T	T		D	A	Q	M	T	C	V	I	D	A		M	E	L	S	V	V	R	I	R	E		S	K	K	S	K	N	N	L	E	G		Q	S	Y	Q	R	L
I	S	A	H	V	D	T	S	T	T		D	A	Q	M	T	C	V	I	D	A		M	E	L	S	V	V	R	I	R	E		S	K	K	S	K	N	N	L	E	G		Q	S	Y	Q	R	L
I	S	A	H	V	D	T	S	T	T		D	A	Q	M	T	C	V	I	D	A		M	E	L	S	V	V	R	V	R	E		L	K	K	S	K	N	N	L	E	G		Q	S	Y	Q	R	L
I	S	A	H	V	D	T	S	T	T		D	A	Q	M	T	C	V	E	E	A		I	E	L	S	V	V	R	I	R	E		S	K	K	S	K	N	N	L	E	G		Q	S	Y	Q	R	L
V	S	A	H	V	D	T	R	Q	P		D	A	Q	M	T	C	V	T	G	P		I	E	L	S	V	M	R	I	R	A		S	K	K	S	K	N	N	L	E	G		Q	S	Y	Q	R	L
I	S	A	H	V	D	T	S	T	T		D	A	Q	M	T	C	V	I	D	A		I	E	L	S	V	V	R	I	R	E		S	K	K	S	K	S	N	L	E	G		Q	S	Y	Q	R	L
V	T	P	F	I	E	-	P	I	D		A	G	G	A	I	F	-	A	S	I		L	D	T	C	S	I	K	V	A	G		S	K	K	S	K	N	N	L	E	G		Q	S	Y	Q	R	L
I	S	A	H	V	D	T	S	A	T		D	A	Q	M	T	C	V	T	G	A		I	E	L	S	V	V	R	I	R	E		S	K	K	S	K	N	-	L	E	G		Q	S	Y	Q	R	L
I	S	A	H	V	D	T	S	T	T		D	A	Q	M	T	C	V	I	D	A		I	E	L	S	V	V	R	I	R	E		S	K	K	S	K	N	N	L	E	G		Q	S	Y	Q	R	L
I	S	A	H	V	D	T	S	T	T		D	A	Q	M	T	C	V	I	D	A		I	D	L	S	V	V	R	I	R	E		S	K	K	S	K	N	N	L	E	G		Q	S	Y	Q	R	L
V	T	P	F	I	E	D	P	I	D		K	Q	P	V	L	S	E	S	-	-		M	D	S	C	T	I	K	V	V	D		G	Q	R	N	R	S	H	M	A	T		Q	D	Y	Q	R	L
I	S	A	H	V	D	T	S	T	T		D	A	Q	M	T	C	V	I	D	V		I	E	L	S	V	V	R	I	R	E		S	K	K	S	K	N	N	L	E	G		Q	S	Y	Q	R	L
I	S	S	H	V	D	T	S	T	T		E	A	Q	M	T	C	V	V	D	T		I	E	L	S	V	V	R	V	R	E		S	K	K	S	K	N	N	L	E	G		Q	S	Y	Q	R	L
V	T	P	F	I	E	D	P	I	D		G	G	G	A	I	F	D	A	P	V		L	D	T	C	S	I	K	V	A	G		S	K	K	S	K	N	N	L	E	G		Q	S	Y	Q	R	L
I	T	P	F	I	E	D	P	I	A		K	Q	P	V	L	S	N	S	S	S		L	D	T	C	T	I	K	V	A	D		-	K	K	S	K	N	N	L	E	-		Q	S	Y	Q	R	L
V	T	P	F	I	E	D	P	I	D		K	Q	P	V	L	S	E	S	K	S		M	D	T	C	T	I	K	V	A	G		G	R	K	T	K	S	H	L	E	G		Q	S	Y	Q	R	L
I	S	A	H	V	D	T	S	T	T		D	A	Q	M	T	C	I	L	Q	D		I	E	L	S	V	V	R	I	R	E		S	K	K	S	K	N	N	L	E	G		Q	S	Y	Q	R	L
I	S	A	H	V	D	T	S	T	A		D	A	Q	M	T	C	V	I	D	D		I	E	L	S	V	A	R	I	R	E		S	K	K	S	K	N	N	L	E	G		Q	S	Y	Q	R	L
I	S	A	H	V	D	T	S	T	T		D	A	Q	M	T	C	V	T	-	-		I	E	L	S	V	V	R	I	R	E		S	K	K	S	K	N	N	L	E	G		Q	S	Y	Q	R	L
I	S	A	H	V	D	T	S	T	T		D	A	Q	V	T	C	V	I	D	A		I	E	L	S	V	V	R	I	R	E		S	K	K	S	K	N	N	L	E	G		Q	S	Y	Q	R	L
I	S	A	H	V	D	T	S	T	T		D	A	Q	M	T	C	V	I	D	A		I	E	L	S	V	V	R	I	R	E		S	K	K	S	K	N	N	L	E	G		Q	S	Y	Q	R	L
V	T	P	F	I	E	D	P	I	D		K	Q	P	V	L	S	-	S	S	S		M	D	T	C	T	I	K	V	M	D		-	K	K	S	K	N	N	L	E	G		Q	S	Y	Q	R	L
V	T	P	F	I	E	D	P	I	D		G	G	G	A	I	F	-	A	P	V		L	D	T	C	S	I	K	V	A	G		S	K	K	S	K	N	N	L	E	G		Q	S	Y	Q	R	L
V	T	P	F	I	E	D	P	I	D		G	G	G	A	I	F	-	A	P	V		L	D	T	C	S	I	K	V	A	G		S	K	K	S	K	N	N	L	E	G		Q	S	Y	Q	R	L
I	S	A	H	V	D	T	S	T	T		D	A	Q	M	T	C	V	I	D	A		I	E	L	S	V	V	R	I	R	E		S	K	K	S	K	N	N	L	E	G		Q	S	Y	Q	R	L
V	T	P	F	I	E	D	P	I	D		G	G	G	A	I	F	D	A	P	V		L	D	T	C	S	I	K	V	A	G		S	K	K	S	K	N	N	L	E	G		Q	S	Y	Q	R	L
I	S	A	H	V	D	T	P	A	I		D	A	Q	M	T	C	V	T	-	-		I	E	L	-	V	V	R	I	R	E		S	-	K	S	K	N	N	L	E	G		H	S	Y	Q	R	L
V	T	P	F	I	E	D	P	I	D		-	Q	P	V	L	S	N	S	S	S		L	D	T	C	T	I	K	V	A	D		-	K	K	S	K	N	N	L	A	-		-	S	Y	Q	R	L
V	T	P	F	I	E	D	-	-	-		-	Q	T	I	L	S	-	T	V	S		L	D	L	C	T	I	K	V	A	-		-	K	K	S	K	N	N	L	E	G		Q	S	Y	Q	R	L
I	S	A	H	V	D	T	S	T	T		D	A	Q	M	T	C	V	V	K	A		I	E	L	S	V	V	R	I	R	E		S	K	K	S	K	N	N	L	E	G		Q	S	Y	Q	R	L
V	T	P	F	I	E	D	P	I	D		-	G	G	A	V	F	-	A	P	V		L	D	T	C	S	I	K	V	A	G		-	K	K	S	K	N	N	L	E	G		-	S	Y	Q	R	L
V	T	P	F	I	E	D	P	I	D		K	Q	P	I	L	S	-	S	S	S		L	D	T	C	T	I	K	V	A	G		-	K	R	S	K	N	N	L	E	K		Q	S	Y	Q	R	L
V	T	P	F	I	E	-	P	I	D		G	G	G	A	I	F	D	A	P	V		L	D	T	C	S	I	K	V	A	G		S	K	K	S	K	N	N	L	E	G		Q	S	Y	Q	R	L
I	S	A	H	V	D	T	S	T	T		D	A	Q	M	T	C	V	I	D	A		I	E	L	S	V	V	R	V	R	E		S	K	K	S	K	N	N	L	E	G		Q	S	Y	Q	R	L
V	T	P	F	I	E	D	P	I	D		G	G	G	A	I	F	E	A	P	V		L	D	T	C	S	I	K	V	A	G		S	K	K	S	K	N	N	L	E	G		Q	S	Y	Q	R	L
V	T	P	F	I	E	D	P	I	D		K	Q	P	V	L	S	N	S	S	S		L	D	T	C	T	I	K	V	A	D		-	K	K	S	K	N	N	L	E	-		Q	S	Y	Q	R	L
I	S	A	H	V	D	T	S	T	T		D	A	Q	M	T	C	V	E	D	D		M	E	L	S	V	V	R	I	R	E		S	K	K	S	K	N	N	L	E	G		Q	S	Y	Q	R	L
I	S	A	H	V	D	T	S	T	T		D	A	Q	M	T	C	I	M	-	-		-	-	L	S	V	A	R	I	R	E		S	K	K	S	K	N	N	L	E	G		Q	S	Y	Q	R	L
V	T	P	F	I	E	D	P	I	D		K	Q	P	V	L	S	N	S	S	S		L	D	T	C	T	I	K	V	A	D		-	K	K	S	K	N	N	L	E	-		Q	S	Y	Q	R	L
I	T	P	F	I	D	D	P	I	E		D	A	P	N	V	C	T	T	V	P		L	D	T	C	S	I	K	V	A	G		-	K	K	D	K	N	N	L	H	G		Q	S	Y	Q	R	L
I	S	A	H	V	D	T	S	T	S		D	A	Q	M	T	C	V	V	D	A		I	E	L	S	V	V	R	I	R	E		S	K	K	S	K	N	N	L	E	G		Q	S	Y	Q	R	L
I	S	A	H	V	D	T	S	T	T		D	A	Q	M	T	C	V	I	D	A		I	E	L	S	V	V	R	I	K	E		S	K	K	S	K	N	N	L	E	G		Q	S	Y	Q	R	L
I	S	A	H	V	D	T	S	N	T		D	A	Q	M	T	C	V	V	D	A		I	E	L	S	V	V	R	I	R	E		S	K	K	S	K	N	N	L	E	G		Q	S	Y	Q	R	L
I	S	A	H	V	D	T	S	T	T		D	A	Q	M	T	C	V	I	D	A		I	E	L	-	V	V	R	I	R	E		-	K	K	S	K	N	N	L	E	G		Q	S	Y	Q	R	L
I	S	A	H	V	D	T	S	T	T		D	A	Q	M	T	C	V	I	D	A		I	E	L	S	V	V	R	I	R	E		S	K	K	S	K	N	N	L	E	G		Q	S	Y	Q	R	L
I	S	A	H	V	D	T	S	T	T		D	A	Q	M	T	C	V	I	D	A		I	E	L	S	V	V	R	I	R	E		S	K	K	S	K	N	N	L	E	G		Q	S	Y	Q	R	L
V	T	P	F	I	E	D	P	I	D		K	Q	P	V	L	S	N	S	S	S		L	D	T	C	T	I	K	V	A	D		-	K	K	S	K	N	N	L	E	-		Q	S	Y	Q	R	L
V	T	P	F	I	E	D	P	I	D		-	G	G	A	V	F	-	A	P	A		L	D	T	C	S	I	K	V	A	G		-	K	K	S	K	N	N	L	E	G		Q	S	Y	Q	R	L
I	S	A	H	V	D	T	S	T	V		D	A	Q	M	T	C	S	V	D	P		L	D	T	C	S	I	K	V	H	G		S	K	K	S	K	N	N	L	E	G		Q	S	Y	Q	R	L
I	S	A	H	V	D	T	S	V	T		D	A	Q	M	T	C	V	V	D	S		I	E	V	S	V	V	R	I	R	E		S	K	K	S	K	N	N	L	E	G		Q	S	Y	Q	R	L
I	S	A	H	V	D	T	S	T	T		D	A	Q	M	T	C	V	V	D	A		I	E	L	S	V	V	R	I	R	E		S	K	K	S	K	N	N	L	E	G		H	S	S	S	D	I
I	S	A	H	V	D	T	S	T	T		D	A	Q	M	T	C	V	I	-	-		I	E	L	S	V	V	R	-	R	E		-	K	K	S	K	N	N	L	E	G		Q	-	Y	Q	R	L
I	S	A	H	V	D	T	S	T	T		D	A	Q	M	T	C	V	I	G	A		I	E	L	S	V	V	R	I	R	E		S	K	K	S	K	N	N	L	E	G		Q	S	Y	Q	R	L
I	S	A	H	V	D	T	S	T	T		D	A	Q	M	T	C	V	M	D	T		I	E	L	S	V	V	R	I	R	E		S	K	K	S	K	N	N	L	E	G		Q	S	Y	Q	R	L
I	S	A	H	V	D	T	S	T	T		D	A	Q	M	T	C	V	I	D	A		I	E	I	S	V	V	R	F	R	E		S	K	K	S	K	N	N	L	E	G		Q	S	Y	Q	R	L
-	S	A	H	V	D	T	P	A	A		D	A	Q	M	T	C	A	V	G	P		M	E	-	S	V	A	R	V	S	E		S	K	K	S	K	N	N	L	E	G		Q	S	Y	Q	R	L
I	S	A	H	V	D	T	S	T	S		D	A	Q	M	T	C	V	V	D	A		I	E	L	S	V	V	R	I	R	E		S	K	K	S	K	N	N	L	E	G		Q	S	Y	Q	R	L
V	T	P	F	V	D	D	G	S	D		N	G	P	N	V	C	-	K	-	-		L	D	T	C	S	I	K	V	A	G		S	K	K	S	K	N	N	L	E	G		Q	S	Y	Q	R	L
V	T	P	F	I	E	D	P	I	D		K	Q	P	V	L	S	N	S	S	S		L	D	T	C	T	I	K	V	A	D		-	K	K	S	K	N	N	L	E	-		Q	S	Y	Q	R	L
V	S	P	H	V	D	D	G	A	P		A	A	Q	M	T	C	G	I	E	S		L	D	T	S	S	I	K	V	A	G		-	K	K	G	K	D	N	L	E	G		Q	S	Y	Q	R	L
I	S	A	H	V	D	T	S	T	T		D	A	Q	M	T	C	V	M	D	V		I	E	L	S	V	V	R	V	R	E		S	K	K	S	K	N	N	L	E	G		H	S	Y	Q	R	L
V	T	P	F	I	E	D	P	I	D		K	Q	P	V	L	S	A	S	A	S		L	D	T	C	T	I	K	V	A	D		-	K	K	S	K	N	N	L	E	P		Q	S	Y	Q	R	L
I	S	A	H	V	D	T	S	T	T		D	A	Q	M	T	C	V	T	N	A		I	E	L	S	V	V	R	I	R	K		S	K	K	S	K	N	N	L	E	G		Q	S	Y	Q	R	L
I	S	A	H	V	D	T	S	T	T		D	A	Q	M	T	C	V	E	E	A		I	E	L	S	V	V	R	I	R	E		S	K	K	S	K	N	N	L	E	G		Q	S	Y	Q	R	L
I	S	A	H	V	D	T	S	T	T		D	A	Q	M	T	C	V	I	D	A		I	E	L	S	V	V	R	V	R	E		S	K	K	S	K	N	N	L	E	G		Q	S	Y	Q	R	L
I	S	A	H	V	D	T	S	T	T		D	A	Q	M	T	C	V	I	D	A		I	E	L	S	V	V	R	I	R	E		S	K	K	S	K	N	N	L	E	G		Q	S	Y	Q	R	L
I	S	A	H	V	D	T	S	T	T		D	A	Q	M	T	C	V	I	D	A		I	E	L	S	V	V	R	I	R	E		S	K	K	S	K	N	N	L	E	G		Q	S	Y	Q	R	L
I	S	A	H	V	D	T	S	T	T		D	A	Q	M	T	C	V	E	E	A		I	E	L	S	V	V	R	I	R	E		S	K	K	S	K	N	N	L	E	G		Q	S	Y	Q	R	L
I	S	A	H	V	D	T	S	T	T		D	A	Q	M	T	C	V	M	D	S		I	E	L	S	V	V	R	V	R	E		S	K	K	S	K	N	N	L	E	G		Q	S	Y	Q	R	L
I	S	A	H	V	D	T	S	T	T		D	A	Q	M	T	C	V	I	D	D		I	E	L	S	V	V	R	I	R	E		S	K	K	S	K	N	N	L	E	G		Q	S	Y	Q	R	L
V	T	P	F	I	E	D	P	I	D		K	Q	P	V	L	S	N	S	S	S		L	D	T	C	T	I	K	V	A	D		-	K	K	S	K	N	N	L	E	-		Q	S	Y	Q	R	L
I	S	A	H	V	D	T	S	T	T		D	A	Q	M	T	C	V	I	D	A		I	E	L	S	V	V	R	I	R	E		S	K	K	S	K	N	N	L	E	G		Q	S	Y	Q	R	L
I	S	A	H	V	D	T	S	T	T		D	A	Q	M	T	C	V	I	D	S		I	E	L	S	V	V	R	I	K	E		S	K	K	S	K	N	N	L	E	G		Q	S	Y	Q	R	L
V	T	P	F	I	E	D	L	I	D		G	G	G	A	I	F	D	A	P	V		L	D	T	C	S	I	K	V	A	G		S	K	K	S	K	N	N	L	E	G		Q	S	Y	Q	R	L
I	S	A	H	V	D	T	S	T	T		D	A	Q	M	T	C	V	I	D	A		I	E	L	-	V	V	R	I	R	E		-	-	K	S	K	N	N	L	E	G		Q	S	Y	Q	R	L
V	T	P	F	I	E	D	P	I	D		K	Q	P	V	L	S	N	S	S	S		L	D	T	C	T	I	K	V	A	D		-	K	K	S	K	N	N	L	E	-		Q	S	Y	Q	R	L
V	T	P	F	I	E	D	P	I	D		G	G	G	A	V	F	-	A	P	V		L	D	T	C	S	I	K	V	A	G		-	K	K	S	K	N	N	L	E	G		Q	S	Y	Q	R	L
I	S	A	H	V	D	T	S	T	T		D	A	Q	M	T	C	V	M	D	S		I	E	L	S	V	V	R	I	R	E		S	K	K	S	K	N	N	L	E	G		Q	S	Y	Q	R	L
I	S	A	H	V	D	T	S	T	T		D	A	Q	M	T	C	V	I	D	A		I	E	L	S	V	V	R	I	R	E		S	K	K	S	K	N	N	L	E	G		Q	S	Y	Q	R	L
I	S	A	H	V	D	T	S	T	T		D	A	Q	M	T	C	S	V	D	P		L	D	T	C	S	I	K	V	H	G		S	K	K	S	K	N	N	L	E	G		Q	S	Y	Q	R	L
V	T	P	F	I	E	D	P	I	D		G	G	G	A	I	F	D	A	P	V		L	D	T	C	S	I	K	V	A	G		S	K	K	S	K	N	N	L	E	G		Q	S	Y	Q	R	L
V	T	P	F	I	E	D	P	I	D		K	Q	P	A	L	S	T	S	S	S		L	E	V	C	T	I	K	V	A	D		-	K	K	S	K	N	N	L	E	G		Q	S	Y	Q	R	L
I	S	A	H	V	D	T	S	T	T		E	A	Q	M	T	C	V	V	D	A		I	E	L	S	V	V	R	I	R	E		S	K	K	S	K	N	N	L	E	G		Q	S	Y	Q	R	L
V	T	P	F	I	E	D	P	I	D		G	G	G	A	I	F	D	A	P	F		L	D	T	C	S	I	K	V	A	G		S	K	K	S	K	N	N	L	E	G		Q	S	Y	Q	R	L
V	T	P	F	I	E	D	S	I	D		K	Q	P	V	L	S	N	S	S	S		L	D	T	C	T	I	K	V	A	D		-	K	K	S	K	N	N	L	E	-		Q	S	Y	Q	R	L
I	T	P	F	I	E	D	P	I	S		K	Q	P	V	L	S	N	S	S	S		L	D	T	C	T	I	K	V	A	D		-	K	K	S	K	N	N	L	E	-		Q	S	Y	Q	R	L
I	S	A	H	V	D	T	S	T	T		D	A	Q	M	T	C	V	I	D	A		I	E	L	S	V	V	R	I	R	E		S	K	K	S	K	N	N	L	E	G		Q	S	Y	Q	R	L
-	S	A	H	V	D	T	S	T	T		D	A	Q	M	T	C	V	I	-	-		-	-	-	-	V	V	R	I	R	E		S	-	K	S	K	N	N	L	E	G		-	S	Y	Q	R	L
I	S	A	H	V	D	T	S	T	T		D	A	Q	M	T	C	A	I	D	T		I	E	L	S	V	V	R	I	R	E		S	K	K	S	K	N	N	L	E	G		Q	S	Y	Q	R	L
V	T	P	F	I	D	N	P	I	E		S	G	P	T	V	C	-	T	S	A		L	D	T	C	S	I	R	V	A	-		Q	K	K	S	K	S	N	I	E	G		Q	N	F	F	S	Q
V	T	P	F	I	E	D	P	I	D		K	Q	P	V	L	S	N	S	S	S		L	D	T	C	T	I	K	V	A	D		-	K	K	S	K	N	N	L	E	-		Q	S	Y	Q	R	L
V	T	P	F	I	E	D	P	I	D		G	G	G	A	I	F	-	A	P	A		L	D	T	C	S	I	K	V	A	G		V	K	K	S	K	N	N	L	E	G		Q	S	Y	Q	R	L
-	-	-	-	-	-	-	-	-	-		-	-	-	-	-	-	-	-	-	-		-	-	-	-	-	-	-	-	-	-		-	-	-	-	-	-	-	-	-	-		-	-	-	-	-	-
[truncated: 94 more columns]

[truncated: 1 more sheets: Low Entropy]
