# Supplementary material for: Bioinformatic Analysis of Topoisomerase IIα Reveals Interdomain Interdependencies and Critical C-Terminal Domain Residues
Source: Int J Mol Sci. 2024 May 23;25(11):5674. doi: 10.3390/ijms25115674 (PMC11172036; doi:10.3390/ijms25115674)
Supplement: Supplementary file 1 [file ijms-25-05674-s001.zip › Data S3.xlsx]

## Sheet: Results
Cluster	SR Mode	Discovered
(320, 354)	1.0	top-pairwise
(679, 938)	1.0	top-pairwise
(829, 1080)	1.0	top-pairwise
(19, 1076)	0.972529	top-pairwise
(677, 1133)	0.968081	top-pairwise
(915, 1144)	0.943437	top-pairwise
(353, 1124)	0.930823	top-pairwise
(412, 647)	0.930772	top-pairwise
(188, 696)	0.910458	top-pairwise
(586, 622)	0.908001	top-pairwise
(694, 1027)	0.905403	top-pairwise
(657, 718)	0.897323	top-pairwise
(401, 825)	0.894877	top-pairwise
(578, 660)	0.876951	top-pairwise
(206, 1078)	0.876566	top-pairwise
(676, 756)	0.865288	top-pairwise
(100, 311)	0.852056	top-pairwise
(23, 1008)	0.84275	top-pairwise
(240, 1479)	0.839997	top-pairwise
(338, 450)	0.836246	top-pairwise
(213, 862)	0.831902	top-pairwise
(597, 902)	0.830108	top-pairwise
(259, 959)	0.820422	top-pairwise
(8, 596)	0.819688	top-pairwise
(637, 762)	0.818716	top-pairwise
(362, 1062)	0.816888	top-pairwise
(678, 917)	0.810678	top-pairwise
(602, 1527)	0.809192	top-pairwise
(732, 787)	0.80653	top-pairwise
(976, 1475)	0.805383	top-pairwise
(1, 5)	0.804207	top-pairwise
(877, 1152)	0.799645	top-pairwise
(1130, 1150)	0.796239	top-pairwise
(32, 1471)	0.789501	top-pairwise
(438, 1049)	0.783709	top-pairwise
(704, 1016)	0.783258	top-pairwise
(74, 115)	0.783085	top-pairwise
(1250, 1264)	0.78196	top-pairwise
(182, 1526)	0.780009	top-pairwise
(861, 967)	0.773351	top-pairwise
(1075, 1153)	0.772212	top-pairwise
(292, 632)	0.770861	top-pairwise
(1087, 1123)	0.7677	top-pairwise
(252, 366)	0.767536	top-pairwise
(1021, 1120)	0.766767	top-pairwise
(22, 1095)	0.766629	top-pairwise
(607, 1103)	0.766197	top-pairwise
(1425, 1427)	0.765341	top-pairwise
(205, 1202)	0.764855	top-pairwise
(1189, 1272)	0.762137	top-pairwise
(364, 630)	0.761824	top-pairwise
(108, 828)	0.756458	top-pairwise
(136, 1199)	0.752467	top-pairwise
(229, 585)	0.751821	top-pairwise
(118, 1429)	0.744614	top-pairwise
(1185, 1186)	0.740902	top-pairwise
(998, 1290)	0.740014	top-pairwise
(70, 982)	0.739871	top-pairwise
(13, 688)	0.739329	top-pairwise
(1292, 1294)	0.738846	top-pairwise
(303, 1472)	0.734072	top-pairwise
(592, 958)	0.727547	top-pairwise
(287, 1337)	0.725287	top-pairwise
(21, 1308)	0.724598	top-pairwise
(891, 909)	0.723557	top-pairwise
(1190, 1480)	0.720619	top-pairwise
(1244, 1256)	0.717408	top-pairwise
(235, 993)	0.716568	top-pairwise
(1297, 1302)	0.716124	top-pairwise
(853, 1454)	0.716046	top-pairwise
(769, 881)	0.715909	top-pairwise
(582, 1275)	0.715746	top-pairwise
(670, 1522)	0.713647	top-pairwise
(1361, 1431)	0.709678	top-pairwise
(1112, 1340)	0.709245	top-pairwise
(1063, 1281)	0.708531	top-pairwise
(433, 1329)	0.705541	top-pairwise
(9, 347)	0.699337	top-pairwise
(1083, 1382)	0.697828	top-pairwise
(889, 999)	0.69636	top-pairwise
(27, 981)	0.695379	top-pairwise
(1316, 1512)	0.695355	top-pairwise
(1354, 1398)	0.694484	top-pairwise
(606, 1350)	0.691581	top-pairwise
(1288, 1530)	0.690339	top-pairwise
(1217, 1364)	0.6857	top-pairwise
(1225, 1378)	0.684353	top-pairwise
(191, 1177)	0.683265	top-pairwise
(1038, 1326)	0.683052	top-pairwise
(333, 1246)	0.682586	top-pairwise
(1243, 1311)	0.682475	top-pairwise
(1312, 1467)	0.679996	top-pairwise
(204, 994)	0.677683	top-pairwise
(1273, 1531)	0.676606	top-pairwise
(1349, 1407)	0.67226	top-pairwise
(1357, 1404)	0.671711	top-pairwise
(385, 1301)	0.659974	top-pairwise
(1213, 1236)	0.659073	top-pairwise
(1305, 1524)	0.659009	top-pairwise
(49, 257)	0.657013	top-pairwise
(178, 1242)	0.655855	top-pairwise
(260, 1248)	0.653816	top-pairwise
(1247, 1249)	0.653179	top-pairwise
(692, 1455)	0.653027	top-pairwise
(334, 1370)	0.649436	top-pairwise
(1319, 1339)	0.643989	top-pairwise
(809, 893)	0.64306	top-pairwise
(1324, 1445)	0.632743	top-pairwise
(411, 1331)	0.632399	top-pairwise
(1304, 1344)	0.629082	top-pairwise
(4, 536)	0.628629	top-pairwise
(429, 1325)	0.62793	top-pairwise
(189, 1460)	0.627075	top-pairwise
(183, 928)	0.624232	top-pairwise
(26, 451)	0.620916	top-pairwise
(1408, 1435)	0.614796	top-pairwise
(1477, 1495)	0.612414	top-pairwise
(887, 971)	0.611466	top-pairwise
(77, 682)	0.610595	top-pairwise
(453, 903)	0.61022	top-pairwise
(56, 1402)	0.608415	top-pairwise
(1317, 1358)	0.607142	top-pairwise
(14, 217)	0.604596	top-pairwise
(722, 1005)	0.59938	top-pairwise
(1223, 1401)	0.598435	top-pairwise
(834, 964)	0.595019	top-pairwise
(1260, 1271)	0.594385	top-pairwise
(1024, 1025)	0.589347	top-pairwise
(978, 1300)	0.58892	top-pairwise
(339, 1125)	0.582713	top-pairwise
(306, 1204)	0.58052	top-pairwise
(1108, 1503)	0.579766	top-pairwise
(344, 1169)	0.577581	top-pairwise
(1255, 1493)	0.577537	top-pairwise
(1394, 1397)	0.573937	top-pairwise
(1157, 1422)	0.573754	top-pairwise
(1405, 1456)	0.569549	top-pairwise
(269, 604)	0.566194	top-pairwise
(1093, 1385)	0.565979	top-pairwise
(208, 1028)	0.565301	top-pairwise
(1403, 1470)	0.563679	top-pairwise
(393, 1205)	0.562075	top-pairwise
(1412, 1449)	0.55993	top-pairwise
(117, 957)	0.559366	top-pairwise
(368, 1196)	0.558672	top-pairwise
(155, 876)	0.553622	top-pairwise
(687, 907)	0.551584	top-pairwise
(1296, 1474)	0.550482	top-pairwise
(587, 1423)	0.547842	top-pairwise
(233, 1195)	0.547121	top-pairwise
(1142, 1291)	0.546248	top-pairwise
(1097, 1381)	0.541827	top-pairwise
(894, 1459)	0.541088	top-pairwise
(1214, 1411)	0.540656	top-pairwise
(273, 1511)	0.539809	top-pairwise
(1323, 1453)	0.539096	top-pairwise
(16, 1418)	0.538779	top-pairwise
(934, 1484)	0.5349	top-pairwise
(1387, 1448)	0.533889	top-pairwise
(898, 1010)	0.532319	top-pairwise
(18, 1380)	0.530991	top-pairwise
(1353, 1413)	0.529484	top-pairwise
(3, 6)	0.529288	top-pairwise
(975, 1384)	0.526596	top-pairwise
(1156, 1192)	0.521716	top-pairwise
(1060, 1320)	0.518732	top-pairwise
(1201, 1238)	0.517236	top-pairwise
(1109, 1396)	0.514155	top-pairwise
(1342, 1352)	0.508491	top-pairwise
(407, 1417)	0.505803	top-pairwise
(1162, 1229)	0.505392	top-pairwise
(970, 1114)	0.502695	top-pairwise
(845, 1184)	0.49997	top-pairwise
(1321, 1513)	0.498834	top-pairwise
(1164, 1501)	0.49668	top-pairwise
(770, 1436)	0.493914	top-pairwise
(869, 1315)	0.479505	top-pairwise
(399, 1284)	0.476781	top-pairwise
(1313, 1314)	0.475833	top-pairwise
(1018, 1240)	0.474236	top-pairwise
(336, 948)	0.472414	top-pairwise
(184, 1333)	0.469798	top-pairwise
(1110, 1496)	0.467304	top-pairwise
(1089, 1111)	0.466127	top-pairwise
(521, 1279)	0.458906	top-pairwise
(731, 1168)	0.456542	top-pairwise
(282, 930)	0.449929	top-pairwise
(1119, 1356)	0.445001	top-pairwise
(1334, 1366)	0.442544	top-pairwise
(158, 1258)	0.438895	top-pairwise
(391, 1351)	0.433375	top-pairwise
(1306, 1377)	0.433263	top-pairwise
(360, 1100)	0.4322	top-pairwise
(349, 566)	0.426218	top-pairwise
(658, 880)	0.424403	top-pairwise
(288, 1446)	0.419854	top-pairwise
(1509, 1528)	0.418106	top-pairwise
(1363, 1516)	0.417401	top-pairwise
(980, 1159)	0.416132	top-pairwise
(135, 1322)	0.415577	top-pairwise
(275, 820)	0.411851	top-pairwise
(1105, 1468)	0.406734	top-pairwise
(1116, 1395)	0.403176	top-pairwise
(1121, 1386)	0.400432	top-pairwise
(1183, 1188)	0.398704	top-pairwise
(863, 1254)	0.396011	top-pairwise
(289, 641)	0.387946	top-pairwise
(11, 264)	0.380116	top-pairwise
(110, 1023)	0.369711	top-pairwise
(187, 1262)	0.359576	top-pairwise
(330, 1098)	0.357735	top-pairwise
(1424, 1433)	0.355947	top-pairwise
(201, 483)	0.296583	top-pairwise
(878, 883)	0.29517	top-pairwise
(1237, 1303)	0.277753	top-pairwise
(1198, 1383)	0.242514	top-pairwise
(320, 353, 354, 1124)	0.465466	541
(186, 679, 938)	0.652311	540
(583, 829, 1080)	0.66296	539
(19, 25, 1076)	0.645558	538
(677, 929, 1133)	0.641743	537
(199, 915, 1144)	0.520477	536
(412, 647, 677, 929, 1133)	0.375855	535
(586, 622, 901)	0.591383	534
(412, 647, 677, 694, 929, 1027, 1133)	0.261454	533
(23, 401, 825, 1008)	0.433575	532
(320, 353, 354, 578, 660, 1124)	0.297782	531
(19, 25, 676, 756, 1076)	0.358798	530
(240, 338, 450, 1479)	0.403535	529
(213, 412, 647, 677, 694, 862, 929, 1027, 1133)	0.197072	528
(259, 781, 959)	0.452264	527
(8, 213, 412, 596, 647, 677, 694, 862, 929, 1027, 1133)	0.158148	526
(19, 25, 362, 676, 756, 1062, 1076)	0.247807	525
(8, 213, 412, 596, 602, 647, 677, 694, 862, 929, 1027, 1133, 1527)	0.132426	524
(188, 696, 976, 1475)	0.407944	523
(583, 829, 877, 1080, 1152)	0.366399	522
(32, 1250, 1264, 1471)	0.369955	521
(19, 25, 362, 438, 676, 756, 1049, 1062, 1076)	0.185527	520
(74, 115, 240, 338, 450, 1479)	0.264774	519
(19, 25, 362, 438, 676, 756, 861, 967, 1049, 1062, 1076)	0.146866	518
(195, 292, 632)	0.509228	517
(391, 1087, 1123, 1351)	0.231484	516
(19, 25, 252, 362, 366, 438, 676, 756, 861, 967, 1049, 1062, 1076)	0.12429	515
(22, 1095, 1130, 1150)	0.37429	514
(320, 353, 354, 578, 660, 1124, 1425, 1427)	0.213239	513
(1189, 1232, 1272)	0.514864	512
(364, 630, 889, 999)	0.314832	511
(8, 108, 213, 412, 596, 602, 647, 677, 694, 828, 862, 929, 1027, 1133, 1527)	0.114663	510
(229, 585, 1330)	0.479019	509
(118, 320, 353, 354, 578, 660, 1124, 1425, 1427, 1429)	0.164548	508
(998, 1006, 1290)	0.436084	507
(70, 74, 115, 240, 338, 450, 982, 1479)	0.195576	506
(253, 1292, 1294)	0.455318	505
(303, 1021, 1120, 1472)	0.353069	504
(8, 108, 213, 287, 412, 596, 602, 647, 677, 694, 828, 862, 929, 1027, 1133, 1337, 1527)	0.099913	503
(19, 25, 252, 362, 366, 438, 676, 756, 861, 891, 909, 967, 1049, 1062, 1076)	0.106522	502
(1244, 1256, 1374)	0.471158	501
(8, 108, 213, 235, 287, 412, 596, 602, 647, 677, 694, 828, 862, 929, 993, 1027, 1133, 1337, 1527)	0.08871	500
(853, 873, 1454)	0.413975	499
(8, 108, 213, 235, 287, 412, 596, 602, 647, 677, 694, 769, 828, 862, 881, 929, 993, 1027, 1133, 1337, 1527)	0.078263	498
(670, 1522, 1523)	0.471539	497
(1361, 1421, 1431)	0.476179	496
(206, 1078, 1112, 1340)	0.37201	495
(433, 1014, 1329)	0.460389	494
(9, 22, 347, 1095, 1130, 1150)	0.241767	493
(27, 981, 1267)	0.439937	492
(1190, 1316, 1480, 1512)	0.331816	491
(32, 606, 1250, 1264, 1350, 1471)	0.229998	490
(1217, 1364, 1482)	0.434758	489
(23, 401, 825, 1008, 1225, 1378)	0.260114	488
(195, 292, 632, 1038, 1326)	0.285893	487
(19, 25, 252, 362, 366, 438, 676, 756, 861, 891, 909, 967, 1049, 1062, 1076, 1243, 1311)	0.092517	486
(19, 25, 204, 252, 362, 366, 438, 676, 756, 861, 891, 909, 967, 994, 1049, 1062, 1076, 1243, 1311)	0.081806	485
(525, 1349, 1407)	0.427648	484
(1206, 1357, 1404)	0.43775	483
(385, 583, 829, 877, 1080, 1152, 1301)	0.22502	482
(19, 25, 204, 252, 362, 366, 438, 676, 756, 861, 891, 909, 967, 994, 1049, 1062, 1076, 1243, 1305, 1311, 1524)	0.072703	481
(158, 178, 1242, 1258)	0.266044	480
(118, 260, 320, 353, 354, 578, 660, 1124, 1248, 1425, 1427, 1429)	0.130125	479
(19, 25, 204, 252, 362, 366, 438, 676, 692, 756, 861, 891, 909, 967, 994, 1049, 1062, 1076, 1243, 1305, 1311, 1455, 1524)	0.065002	478
(691, 1319, 1339)	0.42183	477
(422, 809, 893)	0.427883	476
(657, 718, 1324, 1445)	0.339449	475
(1217, 1304, 1344, 1364, 1482)	0.249352	474
(429, 1104, 1325)	0.375265	473
(189, 195, 292, 632, 1038, 1326, 1460)	0.197907	472
(26, 451, 1287)	0.372377	471
(657, 718, 1324, 1408, 1435, 1445)	0.230096	470
(864, 887, 971)	0.358409	469
(77, 682, 1359)	0.363263	468
(19, 25, 204, 252, 362, 366, 438, 453, 676, 692, 756, 861, 891, 903, 909, 967, 994, 1049, 1062, 1076, 1243, 1305, 1311, 1455, 1524)	0.058903	467
(1317, 1358, 1499)	0.398492	466
(14, 217, 1312, 1467)	0.313846	465
(1217, 1223, 1304, 1344, 1364, 1401, 1482)	0.162147	464
(19, 25, 204, 252, 362, 366, 438, 453, 676, 692, 756, 861, 891, 903, 909, 967, 994, 1049, 1062, 1076, 1243, 1260, 1271, 1305, 1311, 1455, 1524)	0.053986	463
(978, 1299, 1300)	0.373613	462
(19, 25, 204, 252, 339, 362, 366, 438, 453, 676, 692, 756, 861, 891, 903, 909, 967, 994, 1049, 1062, 1076, 1125, 1243, 1260, 1271, 1305, 1311, 1455, 1524)	0.050382	461
(1108, 1113, 1503)	0.380476	460
(344, 834, 964, 1169)	0.252951	459
(1394, 1397, 1399)	0.359155	458
(13, 688, 1157, 1422)	0.300442	457
(4, 269, 536, 604)	0.26445	456
(208, 691, 1028, 1319, 1339)	0.237297	455
(19, 25, 204, 252, 339, 362, 366, 393, 438, 453, 676, 692, 756, 861, 891, 903, 909, 967, 994, 1049, 1062, 1076, 1125, 1205, 1243, 1260, 1271, 1305, 1311, 1455, 1524)	0.046379	454
(117, 368, 957, 1196)	0.235555	453
(26, 155, 451, 876, 1287)	0.191203	452
(256, 1296, 1474)	0.326568	451
(23, 401, 587, 825, 1008, 1225, 1378, 1423)	0.180982	450
(385, 583, 829, 877, 1080, 1142, 1152, 1291, 1301)	0.162606	449
(894, 1297, 1302, 1459)	0.311336	448
(273, 1317, 1358, 1499, 1511)	0.215499	447
(16, 1348, 1418)	0.355077	446
(284, 934, 1484)	0.363513	445
(1093, 1385, 1387, 1448)	0.253063	444
(18, 1380, 1458)	0.350678	443
(1336, 1353, 1413)	0.344962	442
(3, 6, 1450)	0.349911	441
(182, 975, 1384, 1526)	0.330454	440
(874, 1060, 1320)	0.339991	439
(60, 1201, 1238)	0.326444	438
(1109, 1244, 1256, 1374, 1396)	0.238156	437
(193, 407, 1417)	0.321524	436
(864, 887, 971, 1162, 1229)	0.196952	435
(845, 942, 1184)	0.337002	434
(1189, 1232, 1272, 1321, 1513)	0.259725	433
(265, 770, 1436)	0.383437	432
(303, 869, 1021, 1120, 1315, 1472)	0.204694	431
(1289, 1313, 1314)	0.301915	430
(233, 1018, 1195, 1240)	0.197607	429
(184, 586, 622, 901, 1333)	0.266659	428
(874, 1060, 1089, 1111, 1320)	0.180171	427
(259, 731, 781, 959, 1168)	0.244822	426
(334, 1119, 1356, 1370)	0.211817	425
(1172, 1306, 1377)	0.277244	424
(360, 607, 1100, 1103)	0.264985	423
(19, 25, 204, 252, 339, 362, 366, 393, 438, 453, 658, 676, 692, 756, 861, 880, 891, 903, 909, 967, 994, 1049, 1062, 1076, 1125, 1205, 1243, 1260, 1271, 1305, 1311, 1455, 1524)	0.042895	422
(16, 1348, 1418, 1509, 1528)	0.172186	421
(980, 1159, 1442)	0.240907	420
(135, 1322, 1323, 1453)	0.197196	419
(1105, 1197, 1468)	0.2881	418
(1116, 1395, 1473)	0.262788	417
(1121, 1354, 1386, 1398)	0.241615	416
(863, 1254, 1486)	0.238768	415
(289, 360, 607, 641, 1100, 1103)	0.152929	414
(110, 898, 1010, 1023)	0.191483	413
(330, 639, 1098)	0.218179	412
(1115, 1424, 1433)	0.232395	411
(117, 201, 368, 483, 957, 1196)	0.121768	410
(1200, 1237, 1303)	0.193151	409
(1198, 1213, 1236, 1383)	0.179402	408
(100, 118, 260, 311, 320, 353, 354, 578, 660, 1124, 1248, 1425, 1427, 1429)	0.112221	407
(184, 586, 597, 622, 901, 902, 1333)	0.19607	406
(23, 401, 587, 637, 762, 825, 1008, 1225, 1378, 1423)	0.148414	405
(100, 118, 260, 311, 320, 353, 354, 578, 660, 678, 917, 1124, 1248, 1425, 1427, 1429)	0.098123	404
(1, 5, 978, 1299, 1300)	0.199144	403
(100, 118, 260, 311, 320, 353, 354, 578, 660, 678, 704, 917, 1016, 1124, 1248, 1425, 1427, 1429)	0.087588	402
(189, 195, 205, 292, 632, 1038, 1202, 1326, 1460)	0.156342	401
(136, 998, 1006, 1199, 1290)	0.213506	400
(32, 606, 1185, 1186, 1250, 1264, 1350, 1471)	0.173773	399
(100, 118, 260, 311, 320, 353, 354, 578, 592, 660, 678, 704, 917, 958, 1016, 1124, 1248, 1425, 1427, 1429)	0.078996	398
(8, 108, 213, 235, 287, 412, 582, 596, 602, 647, 677, 694, 769, 828, 862, 881, 929, 993, 1027, 1133, 1275, 1337, 1527)	0.071235	397
(8, 108, 213, 235, 287, 412, 582, 596, 602, 647, 677, 694, 769, 828, 862, 881, 929, 993, 1027, 1063, 1133, 1275, 1281, 1337, 1527)	0.063496	396
(273, 1288, 1317, 1358, 1499, 1511, 1530)	0.16462	395
(191, 422, 809, 893, 1177)	0.232964	394
(206, 333, 1078, 1112, 1246, 1340)	0.224556	393
(1273, 1476, 1531)	0.390435	392
(49, 184, 257, 586, 597, 622, 901, 902, 1333)	0.153212	391
(8, 108, 186, 213, 235, 287, 412, 582, 596, 602, 647, 677, 679, 694, 769, 828, 862, 881, 929, 938, 993, 1027, 1063, 1133, 1275, 1281, 1337, 1527)	0.057925	390
(70, 74, 115, 183, 240, 338, 450, 928, 982, 1479)	0.153242	389
(24, 1477, 1495)	0.397591	388
(56, 1092, 1402)	0.400069	387
(203, 722, 1005)	0.339697	386
(199, 915, 1024, 1025, 1144)	0.269606	385
(306, 1204, 1209)	0.360907	384
(273, 1255, 1288, 1317, 1358, 1493, 1499, 1511, 1530)	0.128918	383
(1190, 1316, 1403, 1470, 1480, 1512)	0.207654	382
(1115, 1412, 1424, 1433, 1449)	0.158156	381
(687, 907, 1101)	0.328572	380
(1097, 1109, 1244, 1256, 1374, 1381, 1396)	0.164621	379
(1115, 1214, 1411, 1412, 1424, 1433, 1449)	0.118389	378
(1093, 1342, 1352, 1385, 1387, 1448)	0.165521	377
(303, 869, 970, 1021, 1114, 1120, 1315, 1472)	0.146675	376
(1164, 1189, 1232, 1272, 1321, 1501, 1513)	0.177943	375
(23, 229, 401, 585, 587, 637, 762, 825, 1008, 1225, 1330, 1378, 1423)	0.112986	374
(100, 118, 260, 311, 320, 353, 354, 578, 592, 660, 678, 704, 917, 958, 1016, 1124, 1248, 1361, 1421, 1425, 1427, 1429, 1431)	0.067827	373
(670, 717, 1522, 1523)	0.377088	372
(1110, 1400, 1496)	0.292122	371
(433, 1014, 1329, 1347)	0.342045	370
(191, 422, 521, 809, 893, 1177, 1279)	0.13686	369
(282, 498, 930)	0.299737	368
(1334, 1336, 1353, 1366, 1413)	0.191835	367
(27, 981, 1093, 1267, 1342, 1352, 1385, 1387, 1448)	0.103626	366
(189, 195, 205, 292, 525, 632, 1038, 1202, 1326, 1349, 1407, 1460)	0.114721	365
(288, 1394, 1397, 1399, 1446)	0.197229	364
(21, 1308, 1363, 1516)	0.271169	363
(275, 820, 904)	0.268092	362
(75, 188, 696, 976, 1475)	0.305415	361
(1183, 1188, 1253)	0.258414	360
(8, 108, 186, 213, 235, 265, 287, 412, 582, 596, 602, 647, 677, 679, 694, 769, 770, 828, 862, 881, 929, 938, 993, 1027, 1063, 1133, 1275, 1281, 1337, 1436, 1527)	0.051241	359
(11, 264, 429, 1104, 1325)	0.164663	358
(8, 108, 186, 213, 235, 265, 284, 287, 412, 582, 596, 602, 647, 677, 679, 694, 769, 770, 828, 862, 881, 929, 934, 938, 993, 1027, 1063, 1133, 1275, 1281, 1337, 1436, 1484, 1527)	0.045895	357
(187, 1261, 1262)	0.236285	356
(18, 1371, 1380, 1458)	0.261324	355
(3, 6, 1274, 1450)	0.259414	354
(344, 834, 845, 942, 964, 1169, 1184)	0.12977	353
(182, 975, 1121, 1354, 1384, 1386, 1398, 1526)	0.117361	352
(253, 256, 1292, 1294, 1296, 1474)	0.150568	351
(193, 407, 1269, 1417)	0.216526	350
(199, 364, 630, 889, 915, 999, 1024, 1025, 1144)	0.114963	349
(670, 717, 894, 1297, 1302, 1459, 1522, 1523)	0.1724	348
(13, 303, 688, 869, 970, 1021, 1114, 1120, 1157, 1315, 1422, 1472)	0.09597	347
(19, 25, 204, 252, 339, 362, 366, 393, 438, 453, 658, 676, 692, 756, 861, 880, 891, 903, 909, 967, 994, 1049, 1062, 1076, 1105, 1125, 1197, 1205, 1243, 1260, 1271, 1305, 1311, 1455, 1468, 1524)	0.038488	346
(13, 303, 688, 869, 970, 1021, 1114, 1120, 1157, 1172, 1306, 1315, 1377, 1422, 1472)	0.068267	345
(2, 4, 269, 536, 604)	0.207382	344
(1116, 1395, 1426, 1473)	0.1919	343
(259, 282, 498, 731, 781, 930, 959, 1168)	0.110549	342
(980, 1159, 1442, 1478)	0.161527	341
(863, 910, 1254, 1486)	0.171185	340
(23, 208, 229, 401, 585, 587, 637, 691, 762, 825, 1008, 1028, 1225, 1319, 1330, 1339, 1378, 1423)	0.077703	339
(100, 118, 260, 311, 320, 353, 354, 578, 592, 657, 660, 678, 704, 718, 917, 958, 1016, 1124, 1248, 1324, 1361, 1408, 1421, 1425, 1427, 1429, 1431, 1435, 1445)	0.052793	338
(334, 1119, 1200, 1237, 1303, 1356, 1370)	0.0983	337
(233, 1018, 1195, 1211, 1240)	0.157741	336
(135, 1322, 1323, 1405, 1453, 1456)	0.146289	335
(110, 898, 899, 1010, 1023)	0.155874	334
(26, 75, 155, 188, 451, 696, 876, 976, 1287, 1475)	0.100053	333
(8, 108, 186, 213, 235, 265, 284, 287, 412, 582, 596, 602, 647, 677, 679, 694, 769, 770, 828, 862, 881, 929, 934, 938, 993, 1027, 1063, 1133, 1198, 1213, 1236, 1275, 1281, 1337, 1383, 1436, 1484, 1527)	0.039117	332
(19, 25, 204, 252, 339, 362, 366, 385, 393, 438, 453, 583, 658, 676, 692, 756, 829, 861, 877, 880, 891, 903, 909, 967, 994, 1049, 1062, 1076, 1080, 1105, 1125, 1142, 1152, 1197, 1205, 1243, 1260, 1271, 1291, 1301, 1305, 1311, 1455, 1468, 1524)	0.030999	331
(19, 25, 204, 252, 289, 339, 360, 362, 366, 385, 393, 438, 453, 583, 607, 641, 658, 676, 692, 756, 829, 861, 877, 880, 891, 903, 909, 967, 994, 1049, 1062, 1076, 1080, 1100, 1103, 1105, 1125, 1142, 1152, 1197, 1205, 1243, 1260, 1271, 1291, 1301, 1305, 1311, 1455, 1468, 1524)	0.026407	330
(19, 25, 204, 252, 289, 339, 360, 362, 366, 385, 393, 438, 453, 583, 607, 641, 658, 676, 692, 732, 756, 787, 829, 861, 877, 880, 891, 903, 909, 967, 994, 1049, 1062, 1076, 1080, 1100, 1103, 1105, 1125, 1142, 1152, 1197, 1205, 1243, 1260, 1271, 1291, 1301, 1305, 1311, 1455, 1468, 1524)	0.025598	329
(23, 208, 229, 401, 585, 587, 637, 691, 762, 825, 1008, 1028, 1075, 1153, 1225, 1319, 1330, 1339, 1378, 1423)	0.070592	328
(1083, 1382, 1461)	0.467096	327
(1247, 1249, 1338)	0.408826	326
(278, 411, 1331)	0.417424	325
(1156, 1192, 1502)	0.347525	324
(253, 256, 399, 1284, 1292, 1294, 1296, 1474)	0.094052	323
(336, 948, 1099)	0.311	322
(8, 108, 186, 213, 235, 265, 284, 287, 412, 582, 596, 602, 647, 677, 679, 694, 769, 770, 828, 862, 881, 929, 934, 938, 993, 1027, 1063, 1133, 1198, 1206, 1213, 1236, 1275, 1281, 1337, 1357, 1383, 1404, 1436, 1484, 1527)	0.035844	321
(306, 349, 566, 1204, 1209)	0.195147	320
(58, 853, 873, 1454)	0.285791	319
(56, 220, 1092, 1402)	0.296203	318
(24, 70, 74, 115, 183, 240, 338, 450, 928, 982, 1477, 1479, 1495)	0.10922	317
(246, 1273, 1476, 1531)	0.257747	316
(19, 25, 204, 252, 289, 339, 360, 362, 366, 385, 393, 438, 453, 583, 607, 641, 658, 676, 692, 732, 756, 787, 829, 861, 877, 880, 891, 903, 909, 967, 994, 1049, 1062, 1076, 1080, 1100, 1103, 1105, 1108, 1113, 1125, 1142, 1152, 1197, 1205, 1243, 1260, 1271, 1291, 1301, 1305, 1311, 1455, 1468, 1503, 1524)	0.023946	315
(19, 25, 204, 252, 289, 339, 360, 362, 366, 385, 393, 433, 438, 453, 583, 607, 641, 658, 676, 692, 732, 756, 787, 829, 861, 877, 880, 891, 903, 909, 967, 994, 1014, 1049, 1062, 1076, 1080, 1100, 1103, 1105, 1108, 1113, 1125, 1142, 1152, 1197, 1205, 1243, 1260, 1271, 1291, 1301, 1305, 1311, 1329, 1347, 1455, 1468, 1503, 1524)	0.022266	314
(687, 906, 907, 1101)	0.226321	313
(60, 1117, 1201, 1238)	0.225073	312
(14, 32, 217, 606, 1185, 1186, 1250, 1264, 1312, 1350, 1467, 1471)	0.109861	311
(21, 1289, 1308, 1313, 1314, 1363, 1516)	0.132499	310
(878, 883, 1447)	0.241122	309
(1110, 1183, 1188, 1253, 1400, 1496)	0.134728	308
(275, 820, 904, 1210)	0.197101	307
(158, 178, 199, 364, 630, 889, 915, 999, 1024, 1025, 1144, 1242, 1258)	0.066015	306
(18, 19, 25, 204, 252, 289, 339, 360, 362, 366, 385, 393, 433, 438, 453, 583, 607, 641, 658, 676, 692, 732, 756, 787, 829, 861, 877, 880, 891, 903, 909, 967, 994, 1014, 1049, 1062, 1076, 1080, 1100, 1103, 1105, 1108, 1113, 1125, 1142, 1152, 1197, 1205, 1243, 1260, 1271, 1291, 1301, 1305, 1311, 1329, 1347, 1371, 1380, 1455, 1458, 1468, 1503, 1524)	0.020485	305
(9, 22, 23, 208, 229, 347, 401, 585, 587, 637, 691, 762, 825, 1008, 1028, 1075, 1095, 1130, 1150, 1153, 1225, 1319, 1330, 1339, 1378, 1423)	0.054698	304
(158, 178, 199, 364, 391, 630, 889, 915, 999, 1024, 1025, 1087, 1123, 1144, 1242, 1258, 1351)	0.045335	303
(330, 395, 639, 1098)	0.155595	302
(193, 344, 407, 834, 845, 942, 964, 1169, 1184, 1269, 1417)	0.06274	301
(136, 254, 998, 1006, 1199, 1290)	0.173156	300
(100, 118, 260, 311, 320, 353, 354, 578, 592, 657, 660, 678, 704, 718, 917, 958, 1016, 1124, 1190, 1248, 1316, 1324, 1361, 1403, 1408, 1421, 1425, 1427, 1429, 1431, 1435, 1445, 1470, 1480, 1512)	0.042313	299
(2, 4, 269, 372, 536, 604)	0.170043	298
(1, 5, 523, 978, 1299, 1300)	0.166274	297
(288, 1247, 1249, 1338, 1394, 1397, 1399, 1446)	0.119287	296
(334, 1116, 1119, 1200, 1237, 1303, 1356, 1370, 1395, 1426, 1473)	0.054846	295
(189, 195, 205, 292, 525, 632, 1038, 1202, 1326, 1334, 1336, 1349, 1353, 1366, 1407, 1413, 1460)	0.073628	294
(874, 908, 1060, 1089, 1111, 1320)	0.150599	293
(18, 19, 25, 204, 252, 289, 339, 360, 362, 366, 385, 393, 433, 438, 453, 583, 607, 641, 658, 676, 692, 732, 756, 787, 829, 861, 877, 880, 891, 903, 909, 967, 994, 1014, 1049, 1062, 1076, 1080, 1100, 1103, 1105, 1108, 1113, 1125, 1142, 1152, 1164, 1189, 1197, 1205, 1232, 1243, 1260, 1271, 1272, 1291, 1301, 1305, 1311, 1321, 1329, 1347, 1371, 1380, 1455, 1458, 1468, 1501, 1503, 1513, 1524)	0.01853	292
(16, 1348, 1418, 1507, 1509, 1528)	0.147998	291
(3, 6, 863, 910, 1254, 1274, 1450, 1486)	0.102812	290
(189, 195, 205, 292, 525, 632, 1038, 1097, 1109, 1202, 1244, 1256, 1326, 1334, 1336, 1349, 1353, 1366, 1374, 1381, 1396, 1407, 1413, 1460)	0.051311	289
(980, 1159, 1307, 1442, 1478)	0.12134	288
(233, 1018, 1195, 1211, 1240, 1439)	0.128308	287
(2, 4, 110, 269, 372, 536, 604, 898, 899, 1010, 1023)	0.066846	286
(135, 1322, 1323, 1390, 1405, 1453, 1456)	0.129034	285
(191, 306, 349, 422, 521, 566, 809, 893, 1177, 1204, 1209, 1279)	0.076798	284
(117, 201, 368, 483, 957, 1181, 1196)	0.105125	283
(1115, 1214, 1411, 1412, 1424, 1433, 1449, 1483)	0.100936	282
(13, 182, 303, 688, 869, 970, 975, 1021, 1114, 1120, 1121, 1157, 1172, 1306, 1315, 1354, 1377, 1384, 1386, 1398, 1422, 1472, 1526)	0.040667	281
(259, 282, 498, 731, 781, 930, 959, 1019, 1168)	0.099085	280
(27, 981, 1093, 1267, 1342, 1352, 1376, 1385, 1387, 1448)	0.093738	279
(1015, 1083, 1382, 1461)	0.344247	278
(191, 278, 306, 349, 411, 422, 521, 566, 809, 893, 1177, 1204, 1209, 1279, 1331)	0.062693	277
(77, 107, 682, 1359)	0.247752	276
(206, 333, 1078, 1112, 1156, 1192, 1246, 1340, 1502)	0.140964	275
(203, 722, 1005, 1280)	0.235496	274
(336, 948, 979, 1099)	0.230046	273
(18, 19, 25, 56, 204, 220, 252, 289, 339, 360, 362, 366, 385, 393, 433, 438, 453, 583, 607, 641, 658, 676, 692, 732, 756, 787, 829, 861, 877, 880, 891, 903, 909, 967, 994, 1014, 1049, 1062, 1076, 1080, 1092, 1100, 1103, 1105, 1108, 1113, 1125, 1142, 1152, 1164, 1189, 1197, 1205, 1232, 1243, 1260, 1271, 1272, 1291, 1301, 1305, 1311, 1321, 1329, 1347, 1371, 1380, 1402, 1455, 1458, 1468, 1501, 1503,…	0.017458	272
(21, 58, 853, 873, 1289, 1308, 1313, 1314, 1363, 1454, 1516)	0.07913	271
(13, 182, 246, 303, 688, 869, 970, 975, 1021, 1114, 1120, 1121, 1157, 1172, 1273, 1306, 1315, 1354, 1377, 1384, 1386, 1398, 1422, 1472, 1476, 1526, 1531)	0.030746	270
(878, 883, 1379, 1447)	0.192998	269
(187, 1245, 1261, 1262)	0.170912	268
(687, 864, 887, 906, 907, 971, 1101, 1162, 1229)	0.077182	267
(13, 60, 182, 246, 303, 688, 869, 970, 975, 1021, 1114, 1117, 1120, 1121, 1157, 1172, 1201, 1238, 1273, 1306, 1315, 1354, 1377, 1384, 1386, 1398, 1422, 1472, 1476, 1526, 1531)	0.025056	266
(136, 193, 254, 344, 407, 834, 845, 942, 964, 998, 1006, 1169, 1184, 1199, 1269, 1290, 1417)	0.039419	265
(8, 108, 186, 213, 235, 265, 284, 287, 412, 582, 596, 602, 647, 670, 677, 679, 694, 717, 769, 770, 828, 862, 881, 894, 929, 934, 938, 993, 1027, 1063, 1133, 1198, 1206, 1213, 1236, 1275, 1281, 1297, 1302, 1337, 1357, 1383, 1404, 1436, 1459, 1484, 1522, 1523, 1527)	0.029874	264
(1, 5, 523, 978, 1299, 1300, 1434)	0.142565	263
(11, 18, 19, 25, 56, 204, 220, 252, 264, 289, 339, 360, 362, 366, 385, 393, 429, 433, 438, 453, 583, 607, 641, 658, 676, 692, 732, 756, 787, 829, 861, 877, 880, 891, 903, 909, 967, 994, 1014, 1049, 1062, 1076, 1080, 1092, 1100, 1103, 1104, 1105, 1108, 1113, 1125, 1142, 1152, 1164, 1189, 1197, 1205, 1232, 1243, 1260, 1271, 1272, 1291, 1301, 1305, 1311, 1321, 1325, 1329, 1347, 1371, 1380, 1402, 145…	0.015722	262
(191, 278, 306, 330, 349, 395, 411, 422, 521, 566, 639, 809, 893, 1098, 1177, 1204, 1209, 1279, 1331)	0.039988	261
(206, 333, 874, 908, 1060, 1078, 1089, 1111, 1112, 1156, 1192, 1246, 1320, 1340, 1502)	0.07396	260
(1110, 1183, 1188, 1253, 1393, 1400, 1496)	0.115642	259
(135, 189, 195, 205, 292, 525, 632, 1038, 1097, 1109, 1202, 1244, 1256, 1322, 1323, 1326, 1334, 1336, 1349, 1353, 1366, 1374, 1381, 1390, 1396, 1405, 1407, 1413, 1453, 1456, 1460)	0.037149	258
(135, 189, 195, 205, 273, 292, 525, 632, 1038, 1097, 1109, 1202, 1244, 1255, 1256, 1288, 1317, 1322, 1323, 1326, 1334, 1336, 1349, 1353, 1358, 1366, 1374, 1381, 1390, 1396, 1405, 1407, 1413, 1453, 1456, 1460, 1493, 1499, 1511, 1530)	0.028662	257
(206, 333, 874, 908, 980, 1060, 1078, 1089, 1111, 1112, 1156, 1159, 1192, 1246, 1307, 1320, 1340, 1442, 1478, 1502)	0.050189	256
(14, 32, 217, 606, 924, 1185, 1186, 1250, 1264, 1312, 1350, 1467, 1471)	0.102607	255
(24, 70, 74, 115, 183, 240, 338, 450, 928, 982, 1064, 1477, 1479, 1495)	0.102123	254
(117, 201, 368, 483, 957, 1161, 1181, 1196)	0.091478	253
(3, 6, 863, 910, 1254, 1274, 1343, 1450, 1486)	0.092143	252
(1115, 1214, 1411, 1412, 1424, 1433, 1449, 1483, 1485)	0.086396	251
(26, 75, 155, 188, 451, 696, 876, 976, 1230, 1287, 1475)	0.092153	250
(49, 184, 257, 259, 282, 498, 586, 597, 622, 731, 781, 901, 902, 930, 959, 1019, 1168, 1333)	0.058544	249
(27, 64, 981, 1093, 1267, 1342, 1352, 1376, 1385, 1387, 1448)	0.085456	248
(2, 4, 110, 175, 269, 372, 536, 604, 898, 899, 1010, 1023)	0.062779	247
(334, 603, 1116, 1119, 1200, 1237, 1303, 1356, 1370, 1395, 1426, 1473)	0.051298	246
(9, 22, 23, 100, 118, 208, 229, 260, 311, 320, 347, 353, 354, 401, 578, 585, 587, 592, 637, 657, 660, 678, 691, 704, 718, 762, 825, 917, 958, 1008, 1016, 1028, 1075, 1095, 1124, 1130, 1150, 1153, 1190, 1225, 1248, 1316, 1319, 1324, 1330, 1339, 1361, 1378, 1403, 1408, 1421, 1423, 1425, 1427, 1429, 1431, 1435, 1445, 1470, 1480, 1512)	0.022449	245
(13, 60, 182, 246, 303, 688, 869, 970, 975, 1015, 1021, 1083, 1114, 1117, 1120, 1121, 1157, 1172, 1201, 1238, 1273, 1306, 1315, 1354, 1377, 1382, 1384, 1386, 1398, 1422, 1461, 1472, 1476, 1526, 1531)	0.023478	244
(77, 107, 682, 1359, 1372)	0.187359	243
(136, 193, 203, 254, 344, 407, 722, 834, 845, 942, 964, 998, 1005, 1006, 1169, 1184, 1199, 1269, 1280, 1290, 1417)	0.030955	242
(336, 948, 979, 1099, 1187)	0.181291	241
(275, 820, 904, 1208, 1210)	0.158561	240
(878, 883, 1373, 1379, 1447)	0.165081	239
(187, 1245, 1261, 1262, 1268)	0.131286	238
(1217, 1223, 1235, 1304, 1344, 1364, 1401, 1482)	0.142356	237
(16, 633, 1348, 1418, 1507, 1509, 1528)	0.12797	236
(1, 5, 11, 18, 19, 25, 56, 204, 220, 252, 264, 289, 339, 360, 362, 366, 385, 393, 429, 433, 438, 453, 523, 583, 607, 641, 658, 676, 692, 732, 756, 787, 829, 861, 877, 880, 891, 903, 909, 967, 978, 994, 1014, 1049, 1062, 1076, 1080, 1092, 1100, 1103, 1104, 1105, 1108, 1113, 1125, 1142, 1152, 1164, 1189, 1197, 1205, 1232, 1243, 1260, 1271, 1272, 1291, 1299, 1300, 1301, 1305, 1311, 1321, 1325, 1329,…	0.014221	235
(233, 253, 256, 399, 1018, 1195, 1211, 1240, 1284, 1292, 1294, 1296, 1439, 1474)	0.040076	234
(13, 60, 182, 246, 288, 303, 688, 869, 970, 975, 1015, 1021, 1083, 1114, 1117, 1120, 1121, 1157, 1172, 1201, 1238, 1247, 1249, 1273, 1306, 1315, 1338, 1354, 1377, 1382, 1384, 1386, 1394, 1397, 1398, 1399, 1422, 1446, 1461, 1472, 1476, 1526, 1531)	0.019671	233
(14, 32, 217, 606, 924, 1185, 1186, 1250, 1264, 1276, 1312, 1350, 1467, 1471)	0.096037	232
(9, 22, 23, 24, 70, 74, 100, 115, 118, 183, 208, 229, 240, 260, 311, 320, 338, 347, 353, 354, 401, 450, 578, 585, 587, 592, 637, 657, 660, 678, 691, 704, 718, 762, 825, 917, 928, 958, 982, 1008, 1016, 1028, 1064, 1075, 1095, 1124, 1130, 1150, 1153, 1190, 1225, 1248, 1316, 1319, 1324, 1330, 1339, 1361, 1378, 1403, 1408, 1421, 1423, 1425, 1427, 1429, 1431, 1435, 1445, 1470, 1477, 1479, 1480, 1495, …	0.018173	231
(26, 75, 155, 188, 326, 451, 696, 876, 976, 1230, 1287, 1475)	0.084124	230
(3, 6, 863, 910, 1254, 1274, 1343, 1406, 1450, 1486)	0.083178	229
(117, 201, 368, 483, 957, 1161, 1181, 1196, 1437)	0.080281	228
(1115, 1214, 1411, 1412, 1424, 1433, 1449, 1483, 1485, 1487)	0.075123	227
(27, 64, 981, 1093, 1267, 1342, 1352, 1376, 1385, 1387, 1448, 1452)	0.0785	226
(1, 5, 11, 18, 19, 21, 25, 56, 58, 204, 220, 252, 264, 289, 339, 360, 362, 366, 385, 393, 429, 433, 438, 453, 523, 583, 607, 641, 658, 676, 692, 732, 756, 787, 829, 853, 861, 873, 877, 880, 891, 903, 909, 967, 978, 994, 1014, 1049, 1062, 1076, 1080, 1092, 1100, 1103, 1104, 1105, 1108, 1113, 1125, 1142, 1152, 1164, 1189, 1197, 1205, 1232, 1243, 1260, 1271, 1272, 1289, 1291, 1299, 1300, 1301, 1305,…	0.012227	225
(2, 4, 26, 75, 110, 155, 175, 188, 269, 326, 372, 451, 536, 604, 696, 876, 898, 899, 976, 1010, 1023, 1230, 1287, 1475)	0.030923	224
(334, 603, 1047, 1116, 1119, 1200, 1237, 1303, 1356, 1370, 1395, 1426, 1473)	0.047705	223
(206, 333, 874, 908, 950, 980, 1060, 1078, 1089, 1111, 1112, 1156, 1159, 1192, 1246, 1307, 1320, 1340, 1442, 1478, 1502)	0.049321	222
(1, 5, 11, 18, 19, 21, 25, 56, 58, 158, 178, 199, 204, 220, 252, 264, 289, 339, 360, 362, 364, 366, 385, 391, 393, 429, 433, 438, 453, 523, 583, 607, 630, 641, 658, 676, 692, 732, 756, 787, 829, 853, 861, 873, 877, 880, 889, 891, 903, 909, 915, 967, 978, 994, 999, 1014, 1024, 1025, 1049, 1062, 1076, 1080, 1087, 1092, 1100, 1103, 1104, 1105, 1108, 1113, 1123, 1125, 1142, 1144, 1152, 1164, 1189, 11…	0.009375	221
(1, 5, 8, 11, 18, 19, 21, 25, 56, 58, 108, 158, 178, 186, 199, 204, 213, 220, 235, 252, 264, 265, 284, 287, 289, 339, 360, 362, 364, 366, 385, 391, 393, 412, 429, 433, 438, 453, 523, 582, 583, 596, 602, 607, 630, 641, 647, 658, 670, 676, 677, 679, 692, 694, 717, 732, 756, 769, 770, 787, 828, 829, 853, 861, 862, 873, 877, 880, 881, 889, 891, 894, 903, 909, 915, 929, 934, 938, 967, 978, 993, 994, 9…	0.007147	220
(77, 107, 682, 1359, 1372, 1508)	0.149015	219
(334, 336, 603, 948, 979, 1047, 1099, 1116, 1119, 1187, 1200, 1237, 1303, 1356, 1370, 1395, 1426, 1473)	0.034069	218
(135, 189, 195, 205, 273, 292, 525, 632, 878, 883, 1038, 1097, 1109, 1202, 1244, 1255, 1256, 1288, 1317, 1322, 1323, 1326, 1334, 1336, 1349, 1353, 1358, 1366, 1373, 1374, 1379, 1381, 1390, 1396, 1405, 1407, 1413, 1447, 1453, 1456, 1460, 1493, 1499, 1511, 1530)	0.024485	217
(1, 5, 8, 11, 18, 19, 21, 25, 56, 58, 108, 158, 178, 186, 199, 204, 213, 220, 235, 252, 264, 265, 275, 284, 287, 289, 339, 360, 362, 364, 366, 385, 391, 393, 412, 429, 433, 438, 453, 523, 582, 583, 596, 602, 607, 630, 641, 647, 658, 670, 676, 677, 679, 692, 694, 717, 732, 756, 769, 770, 787, 820, 828, 829, 853, 861, 862, 873, 877, 880, 881, 889, 891, 894, 903, 904, 909, 915, 929, 934, 938, 967, 9…	0.006893	216
(135, 189, 195, 205, 273, 292, 525, 632, 878, 883, 1038, 1097, 1109, 1202, 1217, 1223, 1235, 1244, 1255, 1256, 1288, 1304, 1317, 1322, 1323, 1326, 1334, 1336, 1344, 1349, 1353, 1358, 1364, 1366, 1373, 1374, 1379, 1381, 1390, 1396, 1401, 1405, 1407, 1413, 1447, 1453, 1456, 1460, 1482, 1493, 1499, 1511, 1530)	0.020125	215
(16, 633, 1348, 1418, 1481, 1507, 1509, 1528)	0.112132	214
(1, 5, 8, 11, 18, 19, 21, 25, 56, 58, 108, 158, 178, 186, 199, 204, 213, 220, 235, 252, 264, 265, 275, 284, 287, 289, 339, 360, 362, 364, 366, 385, 391, 393, 412, 429, 433, 438, 453, 523, 582, 583, 596, 602, 607, 630, 641, 647, 658, 670, 676, 677, 679, 692, 694, 717, 732, 756, 769, 770, 787, 820, 828, 829, 853, 861, 862, 873, 877, 880, 881, 889, 891, 894, 903, 904, 909, 915, 929, 934, 938, 967, 9…	0.006501	213
(3, 6, 824, 863, 910, 1254, 1274, 1343, 1406, 1450, 1486)	0.075752	212
(117, 201, 207, 368, 483, 957, 1161, 1181, 1196, 1437)	0.070414	211
(27, 64, 981, 1093, 1267, 1342, 1352, 1376, 1385, 1387, 1391, 1448, 1452)	0.072324	210
(687, 864, 887, 906, 907, 971, 1079, 1101, 1162, 1229)	0.070725	209
(1115, 1214, 1409, 1411, 1412, 1424, 1433, 1449, 1483, 1485, 1487)	0.065648	208
(1, 5, 8, 11, 18, 19, 21, 25, 49, 56, 58, 108, 158, 178, 184, 186, 199, 204, 213, 220, 235, 252, 257, 259, 264, 265, 275, 282, 284, 287, 289, 339, 360, 362, 364, 366, 385, 391, 393, 412, 429, 433, 438, 453, 498, 523, 582, 583, 586, 596, 597, 602, 607, 622, 630, 641, 647, 658, 670, 676, 677, 679, 692, 694, 717, 731, 732, 756, 769, 770, 781, 787, 820, 828, 829, 853, 861, 862, 873, 877, 880, 881, 88…	0.005818	207
(233, 253, 256, 399, 1018, 1195, 1211, 1240, 1284, 1292, 1293, 1294, 1296, 1439, 1474)	0.037513	206
(191, 278, 306, 330, 349, 395, 411, 422, 521, 566, 639, 809, 893, 1045, 1098, 1177, 1204, 1209, 1279, 1331)	0.038881	205
(57, 136, 193, 203, 254, 344, 407, 722, 834, 845, 942, 964, 998, 1005, 1006, 1169, 1184, 1199, 1269, 1280, 1290, 1417)	0.030108	204
(1, 2, 4, 5, 8, 11, 18, 19, 21, 25, 26, 49, 56, 58, 75, 108, 110, 155, 158, 175, 178, 184, 186, 188, 199, 204, 213, 220, 235, 252, 257, 259, 264, 265, 269, 275, 282, 284, 287, 289, 326, 339, 360, 362, 364, 366, 372, 385, 391, 393, 412, 429, 433, 438, 451, 453, 498, 523, 536, 582, 583, 586, 596, 597, 602, 604, 607, 622, 630, 641, 647, 658, 670, 676, 677, 679, 692, 694, 696, 717, 731, 732, 756, 769…	0.004955	203
(77, 107, 682, 1359, 1365, 1372, 1508)	0.12132	202
(187, 1245, 1259, 1261, 1262, 1268)	0.106534	201
(16, 633, 1345, 1348, 1418, 1481, 1507, 1509, 1528)	0.099067	200
(14, 32, 217, 606, 659, 924, 1185, 1186, 1250, 1264, 1276, 1312, 1350, 1467, 1471)	0.090228	199
(3, 6, 824, 863, 910, 1254, 1274, 1343, 1406, 1450, 1463, 1486)	0.06951	198
(27, 64, 421, 981, 1093, 1267, 1342, 1352, 1376, 1385, 1387, 1391, 1448, 1452)	0.066948	197
(687, 864, 887, 906, 907, 971, 1079, 1101, 1162, 1229, 1362)	0.064315	196
(117, 201, 207, 368, 483, 957, 1161, 1181, 1196, 1437, 1464)	0.06252	195
(1115, 1214, 1346, 1409, 1411, 1412, 1424, 1433, 1449, 1483, 1485, 1487)	0.058029	194
(1, 2, 4, 5, 8, 11, 18, 19, 21, 25, 26, 49, 56, 58, 75, 108, 110, 155, 158, 175, 178, 184, 186, 188, 199, 204, 206, 213, 220, 235, 252, 257, 259, 264, 265, 269, 275, 282, 284, 287, 289, 326, 333, 339, 360, 362, 364, 366, 372, 385, 391, 393, 412, 429, 433, 438, 451, 453, 498, 523, 536, 582, 583, 586, 596, 597, 602, 604, 607, 622, 630, 641, 647, 658, 670, 676, 677, 679, 692, 694, 696, 717, 731, 732…	0.00451	193
(191, 278, 306, 330, 349, 395, 411, 422, 521, 566, 639, 687, 809, 864, 887, 893, 906, 907, 971, 1045, 1079, 1098, 1101, 1162, 1177, 1204, 1209, 1229, 1279, 1331, 1362)	0.020821	192
(135, 189, 195, 205, 273, 292, 334, 336, 525, 603, 632, 878, 883, 948, 979, 1038, 1047, 1097, 1099, 1109, 1116, 1119, 1187, 1200, 1202, 1217, 1223, 1235, 1237, 1244, 1255, 1256, 1288, 1303, 1304, 1317, 1322, 1323, 1326, 1334, 1336, 1344, 1349, 1353, 1356, 1358, 1364, 1366, 1370, 1373, 1374, 1379, 1381, 1390, 1395, 1396, 1401, 1405, 1407, 1413, 1426, 1447, 1453, 1456, 1460, 1473, 1482, 1493, 1499,…	0.01319	191
(57, 136, 193, 203, 254, 344, 404, 407, 722, 834, 845, 942, 964, 998, 1005, 1006, 1169, 1184, 1199, 1269, 1280, 1290, 1417)	0.028926	190
(9, 13, 22, 23, 24, 60, 70, 74, 100, 115, 118, 182, 183, 208, 229, 240, 246, 260, 288, 303, 311, 320, 338, 347, 353, 354, 401, 450, 578, 585, 587, 592, 637, 657, 660, 678, 688, 691, 704, 718, 762, 825, 869, 917, 928, 958, 970, 975, 982, 1008, 1015, 1016, 1021, 1028, 1064, 1075, 1083, 1095, 1114, 1117, 1120, 1121, 1124, 1130, 1150, 1153, 1157, 1172, 1190, 1201, 1225, 1238, 1247, 1248, 1249, 1273, …	0.009168	189
(16, 77, 107, 633, 682, 1345, 1348, 1359, 1365, 1372, 1418, 1481, 1507, 1508, 1509, 1528)	0.044138	188
(187, 1245, 1259, 1261, 1262, 1266, 1268)	0.096499	187
(14, 32, 217, 350, 606, 659, 924, 1185, 1186, 1250, 1264, 1276, 1312, 1350, 1467, 1471)	0.084332	186
(3, 6, 824, 863, 910, 1254, 1274, 1343, 1406, 1415, 1450, 1463, 1486)	0.064188	185
(27, 64, 421, 981, 1093, 1267, 1342, 1352, 1376, 1385, 1387, 1391, 1416, 1448, 1452)	0.062293	184
(117, 201, 207, 233, 253, 256, 368, 399, 483, 957, 1018, 1161, 1181, 1195, 1196, 1211, 1240, 1284, 1292, 1293, 1294, 1296, 1437, 1439, 1464, 1474)	0.019144	183
(15, 1115, 1214, 1346, 1409, 1411, 1412, 1424, 1433, 1449, 1483, 1485, 1487)	0.05182	182
(57, 136, 193, 203, 254, 344, 404, 407, 722, 834, 845, 942, 964, 998, 1005, 1006, 1169, 1184, 1199, 1269, 1280, 1290, 1341, 1417)	0.02781	181
(3, 6, 191, 278, 306, 330, 349, 395, 411, 422, 521, 566, 639, 687, 809, 824, 863, 864, 887, 893, 906, 907, 910, 971, 1045, 1079, 1098, 1101, 1162, 1177, 1204, 1209, 1229, 1254, 1274, 1279, 1331, 1343, 1362, 1406, 1415, 1450, 1463, 1486)	0.012912	180
(9, 13, 22, 23, 24, 60, 70, 74, 100, 115, 118, 135, 182, 183, 189, 195, 205, 208, 229, 240, 246, 260, 273, 288, 292, 303, 311, 320, 334, 336, 338, 347, 353, 354, 401, 450, 525, 578, 585, 587, 592, 603, 632, 637, 657, 660, 678, 688, 691, 704, 718, 762, 825, 869, 878, 883, 917, 928, 948, 958, 970, 975, 979, 982, 1008, 1015, 1016, 1021, 1028, 1038, 1047, 1064, 1075, 1083, 1095, 1097, 1099, 1109, 111…	0.00542	179
(9, 13, 22, 23, 24, 60, 70, 74, 100, 115, 118, 135, 182, 183, 187, 189, 195, 205, 208, 229, 240, 246, 260, 273, 288, 292, 303, 311, 320, 334, 336, 338, 347, 353, 354, 401, 450, 525, 578, 585, 587, 592, 603, 632, 637, 657, 660, 678, 688, 691, 704, 718, 762, 825, 869, 878, 883, 917, 928, 948, 958, 970, 975, 979, 982, 1008, 1015, 1016, 1021, 1028, 1038, 1047, 1064, 1075, 1083, 1095, 1097, 1099, 1109…	0.005155	178
(14, 32, 217, 350, 568, 606, 659, 924, 1185, 1186, 1250, 1264, 1276, 1312, 1350, 1467, 1471)	0.079016	177
(27, 64, 421, 981, 1093, 1267, 1342, 1352, 1376, 1385, 1387, 1391, 1416, 1440, 1448, 1452)	0.058128	176
(15, 969, 1115, 1214, 1346, 1409, 1411, 1412, 1424, 1433, 1449, 1483, 1485, 1487)	0.046685	175
(16, 77, 107, 633, 682, 1191, 1345, 1348, 1359, 1365, 1372, 1418, 1481, 1507, 1508, 1509, 1528)	0.042033	174
(57, 76, 136, 193, 203, 254, 344, 404, 407, 722, 834, 845, 942, 964, 998, 1005, 1006, 1169, 1184, 1199, 1269, 1280, 1290, 1341, 1417)	0.026649	173
(10, 117, 201, 207, 233, 253, 256, 368, 399, 483, 957, 1018, 1161, 1181, 1195, 1196, 1211, 1240, 1284, 1292, 1293, 1294, 1296, 1437, 1439, 1464, 1474)	0.018476	172
(3, 6, 191, 278, 306, 330, 349, 395, 411, 422, 521, 566, 639, 687, 809, 824, 863, 864, 887, 893, 906, 907, 910, 971, 1045, 1079, 1098, 1101, 1162, 1177, 1204, 1209, 1229, 1254, 1274, 1279, 1331, 1343, 1362, 1406, 1415, 1450, 1463, 1486, 1488)	0.012756	171
(14, 32, 217, 350, 568, 606, 659, 842, 924, 1185, 1186, 1250, 1264, 1276, 1312, 1350, 1467, 1471)	0.074308	170
(27, 64, 421, 981, 1093, 1263, 1267, 1342, 1352, 1376, 1385, 1387, 1391, 1416, 1440, 1448, 1452)	0.054418	169
(15, 969, 1046, 1115, 1214, 1346, 1409, 1411, 1412, 1424, 1433, 1449, 1483, 1485, 1487)	0.042415	168
(16, 77, 107, 633, 682, 1191, 1345, 1348, 1359, 1365, 1372, 1418, 1457, 1481, 1507, 1508, 1509, 1528)	0.039986	167
(57, 76, 136, 193, 203, 254, 344, 404, 407, 722, 834, 845, 942, 964, 998, 1005, 1006, 1169, 1184, 1199, 1269, 1280, 1290, 1341, 1367, 1417)	0.025517	166
(10, 117, 201, 207, 233, 253, 256, 368, 399, 483, 957, 973, 1018, 1161, 1181, 1195, 1196, 1211, 1240, 1284, 1292, 1293, 1294, 1296, 1437, 1439, 1464, 1474)	0.017821	165
(3, 6, 191, 278, 295, 306, 330, 349, 395, 411, 422, 521, 566, 639, 687, 809, 824, 863, 864, 887, 893, 906, 907, 910, 971, 1045, 1079, 1098, 1101, 1162, 1177, 1204, 1209, 1229, 1254, 1274, 1279, 1331, 1343, 1362, 1406, 1415, 1450, 1463, 1486, 1488)	0.012598	164
(1, 2, 4, 5, 8, 9, 11, 13, 18, 19, 21, 22, 23, 24, 25, 26, 49, 56, 58, 60, 70, 74, 75, 100, 108, 110, 115, 118, 135, 155, 158, 175, 178, 182, 183, 184, 186, 187, 188, 189, 195, 199, 204, 205, 206, 208, 213, 220, 229, 235, 240, 246, 252, 257, 259, 260, 264, 265, 269, 273, 275, 282, 284, 287, 288, 289, 292, 303, 311, 320, 326, 333, 334, 336, 338, 339, 347, 353, 354, 360, 362, 364, 366, 372, 385, 39…	0.002184	163
(14, 32, 217, 350, 568, 606, 659, 842, 924, 1185, 1186, 1250, 1264, 1270, 1276, 1312, 1350, 1467, 1471)	0.069943	162
(27, 64, 421, 981, 1093, 1106, 1263, 1267, 1342, 1352, 1376, 1385, 1387, 1391, 1416, 1440, 1448, 1452)	0.051097	161
(15, 969, 1046, 1115, 1149, 1214, 1346, 1409, 1411, 1412, 1424, 1433, 1449, 1483, 1485, 1487)	0.03882	160
(16, 27, 64, 77, 107, 421, 633, 682, 981, 1093, 1106, 1191, 1263, 1267, 1342, 1345, 1348, 1352, 1359, 1365, 1372, 1376, 1385, 1387, 1391, 1416, 1418, 1440, 1448, 1452, 1457, 1481, 1507, 1508, 1509, 1528)	0.021551	159
(10, 117, 201, 207, 233, 253, 256, 368, 399, 483, 957, 973, 1018, 1161, 1181, 1195, 1196, 1211, 1240, 1284, 1292, 1293, 1294, 1296, 1428, 1437, 1439, 1464, 1474)	0.017173	158
(3, 6, 191, 278, 295, 306, 330, 349, 395, 411, 422, 521, 566, 639, 687, 809, 824, 863, 864, 887, 893, 906, 907, 910, 971, 1045, 1079, 1098, 1101, 1162, 1177, 1204, 1209, 1229, 1254, 1274, 1279, 1331, 1343, 1362, 1406, 1415, 1432, 1450, 1463, 1486, 1488)	0.012436	157
(14, 32, 217, 350, 568, 606, 659, 842, 924, 1185, 1186, 1250, 1264, 1270, 1276, 1298, 1312, 1350, 1467, 1471)	0.066031	156
(15, 969, 1046, 1115, 1149, 1214, 1346, 1375, 1409, 1411, 1412, 1424, 1433, 1449, 1483, 1485, 1487)	0.035748	155
(57, 76, 136, 193, 203, 254, 344, 404, 407, 601, 722, 834, 845, 942, 964, 998, 1005, 1006, 1169, 1184, 1199, 1269, 1280, 1290, 1341, 1367, 1417)	0.024469	154
(16, 27, 64, 77, 107, 421, 633, 682, 689, 981, 1093, 1106, 1191, 1263, 1267, 1342, 1345, 1348, 1352, 1359, 1365, 1372, 1376, 1385, 1387, 1391, 1416, 1418, 1440, 1448, 1452, 1457, 1481, 1507, 1508, 1509, 1528)	0.021012	153
(10, 117, 201, 207, 233, 253, 256, 368, 399, 483, 957, 973, 1018, 1161, 1181, 1195, 1196, 1211, 1240, 1284, 1292, 1293, 1294, 1296, 1428, 1437, 1439, 1464, 1474, 1494)	0.016564	152
(3, 6, 191, 278, 295, 306, 330, 349, 395, 411, 422, 521, 566, 639, 687, 809, 824, 863, 864, 887, 893, 906, 907, 910, 971, 1045, 1079, 1098, 1101, 1162, 1177, 1204, 1209, 1229, 1254, 1274, 1279, 1331, 1343, 1362, 1406, 1415, 1432, 1450, 1463, 1486, 1488, 1505)	0.012273	151
(14, 32, 217, 350, 568, 606, 659, 842, 924, 1020, 1185, 1186, 1250, 1264, 1270, 1276, 1298, 1312, 1350, 1467, 1471)	0.062435	150
(15, 230, 969, 1046, 1115, 1149, 1214, 1346, 1375, 1409, 1411, 1412, 1424, 1433, 1449, 1483, 1485, 1487)	0.034985	149
(57, 76, 136, 193, 203, 249, 254, 344, 404, 407, 601, 722, 834, 845, 942, 964, 998, 1005, 1006, 1169, 1184, 1199, 1269, 1280, 1290, 1341, 1367, 1417)	0.023495	148
(16, 27, 64, 77, 107, 421, 633, 682, 689, 981, 1093, 1106, 1191, 1263, 1267, 1342, 1345, 1348, 1352, 1359, 1365, 1372, 1376, 1385, 1387, 1391, 1416, 1418, 1440, 1448, 1452, 1457, 1481, 1507, 1508, 1509, 1515, 1528)	0.020492	147
(10, 117, 201, 207, 233, 253, 256, 368, 399, 483, 957, 973, 1018, 1161, 1181, 1195, 1196, 1211, 1240, 1284, 1292, 1293, 1294, 1296, 1428, 1437, 1439, 1464, 1474, 1494, 1504)	0.016536	146
(3, 6, 191, 278, 295, 306, 330, 349, 395, 411, 422, 521, 566, 639, 687, 809, 824, 863, 864, 887, 893, 906, 907, 910, 971, 1045, 1079, 1098, 1101, 1162, 1177, 1204, 1209, 1229, 1254, 1274, 1279, 1331, 1343, 1362, 1406, 1415, 1419, 1432, 1450, 1463, 1486, 1488, 1505)	0.012112	145
(14, 32, 217, 350, 568, 605, 606, 659, 842, 924, 1020, 1185, 1186, 1250, 1264, 1270, 1276, 1298, 1312, 1350, 1467, 1471)	0.059161	144
(15, 230, 969, 1046, 1115, 1149, 1214, 1346, 1375, 1389, 1409, 1411, 1412, 1424, 1433, 1449, 1483, 1485, 1487)	0.034513	143
(3, 6, 57, 76, 136, 191, 193, 203, 249, 254, 278, 295, 306, 330, 344, 349, 395, 404, 407, 411, 422, 521, 566, 601, 639, 687, 722, 809, 824, 834, 845, 863, 864, 887, 893, 906, 907, 910, 942, 964, 971, 998, 1005, 1006, 1045, 1079, 1098, 1101, 1162, 1169, 1177, 1184, 1199, 1204, 1209, 1229, 1254, 1269, 1274, 1279, 1280, 1290, 1331, 1341, 1343, 1362, 1367, 1406, 1415, 1417, 1419, 1432, 1450, 1463, 14…	0.006687	142
(16, 27, 64, 77, 107, 154, 421, 633, 682, 689, 981, 1093, 1106, 1191, 1263, 1267, 1342, 1345, 1348, 1352, 1359, 1365, 1372, 1376, 1385, 1387, 1391, 1416, 1418, 1440, 1448, 1452, 1457, 1481, 1507, 1508, 1509, 1515, 1528)	0.019995	141
(1, 2, 4, 5, 8, 9, 10, 11, 13, 18, 19, 21, 22, 23, 24, 25, 26, 49, 56, 58, 60, 70, 74, 75, 100, 108, 110, 115, 117, 118, 135, 155, 158, 175, 178, 182, 183, 184, 186, 187, 188, 189, 195, 199, 201, 204, 205, 206, 207, 208, 213, 220, 229, 233, 235, 240, 246, 252, 253, 256, 257, 259, 260, 264, 265, 269, 273, 275, 282, 284, 287, 288, 289, 292, 303, 311, 320, 326, 333, 334, 336, 338, 339, 347, 353, 354…	0.001979	140
(14, 32, 217, 350, 568, 605, 606, 659, 842, 924, 1020, 1185, 1186, 1250, 1264, 1270, 1276, 1298, 1309, 1312, 1350, 1467, 1471)	0.056194	139
(15, 230, 969, 1046, 1115, 1149, 1194, 1214, 1346, 1375, 1389, 1409, 1411, 1412, 1424, 1433, 1449, 1483, 1485, 1487)	0.033923	138
(16, 27, 64, 77, 107, 154, 421, 633, 682, 689, 981, 1093, 1106, 1191, 1263, 1267, 1342, 1345, 1348, 1352, 1359, 1365, 1372, 1376, 1385, 1387, 1391, 1416, 1418, 1440, 1448, 1452, 1457, 1481, 1507, 1508, 1509, 1510, 1515, 1528)	0.019503	137
(3, 6, 57, 76, 136, 191, 193, 203, 249, 254, 278, 295, 306, 330, 344, 349, 395, 404, 407, 411, 422, 521, 566, 601, 639, 687, 722, 809, 824, 834, 845, 863, 864, 887, 893, 900, 906, 907, 910, 942, 964, 971, 998, 1005, 1006, 1045, 1079, 1098, 1101, 1162, 1169, 1177, 1184, 1199, 1204, 1209, 1229, 1254, 1269, 1274, 1279, 1280, 1290, 1331, 1341, 1343, 1362, 1367, 1406, 1415, 1417, 1419, 1432, 1450, 146…	0.006645	136
(14, 32, 217, 350, 568, 605, 606, 650, 659, 842, 924, 1020, 1185, 1186, 1250, 1264, 1270, 1276, 1298, 1309, 1312, 1350, 1467, 1471)	0.0535	135
(15, 230, 969, 1046, 1107, 1115, 1149, 1194, 1214, 1346, 1375, 1389, 1409, 1411, 1412, 1424, 1433, 1449, 1483, 1485, 1487)	0.033268	134
(16, 27, 64, 77, 107, 154, 421, 633, 682, 689, 981, 1093, 1106, 1191, 1263, 1267, 1342, 1345, 1348, 1352, 1359, 1365, 1372, 1376, 1385, 1387, 1391, 1416, 1418, 1440, 1448, 1452, 1457, 1481, 1506, 1507, 1508, 1509, 1510, 1515, 1528)	0.019023	133
(3, 6, 57, 76, 136, 191, 193, 203, 249, 254, 278, 295, 306, 330, 344, 349, 395, 404, 407, 411, 422, 521, 566, 601, 639, 644, 687, 722, 809, 824, 834, 845, 863, 864, 887, 893, 900, 906, 907, 910, 942, 964, 971, 998, 1005, 1006, 1045, 1079, 1098, 1101, 1162, 1169, 1177, 1184, 1199, 1204, 1209, 1229, 1254, 1269, 1274, 1279, 1280, 1290, 1331, 1341, 1343, 1362, 1367, 1406, 1415, 1417, 1419, 1432, 1450…	0.006603	132
(14, 32, 217, 350, 568, 605, 606, 610, 650, 659, 842, 924, 1020, 1185, 1186, 1250, 1264, 1270, 1276, 1298, 1309, 1312, 1350, 1467, 1471)	0.051048	131
(15, 230, 821, 969, 1046, 1107, 1115, 1149, 1194, 1214, 1346, 1375, 1389, 1409, 1411, 1412, 1424, 1433, 1449, 1483, 1485, 1487)	0.032554	130
(16, 27, 64, 77, 107, 154, 200, 421, 633, 682, 689, 981, 1093, 1106, 1191, 1263, 1267, 1342, 1345, 1348, 1352, 1359, 1365, 1372, 1376, 1385, 1387, 1391, 1416, 1418, 1440, 1448, 1452, 1457, 1481, 1506, 1507, 1508, 1509, 1510, 1515, 1528)	0.018563	129
(3, 6, 7, 57, 76, 136, 191, 193, 203, 249, 254, 278, 295, 306, 330, 344, 349, 395, 404, 407, 411, 422, 521, 566, 601, 639, 644, 687, 722, 809, 824, 834, 845, 863, 864, 887, 893, 900, 906, 907, 910, 942, 964, 971, 998, 1005, 1006, 1045, 1079, 1098, 1101, 1162, 1169, 1177, 1184, 1199, 1204, 1209, 1229, 1254, 1269, 1274, 1279, 1280, 1290, 1331, 1341, 1343, 1362, 1367, 1406, 1415, 1417, 1419, 1432, 1…	0.00656	128
(14, 32, 217, 350, 568, 605, 606, 610, 650, 659, 842, 924, 1020, 1185, 1186, 1250, 1264, 1270, 1276, 1298, 1309, 1312, 1350, 1369, 1467, 1471)	0.048779	127
(15, 230, 821, 969, 1031, 1046, 1107, 1115, 1149, 1194, 1214, 1346, 1375, 1389, 1409, 1411, 1412, 1424, 1433, 1449, 1483, 1485, 1487)	0.031818	126
(14, 16, 27, 32, 64, 77, 107, 154, 200, 217, 350, 421, 568, 605, 606, 610, 633, 650, 659, 682, 689, 842, 924, 981, 1020, 1093, 1106, 1185, 1186, 1191, 1250, 1263, 1264, 1267, 1270, 1276, 1298, 1309, 1312, 1342, 1345, 1348, 1350, 1352, 1359, 1365, 1369, 1372, 1376, 1385, 1387, 1391, 1416, 1418, 1440, 1448, 1452, 1457, 1467, 1471, 1481, 1506, 1507, 1508, 1509, 1510, 1515, 1528)	0.013036	125
(15, 230, 821, 969, 1031, 1046, 1107, 1115, 1149, 1194, 1214, 1346, 1375, 1389, 1409, 1411, 1412, 1424, 1433, 1449, 1483, 1485, 1487, 1520)	0.031051	124
(14, 16, 27, 32, 64, 77, 107, 154, 200, 217, 350, 421, 526, 568, 605, 606, 610, 633, 650, 659, 682, 689, 842, 924, 981, 1020, 1093, 1106, 1185, 1186, 1191, 1250, 1263, 1264, 1267, 1270, 1276, 1298, 1309, 1312, 1342, 1345, 1348, 1350, 1352, 1359, 1365, 1369, 1372, 1376, 1385, 1387, 1391, 1416, 1418, 1440, 1448, 1452, 1457, 1467, 1471, 1481, 1506, 1507, 1508, 1509, 1510, 1515, 1528)	0.012885	123
(3, 6, 7, 57, 76, 136, 191, 193, 203, 249, 254, 278, 295, 306, 330, 344, 349, 395, 404, 407, 411, 422, 521, 566, 601, 639, 644, 687, 722, 809, 824, 834, 845, 863, 864, 887, 893, 900, 906, 907, 910, 914, 942, 964, 971, 998, 1005, 1006, 1045, 1079, 1098, 1101, 1162, 1169, 1177, 1184, 1199, 1204, 1209, 1229, 1254, 1269, 1274, 1279, 1280, 1290, 1331, 1341, 1343, 1362, 1367, 1406, 1415, 1417, 1419, 14…	0.006512	122
(15, 230, 600, 821, 969, 1031, 1046, 1107, 1115, 1149, 1194, 1214, 1346, 1375, 1389, 1409, 1411, 1412, 1424, 1433, 1449, 1483, 1485, 1487, 1520)	0.03029	121
(14, 16, 27, 32, 64, 77, 107, 154, 200, 217, 350, 421, 526, 568, 580, 605, 606, 610, 633, 650, 659, 682, 689, 842, 924, 981, 1020, 1093, 1106, 1185, 1186, 1191, 1250, 1263, 1264, 1267, 1270, 1276, 1298, 1309, 1312, 1342, 1345, 1348, 1350, 1352, 1359, 1365, 1369, 1372, 1376, 1385, 1387, 1391, 1416, 1418, 1440, 1448, 1452, 1457, 1467, 1471, 1481, 1506, 1507, 1508, 1509, 1510, 1515, 1528)	0.012728	120
(3, 6, 7, 57, 76, 136, 191, 193, 203, 249, 254, 278, 295, 306, 330, 344, 349, 395, 404, 407, 411, 422, 521, 566, 601, 639, 644, 687, 722, 809, 824, 834, 845, 863, 864, 887, 893, 900, 906, 907, 910, 914, 942, 952, 964, 971, 998, 1005, 1006, 1045, 1079, 1098, 1101, 1162, 1169, 1177, 1184, 1199, 1204, 1209, 1229, 1254, 1269, 1274, 1279, 1280, 1290, 1331, 1341, 1343, 1362, 1367, 1406, 1415, 1417, 141…	0.006464	119
(15, 230, 600, 821, 969, 1031, 1046, 1107, 1115, 1149, 1194, 1214, 1327, 1346, 1375, 1389, 1409, 1411, 1412, 1424, 1433, 1449, 1483, 1485, 1487, 1520)	0.029511	118
(14, 16, 27, 32, 64, 77, 107, 154, 200, 217, 350, 421, 526, 568, 580, 605, 606, 610, 633, 650, 659, 682, 689, 842, 924, 981, 1020, 1093, 1106, 1185, 1186, 1191, 1250, 1263, 1264, 1267, 1270, 1276, 1298, 1309, 1312, 1342, 1345, 1348, 1350, 1352, 1359, 1365, 1369, 1372, 1376, 1385, 1387, 1391, 1416, 1418, 1440, 1448, 1452, 1457, 1467, 1471, 1481, 1506, 1507, 1508, 1509, 1510, 1515, 1519, 1528)	0.012575	117
(3, 6, 7, 57, 76, 136, 191, 193, 203, 249, 254, 278, 295, 306, 330, 344, 349, 395, 404, 407, 411, 422, 521, 566, 601, 639, 644, 687, 722, 809, 824, 834, 845, 863, 864, 887, 893, 900, 906, 907, 910, 914, 942, 952, 964, 971, 998, 1005, 1006, 1045, 1079, 1098, 1101, 1162, 1169, 1177, 1184, 1199, 1204, 1209, 1229, 1254, 1269, 1274, 1279, 1280, 1290, 1331, 1341, 1343, 1362, 1367, 1406, 1415, 1417, 141…	0.006415	116
(1, 2, 4, 5, 8, 9, 10, 11, 13, 15, 18, 19, 21, 22, 23, 24, 25, 26, 49, 56, 58, 60, 70, 74, 75, 100, 108, 110, 115, 117, 118, 135, 155, 158, 175, 178, 182, 183, 184, 186, 187, 188, 189, 195, 199, 201, 204, 205, 206, 207, 208, 213, 220, 229, 230, 233, 235, 240, 246, 252, 253, 256, 257, 259, 260, 264, 265, 269, 273, 275, 282, 284, 287, 288, 289, 292, 303, 311, 320, 326, 333, 334, 336, 338, 339, 347,…	0.001847	115
(14, 16, 27, 32, 64, 77, 107, 154, 200, 217, 350, 421, 526, 568, 580, 605, 606, 610, 633, 650, 659, 682, 689, 842, 924, 981, 1020, 1093, 1106, 1179, 1185, 1186, 1191, 1250, 1263, 1264, 1267, 1270, 1276, 1298, 1309, 1312, 1342, 1345, 1348, 1350, 1352, 1359, 1365, 1369, 1372, 1376, 1385, 1387, 1391, 1416, 1418, 1440, 1448, 1452, 1457, 1467, 1471, 1481, 1506, 1507, 1508, 1509, 1510, 1515, 1519, 1528)	0.01242	114
(14, 16, 27, 32, 64, 77, 107, 154, 200, 217, 350, 421, 434, 526, 568, 580, 605, 606, 610, 633, 650, 659, 682, 689, 842, 924, 981, 1020, 1093, 1106, 1179, 1185, 1186, 1191, 1250, 1263, 1264, 1267, 1270, 1276, 1298, 1309, 1312, 1342, 1345, 1348, 1350, 1352, 1359, 1365, 1369, 1372, 1376, 1385, 1387, 1391, 1416, 1418, 1440, 1448, 1452, 1457, 1467, 1471, 1481, 1506, 1507, 1508, 1509, 1510, 1515, 1519,…	0.012269	113
(3, 6, 7, 57, 76, 136, 191, 193, 203, 249, 254, 278, 295, 306, 330, 344, 349, 395, 404, 407, 411, 422, 449, 521, 566, 601, 639, 644, 687, 722, 809, 824, 834, 845, 863, 864, 887, 893, 900, 906, 907, 910, 914, 942, 952, 964, 971, 998, 1005, 1006, 1045, 1079, 1098, 1101, 1162, 1169, 1177, 1184, 1199, 1204, 1209, 1229, 1254, 1269, 1274, 1279, 1280, 1290, 1331, 1341, 1343, 1362, 1367, 1406, 1415, 1417…	0.006365	112
(14, 16, 27, 32, 64, 77, 107, 154, 200, 217, 350, 421, 434, 526, 568, 580, 605, 606, 610, 633, 650, 659, 682, 689, 842, 924, 981, 1020, 1093, 1106, 1179, 1185, 1186, 1191, 1250, 1252, 1263, 1264, 1267, 1270, 1276, 1298, 1309, 1312, 1342, 1345, 1348, 1350, 1352, 1359, 1365, 1369, 1372, 1376, 1385, 1387, 1391, 1416, 1418, 1440, 1448, 1452, 1457, 1467, 1471, 1481, 1506, 1507, 1508, 1509, 1510, 1515,…	0.012115	111
(3, 6, 7, 57, 76, 136, 191, 193, 203, 249, 254, 278, 295, 306, 330, 344, 349, 395, 404, 407, 411, 422, 449, 521, 566, 601, 639, 644, 687, 722, 809, 824, 834, 845, 863, 864, 887, 893, 900, 906, 907, 910, 914, 942, 952, 964, 971, 998, 1005, 1006, 1045, 1079, 1098, 1101, 1162, 1169, 1177, 1184, 1199, 1204, 1209, 1229, 1254, 1269, 1274, 1279, 1280, 1290, 1331, 1341, 1343, 1362, 1367, 1406, 1415, 1417…	0.006315	110
(14, 16, 27, 32, 64, 77, 107, 154, 200, 217, 285, 350, 421, 434, 526, 568, 580, 605, 606, 610, 633, 650, 659, 682, 689, 842, 924, 981, 1020, 1093, 1106, 1179, 1185, 1186, 1191, 1250, 1252, 1263, 1264, 1267, 1270, 1276, 1298, 1309, 1312, 1342, 1345, 1348, 1350, 1352, 1359, 1365, 1369, 1372, 1376, 1385, 1387, 1391, 1416, 1418, 1440, 1448, 1452, 1457, 1467, 1471, 1481, 1506, 1507, 1508, 1509, 1510, …	0.011962	109
(3, 6, 7, 57, 76, 136, 191, 193, 203, 249, 254, 278, 295, 306, 330, 344, 349, 395, 404, 407, 411, 422, 449, 521, 566, 601, 639, 644, 687, 722, 809, 824, 834, 845, 863, 864, 887, 893, 900, 906, 907, 910, 914, 942, 952, 964, 971, 998, 1005, 1006, 1045, 1079, 1098, 1101, 1162, 1169, 1177, 1184, 1199, 1204, 1209, 1229, 1254, 1269, 1274, 1279, 1280, 1290, 1331, 1341, 1343, 1362, 1367, 1406, 1415, 1417…	0.006262	108
(14, 16, 27, 32, 64, 77, 107, 154, 200, 217, 285, 350, 421, 434, 526, 568, 580, 605, 606, 610, 633, 650, 659, 682, 689, 842, 924, 981, 1020, 1093, 1106, 1179, 1185, 1186, 1191, 1220, 1250, 1252, 1263, 1264, 1267, 1270, 1276, 1298, 1309, 1312, 1342, 1345, 1348, 1350, 1352, 1359, 1365, 1369, 1372, 1376, 1385, 1387, 1391, 1416, 1418, 1440, 1448, 1452, 1457, 1467, 1471, 1481, 1506, 1507, 1508, 1509, …	0.011809	107
(3, 6, 7, 57, 76, 136, 191, 193, 203, 249, 254, 278, 295, 306, 330, 344, 349, 395, 404, 407, 411, 422, 449, 521, 566, 601, 639, 644, 687, 722, 809, 824, 834, 845, 863, 864, 887, 893, 900, 906, 907, 910, 914, 942, 952, 964, 971, 998, 1005, 1006, 1045, 1079, 1098, 1101, 1162, 1169, 1177, 1184, 1199, 1204, 1209, 1229, 1254, 1269, 1274, 1279, 1280, 1290, 1331, 1341, 1343, 1362, 1367, 1406, 1415, 1417…	0.006208	106
(14, 16, 27, 32, 64, 77, 101, 107, 154, 200, 217, 285, 350, 421, 434, 526, 568, 580, 605, 606, 610, 633, 650, 659, 682, 689, 842, 924, 981, 1020, 1093, 1106, 1179, 1185, 1186, 1191, 1220, 1250, 1252, 1263, 1264, 1267, 1270, 1276, 1298, 1309, 1312, 1342, 1345, 1348, 1350, 1352, 1359, 1365, 1369, 1372, 1376, 1385, 1387, 1391, 1416, 1418, 1440, 1448, 1452, 1457, 1467, 1471, 1481, 1506, 1507, 1508, 1…	0.011658	105
(3, 6, 7, 57, 76, 136, 191, 193, 203, 249, 254, 278, 295, 306, 330, 344, 349, 395, 404, 407, 411, 422, 449, 521, 566, 601, 639, 644, 687, 722, 809, 824, 834, 845, 863, 864, 887, 893, 900, 906, 907, 910, 914, 942, 952, 964, 971, 998, 1005, 1006, 1045, 1079, 1098, 1101, 1162, 1169, 1177, 1184, 1199, 1204, 1209, 1229, 1254, 1257, 1269, 1274, 1279, 1280, 1290, 1331, 1341, 1343, 1362, 1367, 1406, 1415…	0.006154	104
(14, 16, 27, 32, 64, 77, 101, 107, 111, 154, 200, 217, 285, 350, 421, 434, 526, 568, 580, 605, 606, 610, 633, 650, 659, 682, 689, 842, 924, 981, 1020, 1093, 1106, 1179, 1185, 1186, 1191, 1220, 1250, 1252, 1263, 1264, 1267, 1270, 1276, 1298, 1309, 1312, 1342, 1345, 1348, 1350, 1352, 1359, 1365, 1369, 1372, 1376, 1385, 1387, 1391, 1416, 1418, 1440, 1448, 1452, 1457, 1467, 1471, 1481, 1506, 1507, 15…	0.011508	103
(3, 6, 7, 57, 76, 136, 191, 193, 203, 249, 254, 278, 295, 306, 330, 344, 349, 395, 404, 407, 411, 422, 449, 521, 566, 601, 639, 644, 687, 722, 809, 824, 834, 845, 863, 864, 887, 893, 900, 906, 907, 910, 914, 942, 952, 964, 971, 998, 1005, 1006, 1045, 1079, 1098, 1101, 1162, 1169, 1177, 1184, 1199, 1204, 1209, 1229, 1254, 1257, 1269, 1274, 1279, 1280, 1290, 1331, 1341, 1343, 1362, 1367, 1406, 1415…	0.006101	102
(14, 16, 27, 32, 64, 72, 77, 101, 107, 111, 154, 200, 217, 285, 350, 421, 434, 526, 568, 580, 605, 606, 610, 633, 650, 659, 682, 689, 842, 924, 981, 1020, 1093, 1106, 1179, 1185, 1186, 1191, 1220, 1250, 1252, 1263, 1264, 1267, 1270, 1276, 1298, 1309, 1312, 1342, 1345, 1348, 1350, 1352, 1359, 1365, 1369, 1372, 1376, 1385, 1387, 1391, 1416, 1418, 1440, 1448, 1452, 1457, 1467, 1471, 1481, 1506, 1507…	0.01136	101
(3, 6, 7, 57, 76, 136, 191, 193, 203, 249, 254, 278, 295, 306, 330, 344, 349, 395, 404, 407, 411, 422, 449, 521, 566, 601, 639, 644, 687, 722, 809, 824, 834, 845, 863, 864, 887, 893, 900, 906, 907, 910, 914, 942, 952, 964, 971, 998, 1005, 1006, 1045, 1079, 1098, 1101, 1162, 1169, 1177, 1184, 1199, 1204, 1209, 1229, 1254, 1257, 1269, 1274, 1279, 1280, 1290, 1331, 1341, 1343, 1362, 1367, 1406, 1414…	0.006047	100
(14, 16, 27, 32, 64, 72, 77, 101, 106, 107, 111, 154, 200, 217, 285, 350, 421, 434, 526, 568, 580, 605, 606, 610, 633, 650, 659, 682, 689, 842, 924, 981, 1020, 1093, 1106, 1179, 1185, 1186, 1191, 1220, 1250, 1252, 1263, 1264, 1267, 1270, 1276, 1298, 1309, 1312, 1342, 1345, 1348, 1350, 1352, 1359, 1365, 1369, 1372, 1376, 1385, 1387, 1391, 1416, 1418, 1440, 1448, 1452, 1457, 1467, 1471, 1481, 1506,…	0.011215	99
(3, 6, 7, 57, 76, 136, 191, 193, 203, 210, 249, 254, 278, 295, 306, 330, 344, 349, 395, 404, 407, 411, 422, 449, 521, 566, 601, 639, 644, 687, 722, 809, 824, 834, 845, 863, 864, 887, 893, 900, 906, 907, 910, 914, 942, 952, 964, 971, 998, 1005, 1006, 1045, 1079, 1098, 1101, 1162, 1169, 1177, 1184, 1199, 1204, 1209, 1229, 1254, 1257, 1269, 1274, 1279, 1280, 1290, 1331, 1341, 1343, 1362, 1367, 1406,…	0.005994	98
(14, 16, 27, 32, 64, 72, 77, 101, 106, 107, 111, 154, 200, 217, 285, 350, 421, 434, 526, 568, 580, 605, 606, 610, 633, 650, 659, 682, 683, 689, 842, 924, 981, 1020, 1093, 1106, 1179, 1185, 1186, 1191, 1220, 1250, 1252, 1263, 1264, 1267, 1270, 1276, 1298, 1309, 1312, 1342, 1345, 1348, 1350, 1352, 1359, 1365, 1369, 1372, 1376, 1385, 1387, 1391, 1416, 1418, 1440, 1448, 1452, 1457, 1467, 1471, 1481, …	0.011073	97
(3, 6, 7, 57, 76, 136, 191, 193, 203, 210, 249, 254, 278, 295, 306, 330, 344, 349, 395, 404, 407, 411, 422, 449, 521, 566, 601, 639, 644, 687, 722, 809, 824, 834, 845, 863, 864, 887, 893, 900, 906, 907, 910, 914, 942, 952, 964, 971, 998, 1005, 1006, 1045, 1079, 1098, 1101, 1160, 1162, 1169, 1177, 1184, 1199, 1204, 1209, 1229, 1254, 1257, 1269, 1274, 1279, 1280, 1290, 1331, 1341, 1343, 1362, 1367,…	0.005942	96
(14, 16, 27, 32, 64, 72, 77, 101, 106, 107, 111, 154, 200, 217, 285, 350, 421, 434, 526, 568, 580, 605, 606, 610, 633, 650, 659, 682, 683, 689, 842, 924, 981, 1020, 1093, 1106, 1179, 1185, 1186, 1191, 1220, 1250, 1252, 1263, 1264, 1267, 1270, 1276, 1298, 1309, 1312, 1342, 1345, 1348, 1350, 1352, 1359, 1365, 1369, 1372, 1376, 1385, 1387, 1391, 1416, 1418, 1440, 1448, 1452, 1457, 1467, 1471, 1481, …	0.010932	95
(3, 6, 7, 57, 67, 76, 136, 191, 193, 203, 210, 249, 254, 278, 295, 306, 330, 344, 349, 395, 404, 407, 411, 422, 449, 521, 566, 601, 639, 644, 687, 722, 809, 824, 834, 845, 863, 864, 887, 893, 900, 906, 907, 910, 914, 942, 952, 964, 971, 998, 1005, 1006, 1045, 1079, 1098, 1101, 1160, 1162, 1169, 1177, 1184, 1199, 1204, 1209, 1229, 1254, 1257, 1269, 1274, 1279, 1280, 1290, 1331, 1341, 1343, 1362, 1…	0.005891	94
(14, 16, 27, 32, 64, 72, 77, 101, 106, 107, 111, 154, 200, 217, 285, 350, 421, 434, 526, 568, 580, 605, 606, 610, 633, 650, 659, 682, 683, 689, 842, 924, 981, 1020, 1093, 1106, 1179, 1185, 1186, 1191, 1220, 1250, 1252, 1263, 1264, 1267, 1270, 1276, 1285, 1298, 1309, 1312, 1342, 1345, 1348, 1350, 1352, 1359, 1365, 1369, 1372, 1376, 1385, 1387, 1391, 1416, 1418, 1440, 1448, 1452, 1457, 1467, 1471, …	0.010788	93
(3, 6, 7, 57, 67, 76, 136, 191, 193, 203, 210, 249, 254, 278, 295, 306, 330, 344, 349, 395, 404, 407, 411, 422, 449, 521, 566, 601, 639, 644, 687, 722, 809, 824, 834, 845, 863, 864, 887, 893, 900, 906, 907, 910, 914, 942, 952, 964, 971, 998, 1005, 1006, 1045, 1079, 1098, 1101, 1160, 1162, 1169, 1177, 1184, 1199, 1204, 1209, 1229, 1254, 1257, 1269, 1274, 1279, 1280, 1290, 1331, 1335, 1341, 1343, 1…	0.005839	92
(14, 16, 27, 32, 64, 72, 77, 101, 106, 107, 111, 154, 200, 217, 285, 350, 421, 434, 526, 530, 568, 580, 605, 606, 610, 633, 650, 659, 682, 683, 689, 842, 924, 981, 1020, 1093, 1106, 1179, 1185, 1186, 1191, 1220, 1250, 1252, 1263, 1264, 1267, 1270, 1276, 1285, 1298, 1309, 1312, 1342, 1345, 1348, 1350, 1352, 1359, 1365, 1369, 1372, 1376, 1385, 1387, 1391, 1416, 1418, 1440, 1448, 1452, 1457, 1467, 1…	0.010644	91
(3, 6, 7, 57, 67, 76, 136, 191, 193, 203, 210, 249, 254, 278, 295, 306, 330, 344, 349, 395, 404, 407, 411, 422, 449, 521, 566, 601, 639, 644, 687, 722, 809, 824, 834, 845, 863, 864, 887, 893, 900, 906, 907, 910, 914, 942, 952, 964, 971, 998, 1005, 1006, 1045, 1079, 1098, 1101, 1160, 1162, 1169, 1177, 1184, 1199, 1204, 1209, 1229, 1254, 1257, 1269, 1274, 1279, 1280, 1290, 1331, 1335, 1341, 1343, 1…	0.005788	90
(14, 16, 27, 32, 64, 72, 77, 101, 106, 107, 111, 154, 200, 217, 285, 350, 421, 434, 526, 530, 568, 580, 605, 606, 610, 633, 650, 659, 682, 683, 689, 763, 842, 924, 981, 1020, 1093, 1106, 1179, 1185, 1186, 1191, 1220, 1250, 1252, 1263, 1264, 1267, 1270, 1276, 1285, 1298, 1309, 1312, 1342, 1345, 1348, 1350, 1352, 1359, 1365, 1369, 1372, 1376, 1385, 1387, 1391, 1416, 1418, 1440, 1448, 1452, 1457, 14…	0.010501	89
(3, 6, 7, 57, 67, 76, 136, 191, 193, 203, 210, 249, 254, 278, 295, 306, 330, 344, 349, 395, 404, 407, 411, 422, 449, 521, 566, 601, 639, 644, 687, 722, 809, 824, 834, 845, 863, 864, 887, 893, 900, 906, 907, 910, 914, 942, 952, 964, 971, 998, 1005, 1006, 1045, 1079, 1098, 1101, 1118, 1160, 1162, 1169, 1177, 1184, 1199, 1204, 1209, 1229, 1254, 1257, 1269, 1274, 1279, 1280, 1290, 1331, 1335, 1341, 1…	0.005736	88
(14, 16, 27, 32, 64, 72, 77, 101, 106, 107, 111, 154, 200, 217, 285, 350, 421, 434, 526, 530, 568, 580, 605, 606, 610, 633, 650, 659, 682, 683, 689, 763, 842, 924, 981, 1020, 1093, 1106, 1179, 1185, 1186, 1191, 1193, 1220, 1250, 1252, 1263, 1264, 1267, 1270, 1276, 1285, 1298, 1309, 1312, 1342, 1345, 1348, 1350, 1352, 1359, 1365, 1369, 1372, 1376, 1385, 1387, 1391, 1416, 1418, 1440, 1448, 1452, 14…	0.01036	87
(3, 6, 7, 57, 67, 76, 136, 191, 193, 203, 210, 249, 254, 278, 295, 306, 330, 344, 349, 395, 404, 407, 411, 422, 449, 521, 566, 601, 639, 644, 687, 722, 809, 824, 834, 845, 863, 864, 887, 893, 900, 906, 907, 910, 914, 942, 952, 964, 971, 998, 1005, 1006, 1045, 1079, 1098, 1101, 1102, 1118, 1160, 1162, 1169, 1177, 1184, 1199, 1204, 1209, 1229, 1254, 1257, 1269, 1274, 1279, 1280, 1290, 1331, 1335, 1…	0.005685	86
(14, 16, 27, 32, 64, 72, 77, 101, 106, 107, 111, 154, 200, 217, 285, 350, 421, 434, 526, 530, 568, 580, 605, 606, 610, 633, 650, 659, 682, 683, 689, 763, 842, 924, 981, 1020, 1093, 1106, 1179, 1185, 1186, 1191, 1193, 1207, 1220, 1250, 1252, 1263, 1264, 1267, 1270, 1276, 1285, 1298, 1309, 1312, 1342, 1345, 1348, 1350, 1352, 1359, 1365, 1369, 1372, 1376, 1385, 1387, 1391, 1416, 1418, 1440, 1448, 14…	0.01022	85
(3, 6, 7, 57, 67, 76, 136, 191, 193, 203, 210, 249, 254, 278, 295, 306, 330, 344, 349, 395, 404, 407, 411, 422, 449, 521, 566, 601, 639, 644, 687, 722, 809, 824, 834, 845, 863, 864, 887, 893, 900, 906, 907, 910, 914, 942, 952, 964, 971, 998, 1005, 1006, 1045, 1079, 1098, 1101, 1102, 1118, 1160, 1162, 1169, 1177, 1184, 1199, 1204, 1209, 1229, 1254, 1257, 1269, 1274, 1279, 1280, 1290, 1331, 1335, 1…	0.005633	84
(14, 16, 27, 32, 64, 72, 77, 101, 106, 107, 111, 154, 200, 217, 285, 350, 403, 421, 434, 526, 530, 568, 580, 605, 606, 610, 633, 650, 659, 682, 683, 689, 763, 842, 924, 981, 1020, 1093, 1106, 1179, 1185, 1186, 1191, 1193, 1207, 1220, 1250, 1252, 1263, 1264, 1267, 1270, 1276, 1285, 1298, 1309, 1312, 1342, 1345, 1348, 1350, 1352, 1359, 1365, 1369, 1372, 1376, 1385, 1387, 1391, 1416, 1418, 1440, 144…	0.010083	83
(3, 6, 7, 57, 67, 76, 103, 136, 191, 193, 203, 210, 249, 254, 278, 295, 306, 330, 344, 349, 395, 404, 407, 411, 422, 449, 521, 566, 601, 639, 644, 687, 722, 809, 824, 834, 845, 863, 864, 887, 893, 900, 906, 907, 910, 914, 942, 952, 964, 971, 998, 1005, 1006, 1045, 1079, 1098, 1101, 1102, 1118, 1160, 1162, 1169, 1177, 1184, 1199, 1204, 1209, 1229, 1254, 1257, 1269, 1274, 1279, 1280, 1290, 1331, 13…	0.005581	82
(14, 16, 27, 32, 64, 72, 77, 101, 106, 107, 111, 154, 200, 217, 285, 350, 403, 421, 434, 526, 530, 568, 580, 605, 606, 610, 633, 650, 659, 682, 683, 689, 763, 842, 924, 981, 1020, 1093, 1106, 1179, 1185, 1186, 1191, 1193, 1207, 1220, 1250, 1252, 1263, 1264, 1267, 1270, 1276, 1285, 1298, 1309, 1312, 1342, 1345, 1348, 1350, 1352, 1359, 1365, 1369, 1372, 1376, 1385, 1387, 1391, 1416, 1418, 1440, 144…	0.00995	81
(3, 6, 7, 57, 67, 76, 103, 136, 191, 193, 203, 210, 249, 254, 278, 295, 306, 330, 344, 349, 395, 404, 407, 411, 422, 449, 521, 566, 601, 639, 644, 687, 722, 809, 824, 834, 845, 863, 864, 887, 893, 900, 906, 907, 910, 914, 942, 952, 964, 971, 998, 1005, 1006, 1045, 1079, 1098, 1101, 1102, 1118, 1160, 1162, 1169, 1177, 1184, 1199, 1204, 1209, 1229, 1254, 1257, 1269, 1274, 1279, 1280, 1290, 1331, 13…	0.005529	80
(14, 16, 27, 32, 64, 72, 77, 101, 106, 107, 111, 154, 200, 217, 285, 350, 403, 421, 434, 526, 530, 568, 580, 605, 606, 610, 633, 650, 659, 682, 683, 689, 763, 842, 924, 981, 1020, 1093, 1106, 1179, 1185, 1186, 1191, 1193, 1207, 1220, 1250, 1252, 1263, 1264, 1267, 1270, 1276, 1278, 1285, 1298, 1309, 1312, 1342, 1345, 1348, 1350, 1352, 1359, 1365, 1369, 1372, 1376, 1385, 1387, 1391, 1416, 1418, 144…	0.009818	79
(3, 6, 7, 57, 67, 76, 103, 136, 191, 193, 203, 210, 249, 254, 278, 295, 306, 330, 344, 349, 395, 404, 407, 411, 422, 449, 521, 566, 601, 639, 644, 687, 722, 809, 824, 834, 845, 863, 864, 887, 893, 900, 906, 907, 910, 914, 942, 952, 964, 971, 998, 1005, 1006, 1045, 1079, 1098, 1101, 1102, 1118, 1147, 1160, 1162, 1169, 1177, 1184, 1199, 1204, 1209, 1229, 1254, 1257, 1269, 1274, 1279, 1280, 1290, 13…	0.005478	78
(14, 16, 27, 32, 64, 72, 77, 101, 106, 107, 111, 154, 200, 217, 285, 350, 403, 421, 434, 526, 530, 568, 580, 605, 606, 610, 633, 650, 659, 682, 683, 689, 763, 842, 924, 981, 1020, 1093, 1106, 1179, 1185, 1186, 1191, 1193, 1207, 1220, 1234, 1250, 1252, 1263, 1264, 1267, 1270, 1276, 1278, 1285, 1298, 1309, 1312, 1342, 1345, 1348, 1350, 1352, 1359, 1365, 1369, 1372, 1376, 1385, 1387, 1391, 1416, 141…	0.009688	77
(3, 6, 7, 57, 67, 76, 103, 136, 191, 193, 203, 210, 249, 254, 278, 295, 306, 330, 344, 349, 395, 404, 407, 411, 422, 449, 521, 566, 601, 639, 644, 687, 722, 809, 824, 834, 845, 863, 864, 887, 893, 900, 906, 907, 910, 914, 942, 952, 964, 971, 998, 1005, 1006, 1045, 1079, 1098, 1101, 1102, 1118, 1147, 1160, 1162, 1169, 1177, 1184, 1199, 1204, 1209, 1229, 1241, 1254, 1257, 1269, 1274, 1279, 1280, 12…	0.005427	76
(14, 16, 27, 32, 64, 72, 77, 101, 106, 107, 111, 154, 200, 217, 261, 285, 350, 403, 421, 434, 526, 530, 568, 580, 605, 606, 610, 633, 650, 659, 682, 683, 689, 763, 842, 924, 981, 1020, 1093, 1106, 1179, 1185, 1186, 1191, 1193, 1207, 1220, 1234, 1250, 1252, 1263, 1264, 1267, 1270, 1276, 1278, 1285, 1298, 1309, 1312, 1342, 1345, 1348, 1350, 1352, 1359, 1365, 1369, 1372, 1376, 1385, 1387, 1391, 1416…	0.009561	75
(3, 6, 7, 57, 67, 76, 103, 136, 191, 193, 203, 210, 249, 254, 278, 295, 306, 330, 344, 349, 395, 404, 407, 411, 422, 449, 521, 566, 601, 639, 644, 687, 722, 809, 824, 834, 845, 863, 864, 887, 893, 900, 906, 907, 910, 914, 942, 952, 964, 971, 998, 1005, 1006, 1045, 1079, 1098, 1101, 1102, 1118, 1147, 1160, 1162, 1169, 1177, 1184, 1199, 1204, 1209, 1229, 1241, 1254, 1257, 1269, 1274, 1279, 1280, 12…	0.005377	74
(14, 16, 27, 32, 64, 72, 77, 101, 106, 107, 111, 154, 200, 217, 261, 285, 350, 403, 421, 434, 526, 530, 568, 580, 605, 606, 610, 633, 650, 659, 682, 683, 689, 763, 842, 924, 981, 1020, 1093, 1106, 1179, 1185, 1186, 1191, 1193, 1207, 1220, 1234, 1250, 1252, 1263, 1264, 1267, 1270, 1276, 1278, 1285, 1298, 1309, 1312, 1342, 1345, 1348, 1350, 1352, 1359, 1365, 1369, 1372, 1376, 1385, 1387, 1391, 1416…	0.009436	73
(3, 6, 7, 57, 67, 76, 103, 136, 191, 193, 203, 210, 249, 254, 278, 295, 306, 330, 344, 349, 395, 404, 407, 411, 422, 449, 521, 566, 601, 639, 644, 687, 722, 809, 824, 834, 845, 847, 863, 864, 887, 893, 900, 906, 907, 910, 914, 942, 952, 964, 971, 998, 1005, 1006, 1045, 1079, 1098, 1101, 1102, 1118, 1147, 1160, 1162, 1169, 1177, 1184, 1199, 1204, 1209, 1229, 1241, 1254, 1257, 1269, 1274, 1279, 128…	0.005327	72
(14, 16, 27, 32, 64, 72, 77, 101, 106, 107, 111, 154, 200, 217, 261, 285, 350, 403, 421, 434, 526, 530, 568, 580, 605, 606, 610, 633, 650, 659, 682, 683, 689, 763, 827, 842, 924, 981, 1020, 1093, 1106, 1179, 1185, 1186, 1191, 1193, 1207, 1220, 1234, 1250, 1252, 1263, 1264, 1267, 1270, 1276, 1278, 1285, 1298, 1309, 1312, 1342, 1345, 1348, 1350, 1352, 1359, 1365, 1369, 1372, 1376, 1385, 1387, 1391,…	0.009308	71
(3, 6, 7, 57, 67, 76, 103, 136, 191, 193, 203, 210, 249, 254, 278, 295, 306, 330, 344, 349, 395, 404, 407, 411, 422, 449, 521, 566, 601, 639, 644, 671, 687, 722, 809, 824, 834, 845, 847, 863, 864, 887, 893, 900, 906, 907, 910, 914, 942, 952, 964, 971, 998, 1005, 1006, 1045, 1079, 1098, 1101, 1102, 1118, 1147, 1160, 1162, 1169, 1177, 1184, 1199, 1204, 1209, 1229, 1241, 1254, 1257, 1269, 1274, 1279…	0.005277	70
(14, 16, 27, 32, 64, 72, 77, 101, 106, 107, 111, 154, 200, 217, 261, 285, 350, 403, 421, 434, 526, 530, 568, 580, 605, 606, 610, 633, 650, 659, 682, 683, 689, 763, 827, 842, 924, 981, 1020, 1093, 1106, 1179, 1185, 1186, 1191, 1193, 1207, 1220, 1234, 1250, 1252, 1263, 1264, 1267, 1270, 1276, 1278, 1285, 1298, 1309, 1310, 1312, 1342, 1345, 1348, 1350, 1352, 1359, 1365, 1369, 1372, 1376, 1385, 1387,…	0.009179	69
(3, 6, 7, 57, 67, 76, 103, 136, 191, 193, 203, 210, 249, 254, 278, 295, 306, 330, 344, 349, 395, 404, 407, 411, 422, 449, 521, 566, 601, 639, 644, 671, 687, 722, 809, 824, 834, 845, 847, 863, 864, 887, 893, 900, 906, 907, 910, 914, 942, 952, 964, 971, 998, 1005, 1006, 1045, 1079, 1098, 1101, 1102, 1118, 1147, 1160, 1162, 1169, 1177, 1184, 1199, 1204, 1209, 1215, 1229, 1241, 1254, 1257, 1269, 1274…	0.005228	68
(14, 16, 27, 32, 64, 72, 77, 101, 106, 107, 111, 154, 200, 217, 261, 285, 337, 350, 403, 421, 434, 526, 530, 568, 580, 605, 606, 610, 633, 650, 659, 682, 683, 689, 763, 827, 842, 924, 981, 1020, 1093, 1106, 1179, 1185, 1186, 1191, 1193, 1207, 1220, 1234, 1250, 1252, 1263, 1264, 1267, 1270, 1276, 1278, 1285, 1298, 1309, 1310, 1312, 1342, 1345, 1348, 1350, 1352, 1359, 1365, 1369, 1372, 1376, 1385, …	0.009053	67
(3, 6, 7, 57, 67, 76, 103, 136, 191, 193, 203, 210, 249, 254, 278, 295, 306, 330, 335, 344, 349, 395, 404, 407, 411, 422, 449, 521, 566, 601, 639, 644, 671, 687, 722, 809, 824, 834, 845, 847, 863, 864, 887, 893, 900, 906, 907, 910, 914, 942, 952, 964, 971, 998, 1005, 1006, 1045, 1079, 1098, 1101, 1102, 1118, 1147, 1160, 1162, 1169, 1177, 1184, 1199, 1204, 1209, 1215, 1229, 1241, 1254, 1257, 1269,…	0.005177	66
(14, 16, 27, 32, 64, 72, 77, 101, 106, 107, 111, 154, 200, 217, 261, 285, 337, 350, 403, 421, 434, 526, 530, 568, 580, 605, 606, 610, 633, 650, 659, 682, 683, 689, 763, 827, 842, 924, 981, 1020, 1093, 1106, 1179, 1185, 1186, 1191, 1193, 1207, 1220, 1234, 1250, 1252, 1263, 1264, 1267, 1270, 1276, 1278, 1285, 1298, 1309, 1310, 1312, 1342, 1345, 1348, 1350, 1352, 1359, 1365, 1369, 1372, 1376, 1385, …	0.008929	65
(3, 6, 7, 57, 67, 76, 103, 136, 191, 193, 203, 210, 249, 254, 278, 295, 306, 330, 335, 344, 349, 395, 404, 407, 411, 422, 449, 454, 521, 566, 601, 639, 644, 671, 687, 722, 809, 824, 834, 845, 847, 863, 864, 887, 893, 900, 906, 907, 910, 914, 942, 952, 964, 971, 998, 1005, 1006, 1045, 1079, 1098, 1101, 1102, 1118, 1147, 1160, 1162, 1169, 1177, 1184, 1199, 1204, 1209, 1215, 1229, 1241, 1254, 1257, …	0.005127	64
(14, 16, 27, 30, 32, 64, 72, 77, 101, 106, 107, 111, 154, 200, 217, 261, 285, 337, 350, 403, 421, 434, 526, 530, 568, 580, 605, 606, 610, 633, 650, 659, 682, 683, 689, 763, 827, 842, 924, 981, 1020, 1093, 1106, 1179, 1185, 1186, 1191, 1193, 1207, 1220, 1234, 1250, 1252, 1263, 1264, 1267, 1270, 1276, 1278, 1285, 1298, 1309, 1310, 1312, 1342, 1345, 1348, 1350, 1352, 1359, 1365, 1369, 1372, 1376, 13…	0.008809	63
(3, 6, 7, 57, 67, 76, 103, 136, 191, 193, 203, 210, 249, 254, 278, 295, 306, 330, 335, 344, 349, 395, 404, 407, 411, 422, 449, 454, 521, 566, 601, 639, 644, 671, 687, 722, 809, 824, 834, 845, 847, 863, 864, 887, 893, 900, 906, 907, 910, 914, 942, 952, 964, 971, 998, 1005, 1006, 1045, 1079, 1098, 1101, 1102, 1118, 1147, 1160, 1162, 1169, 1177, 1184, 1199, 1204, 1209, 1215, 1229, 1241, 1254, 1257, …	0.005077	62
(14, 16, 27, 30, 32, 64, 72, 77, 101, 106, 107, 111, 154, 200, 217, 261, 285, 337, 350, 403, 421, 434, 526, 530, 568, 580, 605, 606, 610, 633, 650, 659, 667, 682, 683, 689, 763, 827, 842, 924, 981, 1020, 1093, 1106, 1179, 1185, 1186, 1191, 1193, 1207, 1220, 1234, 1250, 1252, 1263, 1264, 1267, 1270, 1276, 1278, 1285, 1298, 1309, 1310, 1312, 1342, 1345, 1348, 1350, 1352, 1359, 1365, 1369, 1372, 137…	0.008685	61
(3, 6, 7, 57, 67, 76, 103, 136, 191, 193, 203, 210, 249, 254, 278, 295, 306, 330, 335, 344, 349, 395, 404, 407, 411, 422, 449, 454, 521, 566, 601, 639, 644, 671, 687, 722, 809, 824, 834, 845, 847, 863, 864, 887, 893, 900, 906, 907, 910, 914, 942, 952, 964, 971, 983, 998, 1005, 1006, 1045, 1079, 1098, 1101, 1102, 1118, 1147, 1160, 1162, 1169, 1177, 1184, 1199, 1204, 1209, 1215, 1229, 1241, 1254, 1…	0.005028	60
(14, 16, 27, 30, 32, 64, 72, 77, 101, 106, 107, 111, 154, 176, 200, 217, 261, 285, 337, 350, 403, 421, 434, 526, 530, 568, 580, 605, 606, 610, 633, 650, 659, 667, 682, 683, 689, 763, 827, 842, 924, 981, 1020, 1093, 1106, 1179, 1185, 1186, 1191, 1193, 1207, 1220, 1234, 1250, 1252, 1263, 1264, 1267, 1270, 1276, 1278, 1285, 1298, 1309, 1310, 1312, 1342, 1345, 1348, 1350, 1352, 1359, 1365, 1369, 1372…	0.008563	59
(3, 6, 7, 57, 67, 76, 103, 136, 191, 193, 203, 210, 249, 254, 278, 295, 306, 330, 335, 344, 349, 395, 404, 407, 411, 422, 449, 454, 521, 566, 601, 639, 644, 671, 687, 722, 809, 824, 834, 845, 847, 863, 864, 887, 893, 900, 906, 907, 910, 914, 942, 952, 964, 971, 983, 998, 1005, 1006, 1045, 1079, 1098, 1101, 1102, 1118, 1147, 1160, 1162, 1169, 1177, 1184, 1199, 1204, 1209, 1215, 1229, 1241, 1254, 1…	0.004979	58
(14, 16, 27, 30, 32, 64, 72, 77, 101, 106, 107, 111, 154, 176, 200, 217, 261, 285, 337, 350, 387, 403, 421, 434, 526, 530, 568, 580, 605, 606, 610, 633, 650, 659, 667, 682, 683, 689, 763, 827, 842, 924, 981, 1020, 1093, 1106, 1179, 1185, 1186, 1191, 1193, 1207, 1220, 1234, 1250, 1252, 1263, 1264, 1267, 1270, 1276, 1278, 1285, 1298, 1309, 1310, 1312, 1342, 1345, 1348, 1350, 1352, 1359, 1365, 1369,…	0.008438	57
(3, 6, 7, 57, 67, 76, 103, 136, 191, 193, 203, 210, 249, 254, 278, 295, 306, 330, 335, 344, 349, 395, 404, 407, 411, 422, 449, 454, 521, 566, 601, 639, 644, 671, 687, 722, 809, 824, 834, 845, 847, 863, 864, 887, 893, 900, 906, 907, 910, 914, 942, 952, 964, 971, 983, 998, 1005, 1006, 1045, 1079, 1098, 1101, 1102, 1118, 1147, 1160, 1162, 1169, 1177, 1184, 1199, 1204, 1209, 1215, 1226, 1229, 1241, 1…	0.004931	56
(14, 16, 27, 30, 32, 64, 72, 77, 101, 106, 107, 111, 154, 176, 200, 217, 261, 285, 337, 350, 387, 403, 421, 434, 526, 530, 568, 580, 581, 605, 606, 610, 633, 650, 659, 667, 682, 683, 689, 763, 827, 842, 924, 981, 1020, 1093, 1106, 1179, 1185, 1186, 1191, 1193, 1207, 1220, 1234, 1250, 1252, 1263, 1264, 1267, 1270, 1276, 1278, 1285, 1298, 1309, 1310, 1312, 1342, 1345, 1348, 1350, 1352, 1359, 1365, …	0.008314	55
(3, 6, 7, 57, 67, 76, 103, 136, 191, 193, 203, 210, 212, 249, 254, 278, 295, 306, 330, 335, 344, 349, 395, 404, 407, 411, 422, 449, 454, 521, 566, 601, 639, 644, 671, 687, 722, 809, 824, 834, 845, 847, 863, 864, 887, 893, 900, 906, 907, 910, 914, 942, 952, 964, 971, 983, 998, 1005, 1006, 1045, 1079, 1098, 1101, 1102, 1118, 1147, 1160, 1162, 1169, 1177, 1184, 1199, 1204, 1209, 1215, 1226, 1229, 12…	0.004884	54
(14, 16, 27, 30, 32, 64, 72, 77, 101, 106, 107, 111, 154, 176, 200, 217, 261, 285, 337, 350, 387, 403, 421, 434, 526, 530, 568, 580, 581, 605, 606, 610, 633, 650, 659, 667, 682, 683, 689, 763, 827, 842, 924, 981, 1020, 1093, 1106, 1179, 1185, 1186, 1191, 1193, 1207, 1220, 1234, 1250, 1252, 1263, 1264, 1267, 1270, 1276, 1278, 1285, 1298, 1309, 1310, 1312, 1342, 1345, 1348, 1350, 1352, 1359, 1365, …	0.008191	53
(3, 6, 7, 57, 67, 68, 76, 103, 136, 191, 193, 203, 210, 212, 249, 254, 278, 295, 306, 330, 335, 344, 349, 395, 404, 407, 411, 422, 449, 454, 521, 566, 601, 639, 644, 671, 687, 722, 809, 824, 834, 845, 847, 863, 864, 887, 893, 900, 906, 907, 910, 914, 942, 952, 964, 971, 983, 998, 1005, 1006, 1045, 1079, 1098, 1101, 1102, 1118, 1147, 1160, 1162, 1169, 1177, 1184, 1199, 1204, 1209, 1215, 1226, 1229…	0.004837	52
(14, 16, 27, 30, 32, 64, 72, 77, 101, 106, 107, 111, 154, 176, 200, 217, 261, 285, 337, 350, 387, 403, 421, 434, 526, 530, 568, 580, 581, 605, 606, 610, 633, 650, 659, 667, 682, 683, 689, 763, 827, 842, 924, 981, 1020, 1093, 1106, 1179, 1185, 1186, 1191, 1193, 1207, 1220, 1234, 1250, 1251, 1252, 1263, 1264, 1267, 1270, 1276, 1278, 1285, 1298, 1309, 1310, 1312, 1342, 1345, 1348, 1350, 1352, 1359, …	0.00807	51
(3, 6, 7, 57, 67, 68, 76, 103, 136, 191, 193, 203, 210, 212, 249, 254, 278, 295, 306, 330, 335, 344, 349, 395, 404, 407, 411, 422, 449, 454, 521, 566, 601, 639, 644, 671, 687, 722, 809, 824, 834, 845, 847, 863, 864, 887, 893, 900, 906, 907, 910, 914, 942, 952, 964, 971, 983, 998, 1005, 1006, 1045, 1079, 1098, 1101, 1102, 1118, 1147, 1160, 1162, 1169, 1177, 1184, 1199, 1204, 1209, 1215, 1226, 1229…	0.004791	50
(3, 6, 7, 14, 16, 27, 30, 32, 57, 64, 67, 68, 72, 76, 77, 101, 103, 106, 107, 111, 136, 154, 176, 191, 193, 200, 203, 210, 212, 217, 249, 254, 261, 278, 285, 295, 306, 330, 335, 337, 344, 349, 350, 387, 395, 403, 404, 407, 411, 421, 422, 434, 449, 454, 521, 526, 530, 566, 568, 580, 581, 601, 605, 606, 610, 633, 639, 644, 650, 659, 667, 671, 682, 683, 687, 689, 722, 763, 809, 824, 827, 834, 842, 8…	0.002987	49

## Sheet: Pairwise
320	354		679	938		829	1080		19	1076		677	1133		915	1144		353	1124		412	647		188	696		586	622		694	1027		657	718		401	825		578	660		206	1078		676	756		100	311
S	H		G	Q		L	R		K	V		L	L		I	L		A	T		L	A		K	N		E	K		T	L		Q	M		A	T		V	D		L	I		K	S		P	I
S	H		G	Q		L	R		K	V		L	L		I	L		A	T		L	A		K	N		E	K		T	L		Q	M		A	T		V	D		L	I		K	S		P	I
T	F		G	Q		L	R		-	V		L	L		I	L		P	D		L	A		K	N		E	K		T	Y		K	L		G	V		I	E		L	I		K	S		K	V
T	F		G	Q		L	R		-	V		L	L		I	L		P	D		L	A		K	N		E	K		T	L		K	L		G	V		I	E		L	I		K	S		K	V
T	F		G	Q		L	R		-	V		L	L		I	L		P	D		L	A		K	N		E	K		T	L		K	L		G	V		V	D		L	I		K	S		K	V
S	H		G	Q		L	R		K	V		L	L		I	L		A	T		L	A		K	N		E	K		T	L		Q	M		A	T		V	D		L	I		K	S		P	I
T	F		G	Q		L	R		-	V		L	L		I	L		P	D		L	A		K	N		E	K		T	L		K	L		G	V		I	E		L	I		K	S		K	V
T	F		G	Q		L	R		-	V		L	L		I	L		P	D		L	A		K	N		E	K		T	L		K	L		G	I		I	E		L	I		K	S		K	V
T	F		N	N		N	M		S	M		E	M		I	L		P	D		M	E		Y	H		E	K		T	L		K	L		Q	L		I	E		I	Q		R	A		N	V
S	H		G	Q		L	R		K	V		L	L		I	L		A	T		L	A		K	N		E	K		T	L		Q	M		A	T		V	D		L	I		K	S		P	I
S	H		G	Q		L	R		K	V		L	L		I	L		A	T		L	A		K	N		E	K		T	L		Q	M		A	T		V	D		L	I		K	S		P	I
S	H		G	Q		L	R		K	V		L	L		I	L		A	T		L	A		K	N		E	K		T	L		Q	M		A	T		V	D		L	I		K	S		P	I
S	H		G	Q		L	R		K	V		L	L		I	L		A	T		L	A		K	N		E	K		T	L		Q	M		A	T		V	D		L	I		K	S		P	I
S	H		G	Q		L	R		K	V		L	L		I	L		A	T		L	A		K	N		E	K		T	L		Q	M		A	T		V	D		L	I		K	S		P	I
S	H		G	Q		L	R		K	V		L	L		I	L		A	T		L	A		K	N		E	K		T	L		Q	M		A	T		V	D		L	I		K	S		P	I
S	H		G	Q		L	R		K	V		L	L		I	L		A	T		L	A		K	N		E	K		T	L		Q	M		A	T		V	D		L	I		K	S		P	I
S	H		G	Q		L	R		K	V		L	L		I	L		A	T		L	A		K	N		E	K		T	L		Q	M		A	T		V	D		L	I		K	S		P	I
S	H		G	Q		L	R		K	V		L	L		I	L		A	T		L	A		K	N		E	K		T	L		Q	M		A	T		V	D		L	I		K	S		P	I
S	H		G	Q		L	R		K	V		L	L		I	L		A	T		L	A		K	N		K	K		T	L		Q	M		A	T		V	D		L	I		K	S		P	I
T	F		G	Q		L	R		K	V		L	-		I	-		P	-		L	A		K	N		E	K		T	L		K	L		G	I		I	E		L	I		K	S		K	V
S	H		G	Q		L	R		K	V		L	L		I	L		A	T		L	A		K	-		E	K		-	L		Q	-		A	T		V	D		L	I		K	E		P	I
S	H		G	Q		L	R		K	V		L	L		I	L		A	T		L	A		K	N		E	K		T	L		Q	M		A	T		V	D		L	I		K	S		P	I
S	H		G	Q		L	R		K	V		L	L		I	L		A	T		L	A		K	N		E	K		T	L		Q	M		A	T		V	D		L	I		K	S		P	M
T	F		N	N		N	M		S	M		E	M		I	L		P	D		M	E		Q	H		E	K		S	M		K	M		Q	L		I	E		I	Q		R	A		K	V
S	H		G	Q		L	R		K	V		L	L		I	L		A	T		L	A		K	N		E	K		T	L		Q	M		A	T		V	D		L	I		K	S		P	I
S	H		G	Q		L	R		K	V		L	L		I	L		S	T		L	A		K	N		E	K		T	L		Q	M		A	T		V	D		L	I		K	S		P	I
T	F		G	Q		L	R		-	V		L	L		I	L		P	D		L	A		K	N		E	K		T	L		K	L		G	I		I	E		L	I		K	S		K	V
T	F		N	N		N	M		E	M		E	M		I	L		P	D		M	E		K	N		Q	Q		S	M		K	L		Q	L		I	E		V	E		R	A		K	V
T	F		N	N		N	M		S	M		E	M		I	L		P	D		M	E		R	H		E	K		S	M		M	M		Q	L		I	E		I	Q		R	A		K	V
S	H		G	Q		L	R		K	V		L	L		I	L		A	T		L	A		K	N		E	K		T	L		Q	M		A	T		V	D		L	I		K	S		P	I
S	H		G	Q		L	R		K	V		L	L		I	L		A	T		L	A		K	N		E	K		T	L		Q	M		A	T		V	D		L	I		K	S		P	I
S	H		G	Q		L	R		K	V		L	L		I	L		A	T		L	A		K	N		E	K		T	L		Q	M		A	T		V	D		L	I		K	S		K	I
S	H		G	Q		L	R		K	V		L	L		I	L		A	T		L	A		K	N		E	K		T	L		Q	M		A	T		V	D		L	I		K	S		P	I
S	H		G	Q		L	R		K	V		L	L		I	L		A	T		L	A		K	N		E	K		T	L		Q	M		A	T		V	D		L	I		K	S		P	I
T	F		N	N		N	M		E	M		E	M		I	L		P	D		M	E		K	N		E	K		S	M		K	L		Q	L		I	E		I	T		R	A		K	V
T	F		G	Q		L	R		-	V		L	L		I	L		P	D		L	A		K	N		E	K		T	L		K	L		G	I		I	E		L	I		K	S		K	V
T	F		G	Q		L	R		-	V		L	L		I	L		P	D		L	A		K	N		E	K		T	L		K	L		G	I		I	E		L	I		K	S		K	V
S	H		G	Q		L	R		K	V		L	L		I	L		A	T		L	A		K	N		E	K		T	L		Q	M		A	T		V	D		L	I		K	S		P	I
T	F		G	Q		L	R		-	V		L	L		I	L		P	D		L	A		K	N		E	K		T	L		K	L		G	I		I	E		L	I		K	S		K	V
S	H		G	Q		L	R		K	V		L	L		I	L		A	T		L	A		-	N		E	K		T	L		Q	M		A	T		V	D		L	I		K	S		P	I
T	F		N	N		N	M		-	M		E	M		I	L		P	D		M	E		K	N		Q	Q		S	M		K	L		Q	L		I	E		I	Q		R	A		K	V
T	F		N	N		N	M		-	M		E	M		I	L		P	D		M	E		K	N		V	Q		S	M		K	L		Q	L		I	E		I	A		R	A		K	V
S	H		G	Q		L	R		K	V		L	L		I	L		A	T		L	A		K	N		E	K		T	L		Q	M		A	T		V	D		L	I		K	S		P	I
T	F		G	Q		L	R		-	V		L	L		I	L		P	D		L	A		K	N		E	K		T	L		K	L		G	V		I	E		L	I		K	S		K	V
T	F		N	N		N	M		E	M		A	M		I	L		P	D		M	E		K	N		Q	Q		S	M		K	L		Q	L		I	E		I	Q		R	A		K	V
T	F		G	Q		L	R		-	V		L	-		I	L		P	-		L	A		K	N		E	K		T	L		K	L		G	I		I	E		L	I		K	S		K	V
S	H		G	Q		L	R		K	V		L	L		I	L		A	T		L	A		K	N		E	K		T	L		Q	M		A	T		V	D		L	I		K	S		P	I
T	F		G	Q		L	R		-	V		L	L		I	L		P	D		L	A		K	N		E	K		T	L		K	L		G	I		I	E		L	I		K	S		K	V
T	F		N	N		N	M		E	M		E	M		I	L		P	D		M	E		K	N		Q	Q		S	M		K	L		Q	L		I	E		I	Q		R	A		K	V
S	H		G	Q		L	R		K	V		L	L		I	L		A	T		L	A		K	N		E	K		T	L		Q	M		A	T		V	D		L	I		K	S		P	I
S	H		G	Q		L	R		K	V		L	L		I	L		A	T		L	A		K	N		E	K		T	L		Q	M		A	T		V	D		L	I		K	S		P	I
T	F		N	N		N	M		E	M		E	M		I	L		P	D		M	E		K	N		Q	Q		S	M		K	L		Q	L		I	E		I	Q		R	A		K	V
T	F		G	Q		L	R		V	L		L	L		V	I		P	D		M	F		K	N		E	K		T	L		K	L		A	V		I	D		L	I		R	A		K	V
S	H		G	Q		L	R		K	V		L	L		I	L		A	T		L	A		K	N		E	K		T	L		Q	M		A	T		V	D		L	I		K	S		-	I
S	H		G	Q		L	R		K	V		L	L		I	L		A	T		L	A		K	N		E	K		T	L		Q	M		A	T		V	D		L	I		K	S		P	I
S	H		G	Q		L	R		K	V		L	L		I	L		A	T		L	A		K	N		E	K		T	L		Q	M		A	T		V	D		L	I		K	S		P	I
S	H		G	Q		L	R		K	V		L	L		I	L		A	T		L	A		K	N		E	K		T	L		Q	M		A	T		V	D		L	I		K	S		P	I
S	H		G	Q		L	R		K	V		L	L		I	L		A	T		L	A		K	N		E	K		T	L		Q	M		A	T		V	D		L	I		K	S		P	I
S	H		G	Q		L	R		K	V		L	L		I	L		A	T		L	A		K	N		E	K		T	L		Q	M		A	T		V	D		L	I		K	S		P	I
T	F		N	N		N	M		E	M		E	M		I	L		P	D		M	E		K	N		Q	Q		S	M		K	L		Q	L		I	E		I	Q		R	A		K	V
T	F		G	Q		L	R		-	V		L	L		I	L		P	D		L	A		K	N		E	K		T	L		K	L		G	V		I	E		L	I		K	S		K	V
S	H		G	Q		L	R		K	V		L	L		I	L		A	T		L	A		K	N		E	K		T	L		Q	M		A	T		V	D		L	I		K	S		P	I
S	H		G	Q		L	R		K	V		L	L		I	L		A	T		L	A		K	N		E	K		T	L		Q	M		A	T		V	D		L	I		K	S		P	I
S	H		G	Q		L	R		K	V		L	L		I	L		A	T		L	A		K	N		E	K		T	I		Q	M		A	T		V	D		L	I		K	S		P	I
S	H		G	Q		L	R		K	V		L	L		-	L		A	T		L	A		K	N		E	K		T	L		Q	M		A	T		V	D		-	I		K	S		P	I
S	H		G	Q		L	R		K	V		L	L		I	L		A	T		L	A		K	N		E	K		T	L		Q	M		A	T		V	D		L	I		K	S		P	I
S	H		G	Q		L	R		K	V		L	L		I	L		A	T		L	A		K	N		E	K		T	L		Q	M		A	T		V	D		L	I		K	S		P	I
S	H		G	Q		L	R		K	V		L	L		I	L		A	T		L	A		K	N		E	K		T	L		Q	M		A	T		V	D		L	I		K	S		P	I
S	H		G	Q		L	R		K	V		L	L		I	L		A	T		L	A		K	N		E	K		T	L		Q	M		A	T		V	D		L	I		K	S		P	I
S	H		G	Q		L	R		K	V		L	L		I	L		A	T		L	A		K	N		E	K		T	L		Q	M		A	T		V	D		L	I		K	S		P	I
T	F		G	Q		L	R		-	V		L	L		V	M		P	D		L	A		K	N		E	K		T	L		K	L		G	V		V	D		L	I		K	S		K	V
T	F		N	N		N	M		E	M		E	M		I	L		P	D		M	E		K	N		Q	Q		S	M		K	L		Q	L		I	E		I	Q		R	A		K	V
S	H		G	Q		L	R		K	V		L	L		I	L		P	D		L	A		K	N		E	K		T	L		Q	M		A	T		V	D		L	I		K	S		N	V
S	H		G	Q		L	R		K	V		L	L		I	L		A	T		L	A		K	N		E	K		T	L		Q	M		A	T		V	D		L	I		K	S		P	I
T	F		N	N		N	M		E	M		E	M		I	L		P	D		M	E		K	N		Q	Q		S	M		K	L		Q	L		I	E		I	Q		R	A		K	V
S	H		G	Q		L	R		K	V		L	L		I	L		A	T		L	A		K	N		E	K		T	L		Q	M		A	T		V	D		L	I		K	S		P	I
S	H		G	Q		L	R		K	V		L	L		I	L		A	T		L	A		K	N		E	K		T	L		Q	M		A	T		V	D		L	I		K	S		P	I
S	H		G	Q		L	R		K	V		L	L		I	L		A	T		L	A		K	N		E	K		T	L		Q	M		A	T		V	D		L	I		K	S		P	I
S	H		G	Q		L	R		K	V		L	L		I	L		A	T		L	A		K	N		E	K		T	L		Q	M		A	T		V	D		L	I		K	S		P	I
S	H		G	Q		L	R		K	V		L	L		I	L		A	T		L	A		K	N		E	K		T	L		Q	M		A	T		V	D		L	I		K	S		P	I
S	H		G	Q		L	R		K	V		L	L		I	L		A	T		L	A		K	N		E	K		T	L		Q	M		A	T		V	D		L	I		K	S		P	I
S	H		G	Q		L	R		K	V		L	L		I	L		A	T		L	A		K	N		E	K		T	L		Q	M		A	T		V	D		L	I		K	S		P	I
S	H		G	Q		L	R		K	V		L	L		I	L		A	T		L	A		K	N		E	K		T	L		Q	M		A	T		V	D		L	I		K	S		P	I
T	F		N	N		N	M		E	M		E	M		I	L		P	D		M	E		K	N		Q	Q		S	M		K	L		Q	L		I	E		I	Q		R	A		K	V
S	H		G	Q		L	R		K	V		L	L		I	L		A	T		L	A		K	N		E	K		T	L		Q	M		A	T		V	D		L	I		K	S		P	I
S	H		G	Q		L	R		K	V		L	L		I	L		A	T		L	A		K	N		E	K		T	L		Q	M		A	T		V	D		L	V		K	S		P	I
T	F		G	Q		L	R		-	V		L	L		I	L		P	D		L	A		K	N		E	K		T	L		K	L		G	I		I	E		L	I		K	S		K	V
S	H		G	Q		L	R		K	V		L	L		I	L		A	T		L	A		-	N		E	K		T	L		Q	M		A	T		V	D		L	I		K	S		P	I
T	F		N	N		N	M		E	M		E	M		I	L		P	D		M	E		K	N		Q	Q		S	M		K	L		Q	L		I	E		I	Q		R	A		K	V
T	F		G	Q		L	R		-	V		L	L		I	L		P	D		L	A		K	N		E	K		T	L		K	L		G	V		I	E		L	I		K	S		K	V
S	H		G	Q		L	R		K	V		L	L		I	L		A	T		L	A		K	N		E	K		T	L		Q	M		A	T		V	D		L	I		K	S		P	I
S	H		G	Q		L	R		K	V		L	L		I	L		A	T		L	A		K	N		E	K		T	L		Q	M		A	T		V	D		L	I		K	S		P	I
S	H		G	Q		L	R		K	V		L	L		I	L		A	T		L	A		K	N		E	K		T	L		Q	M		A	T		V	D		L	I		K	S		P	I
T	F		G	Q		L	R		-	V		L	L		I	L		P	D		L	A		K	N		E	K		T	L		K	L		G	I		I	E		L	I		K	S		K	V
T	F		N	N		N	M		E	M		E	M		I	L		P	D		M	E		K	N		Q	Q		S	M		K	L		Q	L		I	E		I	Q		R	A		K	V
S	H		G	Q		L	R		K	V		L	L		I	L		A	T		L	A		K	N		E	K		T	L		Q	M		A	T		V	D		L	I		K	S		P	I
T	F		G	Q		L	R		-	V		L	L		I	L		P	D		L	A		K	N		E	K		T	L		K	L		G	I		I	E		L	I		K	S		K	V
T	F		N	N		N	M		E	M		E	M		I	L		P	D		M	E		K	N		Q	Q		S	M		K	L		Q	L		I	E		I	Q		R	A		K	V
T	F		N	N		N	M		E	M		E	M		I	L		P	D		M	E		K	N		Q	Q		S	M		K	L		Q	L		I	E		I	Q		R	A		K	V
S	H		G	Q		L	R		K	V		L	L		I	L		A	T		L	A		K	N		E	K		T	L		Q	M		A	T		V	D		L	I		K	S		P	I
S	H		G	Q		L	R		K	V		L	L		I	L		A	T		L	A		-	N		E	K		T	L		Q	M		A	T		V	D		L	I		K	S		-	I
S	H		G	Q		L	R		K	V		L	L		I	L		A	T		L	A		K	N		E	K		T	L		Q	M		A	T		V	D		L	I		K	S		P	I
T	F		G	Q		M	Y		G	T		L	L		V	M		P	N		L	A		K	N		E	K		T	L		K	L		G	V		I	D		I	L		R	A		P	I
T	F		N	N		N	M		E	M		E	M		I	L		P	D		M	D		K	N		Q	Q		S	M		K	L		Q	L		I	E		I	Q		K	A		K	V
T	F		G	Q		L	R		-	V		L	L		I	L		P	D		L	A		K	N		E	K		T	L		K	L		G	I		I	E		L	I		K	S		K	V
-	-		-	-		-	-		-	-		-	-		-	-		-	-		-	-		-	-		-	-		-	-		-	-		-	-		-	-		-	-		-	-		-	-

## Sheet: 3
186	679	938		583	829	1080		19	25	1076		677	929	1133		199	915	1144		586	622	901		259	781	959		195	292	632		1189	1232	1272		229	585	1330		998	1006	1290		253	1292	1294		1244	1256
Y	G	Q		N	L	R		K	K	V		L	R	L		G	I	L		E	K	E		G	L	E		M	Q	K		E	E	T		Q	Q	L		N	V	K		V	N	W		T	E
Y	G	Q		N	L	R		K	K	V		L	R	L		G	I	L		E	K	E		G	L	E		M	Q	K		E	E	T		Q	Q	L		N	V	K		V	N	W		T	E
Y	G	Q		N	L	R		-	A	V		L	R	L		G	I	L		E	K	E		G	L	E		T	E	A		E	K	-		T	Q	S		N	V	K		I	N	W		M	S
Y	G	Q		N	L	R		-	K	V		L	R	L		G	I	L		E	K	E		G	L	E		T	E	A		E	E	-		T	E	S		N	V	K		V	N	W		Q	S
Y	G	Q		N	L	R		-	K	V		L	R	L		G	I	L		E	K	S		G	L	E		S	E	T		E	E	-		T	E	S		P	I	T		V	N	W		L	K
Y	G	Q		N	L	R		K	K	V		L	R	L		G	I	L		E	K	E		G	L	E		M	Q	K		E	E	T		Q	Q	L		N	V	K		V	N	W		T	E
Y	G	Q		N	L	R		-	K	V		L	R	L		G	I	L		E	K	E		G	L	E		T	E	A		E	E	-		T	E	S		N	V	K		V	N	W		Q	S
Y	G	Q		N	L	R		-	K	V		L	R	L		G	I	L		E	K	E		G	L	E		T	E	A		E	E	-		T	E	S		N	V	K		V	N	W		Q	S
S	N	N		K	N	M		S	D	M		E	K	M		S	I	L		E	K	E		G	L	E		F	V	A		A	V	K		Q	Q	S		T	V	T		V	N	W		D	V
Y	G	Q		N	L	R		K	K	V		L	R	L		G	I	L		E	K	E		G	L	E		M	Q	R		E	E	T		Q	Q	L		N	V	K		V	N	W		T	E
Y	G	Q		N	L	R		K	K	V		L	R	L		G	I	L		E	K	E		G	L	E		M	Q	K		E	E	T		Q	Q	L		N	V	K		V	N	W		T	E
Y	G	Q		N	L	R		K	K	V		L	R	L		G	I	L		E	K	E		G	L	E		M	Q	K		E	E	T		Q	Q	L		N	V	K		V	N	W		T	E
Y	G	Q		N	L	R		K	K	V		L	R	L		G	I	L		E	K	E		G	L	E		M	Q	K		E	E	T		Q	Q	L		N	V	K		V	N	W		T	E
Y	G	Q		N	L	R		K	K	V		L	R	L		G	I	L		E	K	E		G	L	E		M	Q	K		E	E	T		Q	Q	L		N	V	K		V	N	W		T	E
Y	G	Q		N	L	R		K	K	V		L	R	L		G	I	L		E	K	E		G	L	E		M	Q	K		E	E	T		Q	Q	L		N	V	K		V	N	W		T	E
Y	G	Q		N	L	R		K	K	V		L	R	L		G	I	L		E	K	E		G	L	E		M	Q	K		E	E	T		Q	Q	L		N	V	K		V	N	W		T	E
Y	G	Q		N	L	R		K	K	V		L	R	L		G	I	L		E	K	E		G	L	E		M	Q	K		E	E	T		Q	Q	L		N	V	K		V	N	W		T	E
Y	G	Q		N	L	R		K	K	V		L	R	L		G	I	L		E	K	E		G	V	E		M	Q	K		E	E	T		E	Q	L		N	V	K		V	N	W		T	D
Y	G	Q		N	L	R		K	K	V		L	R	L		G	I	L		K	K	E		G	L	E		M	Q	K		E	E	T		Q	Q	L		N	V	K		V	N	W		T	E
Y	G	Q		N	L	R		K	K	V		L	R	-		G	I	-		E	K	E		G	L	E		T	E	A		E	E	-		T	E	S		N	V	K		V	N	W		Q	A
Y	G	Q		N	L	R		K	K	V		L	R	L		G	I	L		E	K	E		G	L	E		M	Q	K		E	E	A		Q	Q	L		N	V	R		V	N	W		T	E
Y	G	Q		N	L	R		K	K	V		L	R	L		G	I	L		E	K	E		G	L	E		M	Q	K		E	E	T		Q	Q	L		N	V	K		V	N	W		T	E
Y	G	Q		N	L	R		K	K	V		L	R	L		G	I	L		E	K	E		G	L	E		M	Q	K		E	E	T		Q	Q	F		N	V	K		V	N	W		T	D
S	N	N		K	N	M		S	D	M		E	K	M		G	I	L		E	K	E		G	L	E		S	V	A		S	A	E		Q	Q	S		N	V	K		V	N	W		D	V
Y	G	Q		N	L	R		K	K	V		L	R	L		G	I	L		E	K	E		G	L	E		M	Q	K		E	E	T		Q	Q	L		N	V	K		V	N	W		T	E
Y	G	Q		N	L	R		K	K	V		L	R	L		G	I	L		E	K	E		G	L	E		M	Q	K		E	E	T		Q	Q	L		N	V	K		V	N	W		T	E
Y	G	Q		N	L	R		-	K	V		L	R	L		G	I	L		E	K	E		G	L	E		T	E	A		E	E	-		T	E	S		N	V	K		V	N	W		Q	S
S	N	N		K	N	M		E	P	M		E	K	M		G	I	L		Q	Q	Q		G	M	E		Y	S	Q		M	K	E		S	T	D		N	V	K		I	E	T		E	L
S	N	N		K	N	M		S	E	M		E	K	M		G	I	L		E	K	E		G	L	E		F	M	T		N	V	K		Q	Q	S		N	V	-		V	N	W		D	V
Y	G	Q		N	L	R		K	K	V		L	R	L		G	I	L		E	K	E		G	L	E		M	Q	K		E	E	T		Q	Q	L		N	V	K		V	N	W		T	E
Y	G	Q		N	L	R		K	K	V		L	R	L		G	I	L		E	K	E		G	L	E		M	Q	K		E	E	T		Q	Q	L		N	V	K		V	N	W		T	N
Y	G	Q		N	L	R		K	K	V		L	R	L		G	I	L		E	K	E		G	L	E		M	Q	K		E	E	N		Q	Q	L		N	V	K		V	N	W		T	E
Y	G	Q		N	L	R		K	K	V		L	R	L		G	I	L		E	K	E		G	S	E		M	Q	K		E	E	T		Q	Q	L		N	V	K		V	N	W		T	E
Y	G	Q		N	L	R		K	K	V		L	R	L		G	I	L		E	K	E		G	L	E		M	Q	K		E	E	T		Q	Q	L		N	V	K		V	N	W		T	E
S	N	N		K	N	M		E	P	M		E	K	M		G	I	L		E	K	E		G	L	E		Y	T	Q		A	N	D		Q	Q	S		N	V	K		V	N	W		E	T
Y	G	Q		N	L	R		-	K	V		L	R	L		G	I	L		E	K	E		G	L	E		T	E	A		E	E	-		T	E	S		N	V	K		V	N	W		Q	S
Y	G	Q		N	L	R		-	K	V		L	R	L		G	I	L		E	K	E		G	L	E		T	E	A		E	E	-		T	E	S		N	V	K		V	N	W		Q	S
Y	G	Q		N	L	R		K	K	V		L	R	L		G	I	L		E	K	E		G	L	E		M	Q	K		E	E	T		Q	Q	L		N	V	K		V	N	W		T	E
Y	G	Q		N	L	R		-	K	V		L	R	L		G	I	L		E	K	E		G	L	E		T	E	A		E	E	-		T	E	L		N	V	K		V	N	W		Q	A
-	G	Q		N	L	R		K	K	V		L	R	L		G	I	L		E	K	E		G	L	E		R	Q	K		E	E	A		Q	Q	L		N	V	K		V	N	W		T	E
S	N	N		K	N	M		-	-	M		E	K	M		G	I	L		Q	Q	Q		N	M	E		Y	V	Q		A	N	E		S	T	D		N	V	K		V	N	W		E	M
S	N	N		K	N	M		-	-	M		E	K	M		G	I	L		V	Q	Q		G	L	E		Y	V	Q		A	S	-		S	T	D		H	A	P		I	E	G		G	-
Y	G	Q		N	L	R		K	K	V		L	R	L		G	I	L		E	K	E		G	L	E		R	Q	K		E	E	T		Q	Q	L		N	V	K		V	N	W		T	E
Y	G	Q		N	L	R		-	-	V		L	R	L		G	I	L		E	K	E		G	L	E		T	E	A		E	E	-		T	E	S		N	V	K		V	N	W		Q	S
S	N	N		K	N	M		E	P	M		A	K	M		S	I	L		Q	Q	Q		D	L	E		Y	V	Q		A	N	E		S	S	D		N	V	K		V	N	W		E	M
Y	G	Q		N	L	R		-	K	V		L	R	-		G	I	L		E	K	E		G	L	E		T	E	A		E	E	-		T	E	S		N	V	K		V	N	W		Q	A
Y	G	Q		N	L	R		K	K	V		L	R	L		G	I	L		E	K	E		G	L	E		M	Q	K		E	E	T		Q	Q	L		N	V	K		V	N	W		T	E
Y	G	Q		N	L	R		-	K	V		L	R	L		G	I	L		E	K	E		G	L	E		T	E	A		E	E	-		T	E	S		N	V	K		V	N	W		Q	S
S	N	N		K	N	M		E	P	M		E	K	M		G	I	L		Q	Q	Q		S	M	D		Y	T	Q		A	N	E		S	N	D		N	V	K		V	N	W		E	T
Y	G	Q		N	L	R		K	K	V		L	R	L		G	I	L		E	K	E		G	L	E		M	Q	K		E	E	T		Q	Q	L		N	V	K		V	N	W		P	D
Y	G	Q		N	L	R		K	K	V		L	R	L		G	I	L		E	K	E		G	L	E		M	Q	K		Q	E	-		Q	Q	L		N	V	-		V	-	-		T	E
S	N	N		K	N	M		E	P	M		E	K	M		G	I	L		Q	Q	Q		G	L	E		Y	I	Q		A	N	E		S	T	D		N	V	K		V	N	W		D	I
Y	G	Q		N	L	R		V	D	L		L	R	L		S	V	I		E	K	E		G	I	E		T	A	V		L	T	Y		E	E	S		N	V	K		V	N	W		E	L
Y	G	Q		N	L	R		K	K	V		L	R	L		G	I	L		E	K	E		G	L	E		M	Q	K		E	E	T		Q	Q	L		N	V	K		V	N	W		T	E
Y	G	Q		N	L	R		K	K	V		L	R	L		G	I	L		E	K	E		G	L	E		M	Q	K		E	E	T		Q	Q	L		N	V	K		V	N	W		T	E
Y	G	Q		N	L	R		K	K	V		L	R	L		G	I	L		E	K	E		G	L	E		M	Q	K		E	E	T		Q	Q	L		N	V	K		V	N	W		T	E
I	G	Q		N	L	R		K	K	V		L	R	L		G	I	L		E	K	E		G	L	E		M	Q	K		E	E	T		Q	Q	L		N	V	K		V	N	W		Q	K
Y	G	Q		N	L	R		K	K	V		L	R	L		G	I	L		E	K	E		G	L	E		M	Q	K		E	E	T		Q	Q	L		N	V	K		V	N	W		T	E
Y	G	Q		N	L	R		K	K	V		L	R	L		G	I	L		E	K	E		G	L	E		M	Q	K		E	E	T		Q	Q	L		N	V	K		V	N	W		T	E
S	N	N		-	N	M		E	P	M		E	K	M		G	I	L		Q	Q	Q		S	M	D		Y	T	Q		A	N	E		S	N	D		N	V	K		V	N	W		E	T
Y	G	Q		N	L	R		-	-	V		L	R	L		G	I	L		E	K	E		G	L	E		T	E	A		E	E	-		T	E	S		N	V	K		V	N	W		Q	S
Y	G	Q		N	L	R		K	K	V		L	R	L		G	I	L		E	K	E		G	L	E		M	E	S		E	E	P		T	Q	L		N	V	K		V	N	W		I	E
Y	G	Q		N	L	R		K	K	V		L	R	L		G	I	L		E	K	E		G	L	E		M	Q	K		E	E	-		Q	Q	L		N	V	K		V	N	W		V	G
Y	G	Q		N	L	R		K	K	V		L	R	L		G	I	L		E	K	E		G	L	E		M	Q	K		E	E	T		Q	Q	L		N	-	K		V	N	W		T	E
Y	G	Q		N	L	R		K	K	V		L	-	L		-	-	L		E	K	-		G	L	E		-	Q	K		E	E	N		-	Q	L		N	V	K		V	N	W		T	E
Y	G	Q		N	L	R		K	K	V		L	R	L		G	I	L		E	K	E		G	L	E		M	Q	K		E	E	N		Q	Q	L		N	V	K		V	N	W		T	E
Y	G	Q		N	L	R		K	K	V		L	R	L		G	I	L		E	K	E		G	L	E		M	Q	K		E	E	T		Q	Q	L		N	V	K		V	N	W		I	E
Y	G	Q		N	L	R		K	K	V		L	C	L		G	I	L		E	K	L		G	L	E		M	Q	K		E	E	T		Q	Q	L		N	V	K		V	N	W		T	E
Y	G	Q		N	L	R		K	K	V		L	R	L		G	I	L		E	K	E		G	L	E		M	Q	K		E	E	T		Q	Q	L		N	V	K		V	N	W		T	E
Y	G	Q		N	L	R		K	K	V		L	R	L		G	I	L		E	K	E		G	L	E		M	Q	K		E	E	T		Q	Q	L		N	V	K		V	N	W		T	E
Y	G	Q		N	L	R		-	K	V		L	R	L		T	V	M		E	K	E		G	L	E		T	E	T		E	E	-		T	E	-		S	A	T		I	H	W		Q	K
S	N	N		K	N	M		E	P	M		E	K	M		G	I	L		Q	Q	Q		S	M	D		Y	T	Q		A	N	E		S	T	D		N	V	K		V	N	W		E	T
Y	G	Q		N	L	R		K	K	V		L	R	L		G	I	L		E	K	E		G	V	E		T	E	T		E	E	T		T	Q	L		N	V	K		V	N	W		S	L
Y	G	Q		N	L	R		K	K	V		L	R	L		G	I	L		E	K	E		G	L	E		M	Q	K		-	P	T		Q	Q	L		N	V	K		V	N	W		T	E
S	N	N		K	N	M		E	S	M		E	K	M		G	I	L		Q	Q	Q		G	L	E		Y	A	E		A	H	R		S	N	D		N	A	K		V	N	W		-	-
Y	G	Q		N	L	R		K	K	V		L	R	L		G	I	L		E	K	E		G	L	E		K	Q	K		E	E	T		Q	Q	L		N	V	K		V	N	W		T	E
Y	G	Q		N	L	R		K	K	V		L	R	L		G	I	L		E	K	E		G	L	E		M	Q	K		E	E	T		Q	Q	L		N	V	K		V	N	W		T	E
Y	G	Q		N	L	R		K	K	V		L	R	L		G	I	L		E	K	E		G	L	E		M	Q	K		E	E	T		Q	Q	L		N	V	K		V	N	W		T	E
Y	G	Q		N	L	R		K	K	V		L	R	L		G	I	L		E	K	E		G	L	E		M	Q	K		E	E	T		Q	Q	L		N	V	K		V	N	W		T	E
Y	G	Q		N	L	R		K	K	V		L	R	L		G	I	L		E	K	E		G	L	E		M	Q	K		E	E	T		Q	Q	L		N	V	K		V	N	W		T	E
Y	G	Q		N	L	R		K	K	V		L	R	L		G	I	L		E	K	E		G	L	E		M	Q	K		E	E	T		Q	Q	L		N	V	K		V	N	W		T	E
Y	G	Q		N	L	R		K	K	V		L	R	L		G	I	L		E	K	E		G	L	E		M	Q	K		E	E	T		Q	Q	L		N	V	K		V	N	W		A	G
Y	G	Q		N	L	R		K	K	V		L	R	L		G	I	L		E	K	E		G	L	E		M	Q	K		E	E	T		Q	Q	L		N	V	K		V	N	W		T	E
S	N	N		K	N	M		E	P	M		E	K	M		G	I	L		Q	Q	Q		S	M	D		Y	V	Q		D	N	Q		S	S	D		N	V	K		V	N	W		E	M
Y	G	Q		N	L	R		K	K	V		L	R	L		G	I	L		E	K	E		G	L	E		M	Q	K		E	E	T		Q	Q	L		N	V	K		V	N	W		T	E
Y	G	Q		N	L	R		K	K	V		L	R	L		G	I	L		E	K	E		G	L	E		R	Q	K		E	E	T		Q	Q	L		N	V	K		V	N	W		T	E
Y	G	Q		N	L	R		-	K	V		L	R	L		G	I	L		E	K	E		G	L	E		T	E	A		E	E	-		T	E	S		N	V	K		V	N	W		Q	A
-	G	Q		N	L	R		K	K	V		L	R	L		G	I	L		E	K	E		G	L	E		M	Q	K		E	E	T		Q	Q	L		N	V	K		V	N	W		S	E
S	N	N		K	N	M		E	P	M		E	K	M		G	I	L		Q	Q	Q		S	M	D		Y	T	Q		A	N	E		S	N	D		N	V	K		V	N	W		E	T
Y	G	Q		N	L	R		-	K	V		L	R	L		G	I	L		E	K	E		G	L	E		T	E	A		E	E	-		T	E	S		N	V	K		V	N	W		Q	S
Y	G	Q		N	L	R		K	K	V		L	R	L		G	I	L		E	K	E		G	L	E		M	Q	K		E	E	T		Q	Q	L		N	V	K		V	N	W		V	G
Y	G	Q		N	L	R		K	K	V		L	R	L		G	I	L		E	K	E		G	L	E		M	Q	K		E	E	T		Q	Q	L		N	V	K		V	N	W		T	E
Y	G	Q		N	L	R		K	K	V		L	R	L		G	I	L		E	K	E		G	L	E		R	E	S		E	E	T		T	Q	L		N	V	K		V	N	W		I	E
Y	G	Q		N	L	R		-	K	V		L	R	L		G	I	L		E	K	E		G	L	E		T	E	A		E	E	-		T	E	S		N	V	K		V	N	W		Q	A
S	N	N		K	N	M		E	P	M		E	K	M		G	I	L		Q	Q	Q		G	L	E		Y	Q	Q		A	N	E		S	T	D		N	V	K		V	N	W		E	T
Y	G	Q		N	L	R		K	K	V		L	R	L		G	I	L		E	K	E		G	L	E		M	Q	K		E	E	T		Q	Q	L		N	V	K		V	N	W		T	E
Y	G	Q		N	L	R		-	K	V		L	R	L		G	I	L		E	K	E		G	L	E		T	E	A		E	E	-		T	E	S		N	V	K		V	N	W		Q	V
S	N	N		K	N	M		E	P	M		E	K	M		G	I	L		Q	Q	H		G	L	E		Y	V	Q		A	N	E		S	S	D		N	A	K		V	N	W		E	V
S	N	N		K	N	M		E	P	M		E	K	M		G	I	L		Q	Q	Q		G	L	E		Y	V	Q		A	N	E		S	T	D		N	V	N		I	S	G		D	V
Y	G	Q		N	L	R		K	K	V		L	R	L		G	I	L		E	K	E		G	L	E		M	Q	K		E	E	N		Q	Q	L		N	V	K		V	N	W		T	E
-	G	Q		N	L	R		K	K	V		L	R	L		G	I	L		E	K	E		G	L	E		M	Q	K		E	E	T		Q	Q	L		N	V	K		V	N	W		T	E
Y	G	Q		N	L	R		K	K	V		L	R	L		G	I	L		E	K	E		G	L	E		M	Q	K		E	E	T		Q	Q	L		N	V	K		V	N	W		T	E
Y	G	Q		S	M	Y		G	N	T		L	R	L		S	V	M		E	K	E		G	V	E		T	L	E		Q	T	K		Q	Q	S		N	V	K		V	T	F		D	L
S	N	N		K	N	M		E	P	M		E	K	M		G	I	L		Q	Q	Q		S	M	D		Y	V	Q		D	N	Q		S	S	D		N	V	K		V	N	R		E	M
Y	G	Q		N	L	R		-	K	V		L	R	L		G	I	L		E	K	E		G	L	E		T	E	A		E	E	-		T	E	S		N	V	K		V	N	W		Q	A
-	-	-		-	-	-		-	-	-		-	-	-		-	-	-		-	-	-		-	-	-		-	-	-		-	-	-		-	-	-		-	-	-		-	-	-		-	-
[truncated: 166 more columns]

## Sheet: 4
320	353	354	1124		23	401	825	1008		240	338	450	1479		188	696	976	1475		32	1250	1264	1471		391	1087	1123	1351		22	1095	1130	1150		364	630	889	999		303	1021	1120	1472		206	1078	1112	1340
S	A	H	T		D	A	T	C		V	V	R	E		K	N	K	D		R	E	K	S		T	V	P	S		E	Q	D	E		V	D	L	S		M	D	D	D		L	I	T	D
S	A	H	T		D	A	T	C		V	V	R	E		K	N	K	D		R	E	K	S		T	V	P	S		E	Q	D	E		V	D	L	S		M	D	D	D		L	I	A	D
T	P	F	D		G	G	V	F		S	I	K	G		K	N	K	D		R	E	K	-		S	V	P	T		A	Q	N	S		V	D	L	S		L	E	A	S		L	I	-	-
T	P	F	D		G	G	V	F		S	I	K	G		K	N	K	D		R	G	Q	-		T	V	P	S		D	N	N	N		V	D	L	S		L	E	A	S		L	I	-	D
T	P	F	D		D	G	V	C		S	I	K	G		K	N	K	D		R	E	K	S		T	V	P	A		E	Q	N	D		I	E	M	N		M	E	S	E		L	I	N	S
S	A	H	T		D	A	T	C		C	V	R	E		K	N	K	D		R	E	K	S		T	V	P	S		E	Q	D	E		V	D	L	S		M	D	D	D		L	I	T	D
T	P	F	D		G	G	V	F		S	I	K	G		K	N	K	D		H	G	Q	L		S	G	Q	L		D	N	N	N		V	D	L	S		L	E	A	S		L	I	-	D
T	P	F	D		G	G	I	F		S	I	K	G		K	N	K	D		H	G	Q	L		T	V	P	S		D	N	N	K		V	D	L	S		L	E	A	S		L	I	-	D
T	P	F	D		K	Q	L	S		T	I	K	G		Y	H	R	S		R	-	K	S		T	V	P	S		K	E	S	A		V	D	L	S		L	D	-	S		I	Q	Q	E
S	A	H	T		D	A	T	C		V	V	R	E		K	N	K	D		R	E	K	S		T	V	P	S		E	Q	D	E		V	D	L	S		M	D	D	D		L	I	T	D
S	A	H	T		D	A	T	C		V	V	R	E		K	N	K	D		R	E	K	S		T	V	P	S		E	Q	D	E		V	D	L	S		M	D	D	D		L	I	T	D
S	A	H	T		D	A	T	C		V	V	R	E		K	N	K	D		R	E	K	S		T	V	P	S		E	Q	D	E		V	D	L	S		M	D	D	D		L	I	T	D
S	A	H	T		D	A	T	C		V	V	R	E		K	N	K	D		R	E	K	S		T	V	P	S		E	Q	D	E		V	D	L	S		M	D	D	D		L	I	T	D
S	A	H	T		D	A	T	C		V	V	R	E		K	N	K	D		R	E	K	S		T	V	P	S		E	Q	D	E		V	D	L	S		M	D	D	D		L	I	T	D
S	A	H	T		D	A	T	C		V	V	R	E		K	N	K	D		R	E	K	S		T	V	P	S		E	Q	D	E		V	D	L	S		M	D	D	D		L	I	T	D
S	A	H	T		D	A	T	C		V	V	R	E		K	N	K	D		R	E	K	S		T	V	P	S		E	Q	D	E		V	N	L	S		M	D	D	D		L	I	A	E
S	A	H	T		D	A	T	C		V	V	R	E		K	N	K	D		R	E	K	S		T	V	P	S		E	Q	D	E		V	D	L	S		M	D	D	D		L	I	S	D
S	A	H	T		D	A	T	C		V	M	R	A		K	N	K	D		R	E	K	S		T	V	P	S		E	Q	D	E		V	D	L	S		M	D	D	D		L	I	A	-
S	A	H	T		D	A	T	C		V	V	R	E		K	N	K	D		R	E	K	S		T	V	P	S		E	Q	D	E		V	D	L	S		M	D	D	D		L	I	T	D
T	P	F	-		A	G	I	F		S	I	K	G		K	N	K	D		R	E	K	-		T	V	-	S		A	Q	-	-		V	D	L	S		L	E	-	S		L	I	-	D
S	A	H	T		D	A	T	C		V	V	R	E		K	-	K	D		R	E	K	S		T	V	P	S		E	Q	D	E		V	D	L	S		M	D	D	D		L	I	A	D
S	A	H	T		D	A	T	C		V	V	R	E		K	N	K	D		R	E	K	S		T	V	P	S		E	Q	D	E		V	D	L	S		M	D	D	D		L	I	T	D
S	A	H	T		D	A	T	C		V	V	R	E		K	N	K	D		R	E	K	S		T	V	P	S		E	Q	D	E		V	D	L	S		M	D	D	D		L	I	-	D
T	P	F	D		K	Q	L	S		T	I	K	D		Q	H	K	E		R	E	K	D		T	V	P	S		K	E	N	D		V	D	V	T		M	D	-	S		I	Q	-	G
S	A	H	T		D	A	T	C		V	V	R	E		K	N	K	D		R	E	K	S		T	V	P	S		E	Q	D	E		V	D	L	S		M	D	D	D		L	I	T	D
S	S	H	T		E	A	T	C		V	V	R	E		K	N	K	D		R	E	K	S		T	V	P	S		E	Q	D	E		V	D	L	S		M	D	D	D		L	I	T	D
T	P	F	D		G	G	I	F		S	I	K	G		K	N	K	D		H	G	Q	L		T	V	P	S		D	N	N	N		V	D	L	S		L	E	A	S		L	I	-	D
T	P	F	D		K	Q	L	S		T	I	K	D		K	N	K	D		R	-	K	S		T	V	P	-		K	E	G	S		V	D	L	S		M	E	-	D		V	E	H	M
T	P	F	D		K	Q	L	S		T	I	K	G		R	H	R	S		R	-	K	S		A	V	P	S		K	E	S	A		V	D	L	S		L	E	-	S		I	Q	D	T
S	A	H	T		D	A	T	C		V	V	R	E		K	N	K	D		R	E	K	S		T	V	P	S		E	Q	D	E		V	D	L	S		M	D	D	D		L	I	T	D
S	A	H	T		D	A	T	C		V	A	R	E		K	N	K	D		R	E	K	S		T	V	P	S		E	Q	D	E		V	D	L	S		M	D	D	D		L	I	T	D
S	A	H	T		D	A	T	C		V	V	R	E		K	N	K	D		R	E	K	S		T	V	P	S		E	Q	D	E		V	D	L	S		M	D	-	D		L	I	T	D
S	A	H	T		D	A	T	C		V	V	R	E		K	N	K	D		R	E	K	S		T	V	P	S		E	Q	D	E		V	D	L	S		M	D	D	D		L	I	T	D
S	A	H	T		D	A	T	C		V	V	R	E		K	N	K	D		R	E	K	S		T	V	P	S		E	Q	D	E		V	D	L	S		M	D	D	D		L	I	T	D
T	P	F	D		K	Q	L	S		T	I	K	D		K	N	R	G		R	W	K	S		T	V	P	S		K	E	N	A		V	D	L	S		M	D	-	D		I	T	D	G
T	P	F	D		G	G	I	F		S	I	K	G		K	N	K	D		H	G	H	L		T	V	P	S		D	N	N	N		V	D	L	S		L	E	A	S		L	I	-	D
T	P	F	D		G	G	I	F		S	I	K	G		K	N	K	D		H	G	H	L		T	V	P	S		D	N	N	N		V	D	L	S		L	E	A	S		L	I	-	D
S	A	H	T		D	A	T	C		V	V	R	E		K	N	K	D		R	E	K	S		T	V	P	S		E	Q	D	E		V	D	L	S		M	D	D	D		L	I	A	D
T	P	F	D		G	G	I	F		S	I	K	G		K	N	K	D		H	G	Q	L		T	V	P	S		D	N	N	N		V	D	L	S		L	E	A	S		L	I	-	D
S	A	H	T		D	A	T	C		V	V	R	E		-	N	K	D		R	E	K	S		T	V	P	S		E	L	D	E		V	D	L	S		M	D	G	D		L	I	T	D
T	P	F	D		-	Q	L	S		T	I	K	D		K	N	K	D		-	-	K	S		T	V	P	S		-	G	S	N		V	D	F	S		M	D	-	D		I	Q	D	G
T	P	F	D		-	Q	L	S		T	I	K	-		K	N	K	-		-	-	-	-		T	V	P	-		-	-	S	A		V	D	L	S		M	E	-	-		I	A	G	K
S	A	H	T		D	A	T	C		V	V	R	E		K	N	K	D		R	E	K	S		T	V	P	S		E	Q	D	E		V	D	L	S		M	D	D	D		L	I	T	D
T	P	F	D		-	G	V	F		S	I	K	G		K	N	K	D		-	G	Q	-		T	V	P	S		-	N	N	N		V	D	L	S		L	E	A	S		L	I	-	D
T	P	F	D		K	Q	L	S		T	I	K	G		K	N	K	D		R	-	K	R		T	V	P	S		K	E	S	A		V	D	L	S		T	A	T	E		I	Q	D	G
T	P	F	-		G	G	I	F		S	I	K	G		K	N	K	D		H	G	Q	L		T	V	-	S		D	N	-	N		V	D	L	S		L	E	A	S		L	I	-	D
S	A	H	T		D	A	T	C		V	V	R	E		K	N	K	D		R	E	K	S		T	V	P	S		E	Q	D	E		V	D	L	S		M	D	D	D		L	I	T	D
T	P	F	D		G	G	I	F		S	I	K	G		K	N	K	D		H	G	Q	L		T	V	P	S		D	N	N	K		V	D	L	S		L	E	A	S		L	I	-	D
T	P	F	D		K	Q	L	S		T	I	K	D		K	N	K	D		R	-	K	S		K	V	P	N		K	E	S	A		V	D	L	S		M	D	-	D		I	Q	D	G
S	A	H	T		D	A	T	C		V	V	R	E		K	N	K	D		R	E	K	S		T	V	P	S		E	Q	D	E		V	D	L	S		M	D	D	D		L	I	A	D
S	A	H	T		D	A	T	C		V	A	R	E		K	N	K	D		R	E	K	S		T	V	P	S		E	Q	D	E		V	D	L	S		M	D	D	D		L	I	S	S
T	P	F	D		K	Q	L	S		T	I	K	D		K	N	K	D		R	-	K	-		T	V	P	S		K	E	S	A		V	D	L	S		M	D	-	-		I	Q	D	G
T	P	F	D		D	A	V	C		S	I	K	G		K	N	K	D		R	E	K	S		T	V	P	S		D	E	G	A		A	Y	L	S		M	E	S	E		L	I	-	D
S	A	H	T		D	A	T	C		V	V	R	E		K	N	K	D		R	E	K	S		T	V	P	S		E	L	D	E		V	D	L	S		M	D	D	D		L	I	A	D
S	A	H	T		D	A	T	C		V	V	R	E		K	N	K	D		R	E	K	S		T	V	P	S		E	Q	D	E		V	D	L	S		M	D	D	D		L	I	T	D
S	A	H	T		D	A	T	C		V	V	R	E		K	N	K	D		R	E	K	S		T	V	P	S		E	Q	D	E		V	D	L	S		M	D	D	D		L	I	T	D
S	A	H	T		D	A	T	C		V	V	R	E		K	N	K	D		R	Q	H	S		T	V	P	S		E	Q	D	E		V	D	L	S		M	D	D	D		L	I	T	D
S	A	H	T		D	A	T	C		V	V	R	E		K	N	K	D		R	E	K	S		T	V	P	S		E	Q	D	E		V	D	L	S		M	D	D	D		L	I	T	D
S	A	H	T		D	A	T	C		V	V	R	E		K	N	K	D		R	E	K	S		T	V	P	S		E	Q	D	E		V	D	L	S		M	D	D	D		L	I	T	D
T	P	F	D		K	Q	L	S		T	I	K	D		K	N	K	D		R	-	K	S		K	V	P	N		K	E	S	A		V	D	L	S		M	D	-	D		I	Q	D	G
T	P	F	D		-	G	V	F		S	I	K	G		K	N	K	D		-	G	Q	-		T	V	P	W		-	N	N	N		V	D	L	S		L	E	A	S		L	I	-	D
S	A	H	T		D	A	T	C		S	I	K	G		K	N	K	D		R	E	K	S		K	V	P	S		E	Q	D	E		V	D	L	S		M	D	D	D		L	I	T	K
S	A	H	T		D	A	T	C		V	V	R	E		K	N	K	D		R	E	K	S		T	V	P	L		E	Q	D	E		V	D	L	S		M	D	E	D		L	I	T	D
S	A	H	T		D	A	T	C		V	V	R	E		K	N	K	D		R	E	K	S		T	V	P	S		E	Q	D	E		V	D	L	S		M	-	D	D		L	I	A	D
S	A	H	T		D	A	T	C		V	V	R	E		K	N	K	D		R	E	K	S		T	V	P	S		E	Q	D	E		V	D	-	S		M	D	-	D		-	I	T	D
S	A	H	T		D	A	T	C		V	V	R	E		K	N	K	D		R	E	K	S		T	V	P	S		E	Q	D	E		V	D	L	S		M	D	-	D		L	I	T	D
S	A	H	T		D	A	T	C		V	V	R	E		K	N	K	D		R	E	K	S		T	V	P	S		E	Q	D	E		V	D	L	S		M	D	D	D		L	I	-	D
S	A	H	T		D	A	T	C		V	V	R	E		K	N	K	D		R	E	K	S		T	V	P	S		E	Q	D	E		V	D	V	S		M	D	D	D		L	I	T	D
S	A	H	T		D	A	T	C		V	A	R	E		K	N	K	D		R	E	K	S		T	V	P	S		E	Q	D	E		V	D	L	S		M	D	D	-		L	I	A	D
S	A	H	T		D	A	T	C		V	V	R	E		K	N	K	D		R	E	K	S		T	V	P	S		E	L	D	E		V	D	L	S		M	D	D	D		L	I	A	D
T	P	F	D		N	G	V	C		S	I	K	G		K	N	K	D		R	-	K	S		T	V	T	Q		E	Q	N	N		I	A	I	N		M	E	A	E		L	I	N	-
T	P	F	D		K	Q	L	S		T	I	K	D		K	N	K	D		R	-	K	S		K	V	P	N		K	E	S	A		V	D	L	S		M	D	-	D		I	Q	D	G
S	P	H	D		A	A	T	C		S	I	K	G		K	N	K	D		R	E	K	E		K	V	P	S		E	Q	E	N		V	D	L	S		M	D	A	D		L	I	T	D
S	A	H	T		D	A	T	C		V	V	R	E		K	N	K	D		R	E	K	S		T	V	P	S		E	Q	D	E		V	D	L	S		M	D	D	D		L	I	T	D
T	P	F	D		K	Q	L	S		T	I	K	D		K	N	K	D		R	-	T	S		T	V	A	S		K	K	S	A		V	D	L	S		M	D	-	H		I	Q	-	-
S	A	H	T		D	A	T	C		V	V	R	K		K	N	K	D		R	E	K	S		T	V	P	S		G	Q	D	E		V	D	L	S		M	D	D	D		L	I	T	D
S	A	H	T		D	A	T	C		V	V	R	E		K	N	K	D		R	E	K	S		T	V	P	S		E	Q	D	E		V	D	L	S		M	D	D	D		L	I	S	D
S	A	H	T		D	A	T	C		V	V	R	E		K	N	K	D		R	E	K	S		T	V	P	S		E	Q	D	E		V	D	L	S		M	D	D	D		L	I	T	D
S	A	H	T		D	A	T	C		V	V	R	E		K	N	K	D		R	E	K	S		T	V	P	S		E	Q	D	E		V	D	L	S		M	D	D	D		L	I	T	D
S	A	H	T		D	A	T	C		V	V	R	E		K	N	K	D		R	E	K	S		T	V	P	S		E	Q	D	E		V	D	L	S		M	D	D	D		L	I	A	D
S	A	H	T		D	A	T	C		V	V	R	E		K	N	K	D		R	E	K	S		T	V	P	S		E	Q	D	E		V	D	L	S		M	D	D	D		L	I	T	D
S	A	H	T		D	A	T	C		V	V	R	E		K	N	K	D		R	E	K	S		T	V	P	L		E	Q	D	E		V	D	L	S		M	D	E	D		L	I	-	E
S	A	H	T		D	A	T	C		V	V	R	E		K	N	K	D		R	E	K	S		T	V	P	S		E	Q	D	E		V	D	L	S		M	D	D	D		L	I	T	D
T	P	F	D		K	Q	L	S		T	I	K	D		K	N	K	D		R	-	K	S		T	V	P	S		K	E	S	A		V	D	L	S		M	D	-	D		I	Q	D	G
S	A	H	T		D	A	T	C		V	V	R	E		K	N	K	D		R	E	K	S		T	V	P	S		E	Q	D	E		V	D	L	S		M	D	D	D		L	I	T	D
S	A	H	T		D	A	T	C		V	V	R	E		K	N	K	D		R	E	K	S		T	V	P	S		E	Q	D	E		V	D	L	S		M	D	D	D		L	V	T	D
T	P	F	D		G	G	I	F		S	I	K	G		K	N	K	D		H	G	Q	I		T	V	P	S		D	N	N	N		V	D	L	S		L	E	A	S		L	I	-	D
S	A	H	T		D	A	T	C		V	V	R	E		-	N	K	D		R	E	K	S		T	V	P	S		E	Q	D	E		V	D	L	S		M	D	-	D		L	I	T	D
T	P	F	D		K	Q	L	S		T	I	K	D		K	N	K	D		R	-	K	S		K	V	P	N		K	E	S	A		V	D	L	S		M	D	-	D		I	Q	D	G
T	P	F	D		G	G	V	F		S	I	K	G		K	N	K	D		H	G	P	L		S	G	Q	L		D	N	N	N		V	D	L	S		L	E	T	S		L	I	-	D
S	A	H	T		D	A	T	C		V	V	R	E		K	N	K	D		R	E	K	S		T	V	P	L		E	Q	D	E		V	N	L	S		M	D	E	D		L	I	S	D
S	A	H	T		D	A	T	C		V	V	R	E		K	N	K	D		R	E	K	S		T	V	P	S		E	Q	D	E		V	D	L	S		M	D	D	D		L	I	T	D
S	A	H	T		D	A	T	C		S	I	K	G		K	N	K	D		R	D	K	S		K	V	P	S		E	Q	D	E		V	D	L	S		M	D	D	D		L	I	T	K
T	P	F	D		G	G	I	F		S	I	K	G		K	N	K	D		H	G	Q	L		T	V	P	S		D	N	N	N		V	D	L	S		L	E	A	S		L	I	-	D
T	P	F	D		K	Q	L	S		T	I	K	D		K	N	K	D		R	-	K	S		T	V	P	S		K	E	N	A		V	D	L	S		M	D	-	D		I	Q	D	G
S	A	H	T		E	A	T	C		V	V	R	E		K	N	K	D		R	E	K	S		T	V	P	S		E	Q	D	E		V	D	L	S		M	D	D	D		L	I	A	D
T	P	F	D		G	G	I	F		S	I	K	G		K	N	K	D		H	G	Q	L		T	V	P	S		D	N	N	N		V	D	L	S		L	E	A	S		L	I	-	D
T	P	F	D		K	Q	L	S		T	I	K	D		K	N	K	D		R	-	K	S		T	V	P	-		K	E	S	A		V	D	L	S		M	D	-	D		I	Q	E	H
T	P	F	D		K	Q	L	S		T	I	K	D		K	N	K	D		R	-	K	A		T	V	P	S		K	E	S	A		V	D	L	S		M	-	-	D		I	Q	-	E
S	A	H	T		D	A	T	C		V	V	R	E		K	N	K	D		R	E	K	S		T	V	P	S		E	Q	D	E		V	D	L	S		M	D	D	D		L	I	T	D
S	A	H	T		D	A	T	C		V	V	R	E		-	N	K	D		R	E	K	S		T	V	P	S		E	Q	D	E		V	D	L	S		M	D	D	D		L	I	T	D
S	A	H	T		D	A	T	C		V	V	R	E		K	N	K	D		R	E	K	S		T	V	P	S		A	Q	D	E		V	D	L	S		M	D	D	D		L	I	A	D
T	P	F	N		S	G	V	C		S	I	R	-		K	N	K	D		R	E	K	S		K	F	Y	-		K	R	K	H		V	D	L	S		M	I	N	S		I	L	L	N
T	P	F	D		K	Q	L	S		T	I	K	D		K	N	K	D		R	-	M	S		T	V	P	S		K	E	S	A		V	D	L	S		M	D	-	D		I	Q	D	G
T	P	F	D		G	G	I	F		S	I	K	G		K	N	K	D		H	G	Q	L		T	V	P	S		D	N	N	N		V	D	L	S		L	E	A	S		L	I	-	D
-	-	-	-		-	-	-	-		-	-	-	-		-	-	-	-		-	-	-	-		-	-	-	-		-	-	-	-		-	-	-	-		-	-	-	-		-	-	-	-
[truncated: 160 more columns]

## Sheet: 5
412	647	677	929	1133		19	25	676	756	1076		583	829	877	1080	1152		195	292	632	1038	1326		1217	1304	1344	1364	1482		208	691	1028	1319	1339		26	155	451	876	1287		273	1317	1358	1499	1511		1109	1244
L	A	L	R	L		K	K	K	S	V		N	L	R	R	E		M	Q	K	L	F		Q	D	D	L	V		P	T	K	R	F		K	E	N	I	K		M	P	T	H	K		E	T
L	A	L	R	L		K	K	K	S	V		N	L	R	R	E		M	Q	K	L	F		K	N	Q	Q	I		P	T	K	R	F		K	E	N	I	K		M	P	T	H	K		E	T
L	A	L	R	L		-	A	K	S	V		N	L	R	R	E		T	E	A	L	Y		I	S	S	T	P		Y	S	R	Q	-		K	E	N	I	R		L	L	P	S	R		D	M
L	A	L	R	L		-	K	K	S	V		N	L	R	R	E		T	E	A	I	P		I	S	S	T	P		Y	N	R	Q	S		K	E	N	I	K		L	V	P	T	R		N	Q
L	A	L	R	L		-	K	K	S	V		N	L	R	R	E		S	E	T	V	Y		R	-	D	K	V		Y	T	R	Q	T		K	E	N	I	K		L	H	L	S	R		E	L
L	A	L	R	L		K	K	K	S	V		N	L	R	R	E		M	Q	K	L	F		Q	D	Q	L	V		P	T	K	R	F		K	E	N	I	K		M	P	T	H	K		E	T
L	A	L	R	L		-	K	K	S	V		N	L	R	R	E		T	E	A	I	A		I	S	S	T	P		Y	N	R	Q	S		K	E	N	I	K		L	V	P	T	R		G	Q
L	A	L	R	L		-	K	K	S	V		N	L	R	R	E		T	E	A	I	T		I	S	S	T	P		Y	S	R	Q	S		K	E	N	I	K		L	V	P	A	R		D	Q
M	E	E	K	M		S	D	R	A	M		K	N	H	M	L		F	V	A	V	Y		R	-	D	-	M		P	S	K	K	W		R	Q	H	I	E		L	G	P	S	K		K	D
L	A	L	R	L		K	K	K	S	V		N	L	R	R	E		M	Q	R	L	F		K	N	Q	H	I		P	T	K	R	F		K	E	N	I	K		M	P	T	H	K		E	T
L	A	L	R	L		K	K	K	S	V		N	L	R	R	E		M	Q	K	L	F		K	N	Q	H	I		P	T	K	R	F		K	E	N	I	K		L	S	I	H	K		E	T
L	A	L	R	L		K	K	K	S	V		N	L	R	R	E		M	Q	K	L	F		K	N	Q	H	I		P	T	K	R	F		K	E	N	I	K		L	S	I	H	K		E	T
L	A	L	R	L		K	K	K	S	V		N	L	R	R	E		M	Q	K	L	F		K	N	Q	H	I		P	T	K	R	I		K	E	N	I	K		L	S	I	H	K		E	T
L	A	L	R	L		K	K	K	S	V		N	L	R	R	E		M	Q	K	L	F		K	N	Q	H	I		P	T	K	R	F		K	E	N	I	K		M	P	T	H	K		E	T
L	A	L	R	L		K	K	K	S	V		N	L	R	R	E		M	Q	K	L	F		K	N	Q	H	I		P	T	K	R	F		K	E	N	I	K		M	P	T	H	K		E	T
L	A	L	R	L		K	K	K	S	V		N	L	R	R	E		M	Q	K	L	F		K	N	Q	R	I		P	T	K	R	F		K	E	N	I	K		M	P	T	H	K		E	T
L	A	L	R	L		K	K	K	S	V		N	L	R	R	E		M	Q	K	L	F		K	N	Q	H	I		P	T	K	R	F		K	E	N	I	K		L	S	I	H	K		E	T
L	A	L	R	L		K	K	K	S	V		N	L	R	R	E		M	Q	K	L	F		I	S	Y	L	A		P	T	K	R	-		K	E	N	I	K		M	Q	A	Q	K		E	T
L	A	L	R	L		K	K	K	S	V		N	L	R	R	E		M	Q	K	L	F		Q	D	D	L	V		P	T	K	R	F		K	E	N	I	K		M	P	T	H	K		E	T
L	A	L	R	-		K	K	K	S	V		N	L	R	R	E		T	E	A	T	Y		R	S	S	T	P		Y	S	Q	Q	A		K	E	N	I	K		L	I	A	H	R		-	Q
L	A	L	R	L		K	K	K	E	V		N	L	R	R	E		M	Q	K	L	F		V	A	E	L	I		P	-	K	R	S		K	E	N	I	K		M	P	A	H	K		E	T
L	A	L	R	L		K	K	K	S	V		N	L	R	R	E		M	Q	K	L	F		Q	D	D	L	V		P	T	K	R	F		K	E	N	I	K		M	P	T	H	K		E	T
L	A	L	R	L		K	K	K	S	V		N	L	R	R	E		M	Q	K	L	F		K	N	Q	H	I		P	T	K	R	F		K	E	N	I	K		M	P	A	Q	K		E	T
M	E	E	K	M		S	D	R	A	M		K	N	H	M	M		S	V	A	L	K		R	S	D	-	M		P	A	R	A	R		K	Q	N	L	K		L	Q	P	A	K		E	D
L	A	L	R	L		K	K	K	S	V		N	L	R	R	E		M	Q	K	L	F		Q	D	D	L	V		P	T	K	R	F		K	E	N	I	K		M	P	T	H	K		E	T
L	A	L	R	L		K	K	K	S	V		N	L	R	R	E		M	Q	K	L	F		K	D	Q	H	L		P	T	K	R	F		K	E	N	I	K		M	P	P	S	K		E	T
L	A	L	R	L		-	K	K	S	V		N	L	R	R	E		T	E	A	I	P		I	S	S	T	P		Y	D	R	Q	S		K	E	N	I	K		L	V	P	T	R		D	Q
M	E	E	K	M		E	P	R	A	M		K	N	N	M	I		Y	S	Q	T	Y		R	-	E	-	M		P	K	K	K	W		K	E	N	V	M		M	E	-	E	K		E	E
M	E	E	K	M		S	E	R	A	M		K	N	H	M	M		F	M	T	V	Y		R	-	D	-	M		P	K	K	R	F		K	E	N	I	K		L	E	P	Q	R		E	D
L	A	L	R	L		K	K	K	S	V		N	L	R	R	E		M	Q	K	L	F		K	D	D	S	I		P	T	K	R	F		K	E	N	I	K		M	P	T	H	K		E	T
L	A	L	R	L		K	K	K	S	V		N	L	R	R	E		M	Q	K	L	Y		R	N	E	P	I		P	T	K	R	F		K	E	N	I	K		M	P	A	Q	K		E	T
L	A	L	R	L		K	K	K	S	V		N	L	R	R	E		M	Q	K	L	F		K	N	E	H	I		P	T	K	R	T		K	E	N	I	K		M	P	T	H	K		E	T
L	A	L	R	L		K	K	K	S	V		N	L	R	R	E		M	Q	K	L	F		K	N	Q	H	I		P	T	K	R	F		K	E	N	I	K		M	P	T	H	K		E	T
L	A	L	R	L		K	K	K	S	V		N	L	R	R	E		M	Q	K	L	F		K	N	Q	H	I		P	T	K	R	F		K	E	N	I	K		M	P	T	H	K		E	T
M	E	E	K	M		E	P	R	A	M		K	N	H	M	M		Y	T	Q	A	Y		R	-	D	-	M		P	K	K	K	C		D	Q	N	L	K		L	E	P	Q	K		E	E
L	A	L	R	L		-	K	K	S	V		N	L	R	R	E		T	E	A	M	I		I	S	S	T	I		Y	N	R	Q	S		K	E	N	I	K		L	V	P	T	R		D	Q
L	A	L	R	L		-	K	K	S	V		N	L	R	R	E		T	E	A	M	I		I	S	S	T	I		Y	N	R	Q	S		K	E	N	I	K		L	V	P	T	R		D	Q
L	A	L	R	L		K	K	K	S	V		N	L	R	R	E		M	Q	K	L	F		K	N	Q	P	I		P	T	K	R	F		K	E	N	I	K		M	P	T	H	K		E	T
L	A	L	R	L		-	K	K	S	V		N	L	R	R	E		T	E	A	I	P		I	S	S	T	P		Y	D	R	Q	S		K	E	N	I	K		L	V	P	T	R		D	Q
L	A	L	R	L		K	K	K	S	V		N	L	R	R	E		R	Q	K	L	F		T	N	E	I	I		P	T	K	R	F		K	E	N	I	K		M	P	P	Q	K		E	T
M	E	E	K	M		-	-	R	A	M		K	N	D	M	L		Y	V	Q	V	Y		R	-	D	-	M		P	K	K	K	S		-	Q	N	L	K		M	V	P	Q	K		E	E
M	E	E	K	M		-	-	R	A	M		K	N	N	M	M		Y	V	Q	L	Y		R	-	-	-	-		A	K	K	K	W		-	Q	N	L	S		M	E	P	R	K		-	G
L	A	L	R	L		K	K	K	S	V		N	L	R	R	E		R	Q	K	L	F		K	N	Q	H	I		P	T	K	R	F		K	E	N	I	K		M	P	T	H	K		E	T
L	A	L	R	L		-	-	K	S	V		N	L	R	R	D		T	E	A	I	P		I	S	S	-	P		H	N	R	Q	S		-	E	N	I	K		L	V	A	S	R		G	Q
M	E	A	K	M		E	P	R	A	M		K	N	H	M	L		Y	V	Q	V	Y		R	-	D	-	M		P	K	K	K	R		K	E	N	I	K		M	Q	P	Q	K		S	E
L	A	L	R	-		-	K	K	S	V		N	L	R	R	E		T	E	A	I	P		I	S	S	T	P		Y	D	R	Q	S		K	E	N	I	K		L	V	P	T	R		D	Q
L	A	L	R	L		K	K	K	S	V		N	L	R	R	E		M	Q	K	L	F		Q	D	D	L	V		P	T	K	R	F		K	E	N	I	K		M	P	T	H	K		E	T
L	A	L	R	L		-	K	K	S	V		N	L	R	R	E		T	E	A	I	N		I	S	S	T	P		Y	S	R	Q	S		K	E	N	I	K		L	V	P	T	R		D	Q
M	E	E	K	M		E	P	R	A	M		K	N	N	M	V		Y	T	Q	A	Y		R	-	D	-	M		P	K	K	K	W		K	E	N	I	K		M	E	P	Q	K		E	E
L	A	L	R	L		K	K	K	S	V		N	L	R	R	E		M	Q	K	L	F		K	T	E	H	I		P	T	K	R	F		K	E	N	I	K		M	P	T	H	K		E	P
L	A	L	R	L		K	K	K	S	V		N	L	R	R	E		M	Q	K	L	Y		K	-	Q	-	V		P	T	K	-	F		K	E	N	I	-		M	-	T	H	K		E	T
M	E	E	K	M		E	P	R	A	M		K	N	H	M	L		Y	I	Q	A	Y		R	A	D	-	K		H	K	K	K	W		K	E	N	I	K		M	E	P	Q	K		E	D
M	F	L	R	L		V	D	R	A	L		N	L	R	R	E		T	A	V	L	Y		R	S	S	-	K		P	T	K	R	G		R	Q	F	L	E		L	V	L	Y	R		E	E
L	A	L	R	L		K	K	K	S	V		N	L	R	R	E		M	Q	K	L	F		K	D	Q	H	I		P	T	K	R	F		K	E	N	I	K		M	P	T	H	K		E	T
L	A	L	R	L		K	K	K	S	V		N	L	R	R	E		M	Q	K	L	F		K	N	Q	H	I		P	T	K	R	F		K	E	N	I	K		M	P	T	H	K		E	T
L	A	L	R	L		K	K	K	S	V		N	L	R	R	E		M	Q	K	L	F		K	N	Q	H	I		P	T	K	R	F		K	E	N	I	K		M	P	A	Q	K		E	T
L	A	L	R	L		K	K	K	S	V		N	L	R	R	E		M	Q	K	L	F		Q	D	D	L	V		P	T	K	R	F		K	E	N	I	K		M	P	T	H	K		E	Q
L	A	L	R	L		K	K	K	S	V		N	L	R	R	E		M	Q	K	L	F		Q	D	D	L	V		P	T	K	R	F		K	E	N	I	K		M	P	T	H	K		E	T
L	A	L	R	L		K	K	K	S	V		N	L	R	R	E		M	Q	K	L	F		Q	D	D	L	V		P	T	K	R	F		K	E	N	I	K		M	P	T	H	K		E	T
M	E	E	K	M		E	P	R	A	M		-	N	N	M	V		Y	T	Q	A	Y		R	-	D	-	M		P	K	K	K	W		K	E	N	I	K		M	E	P	Q	K		E	E
L	A	L	R	L		-	-	K	S	V		N	L	R	R	E		T	E	A	I	P		I	S	S	T	P		H	N	R	Q	S		-	E	N	I	K		L	V	P	G	R		D	Q
L	A	L	R	L		K	K	K	S	V		N	L	R	R	E		M	E	S	T	Y		R	D	E	T	K		P	K	K	R	S		K	E	N	I	K		L	S	V	Q	R		E	I
L	A	L	R	L		K	K	K	S	V		N	L	R	R	E		M	Q	K	L	F		K	N	E	N	I		P	S	K	S	L		K	E	N	I	K		L	Q	A	P	K		E	V
L	A	L	R	L		K	K	K	S	V		N	L	R	R	E		M	Q	K	C	F		K	N	Q	H	I		P	T	I	R	F		K	E	N	I	K		M	P	T	H	K		E	T
L	A	L	-	L		K	K	K	S	V		N	L	R	R	E		-	Q	K	L	F		K	N	E	H	I		-	T	K	R	I		K	E	N	I	K		M	P	T	H	K		E	T
L	A	L	R	L		K	K	K	S	V		N	L	R	R	E		M	Q	K	L	F		K	N	E	H	I		P	T	K	R	I		K	E	N	I	K		M	P	T	H	K		E	T
L	A	L	R	L		K	K	K	S	V		N	L	R	R	E		M	Q	K	L	F		K	T	E	N	I		P	T	K	R	F		K	E	N	I	K		M	P	T	H	K		E	I
L	A	L	C	L		K	K	K	S	V		N	L	R	R	E		M	Q	K	L	F		Q	D	D	L	V		P	T	K	R	F		K	E	N	I	K		M	P	T	H	K		E	T
L	A	L	R	L		K	K	K	S	V		N	L	R	R	E		M	Q	K	L	F		T	A	E	L	I		P	T	K	R	F		K	-	N	I	K		M	P	A	H	K		E	T
L	A	L	R	L		K	K	K	S	V		N	L	R	R	E		M	Q	K	L	F		K	N	Q	H	I		P	T	K	R	F		K	E	N	I	K		M	P	T	H	K		E	T
L	A	L	R	L		-	K	K	S	V		N	L	R	R	E		T	E	T	T	-		R	N	Q	F	L		H	N	R	-	-		K	E	N	I	K		M	-	-	I	K		D	Q
M	E	E	K	M		E	P	R	A	M		K	N	N	M	M		Y	T	Q	A	Y		R	-	D	-	M		P	K	K	K	W		K	E	N	I	K		M	E	P	Q	K		E	E
L	A	L	R	L		K	K	K	S	V		N	L	R	R	T		T	E	T	V	Y		R	D	E	V	V		P	N	K	R	S		K	E	N	I	K		L	P	T	-	-		E	S
L	A	L	R	L		K	K	K	S	V		N	L	R	R	E		M	Q	K	L	F		K	N	Q	P	V		S	T	K	R	F		K	E	N	I	K		M	P	T	L	K		E	T
M	E	E	K	M		E	S	R	A	M		K	N	H	M	M		Y	A	E	V	Y		R	-	D	-	M		A	K	K	P	-		K	Q	N	I	K		M	N	V	Q	K		-	-
L	A	L	R	L		K	K	K	S	V		N	L	R	R	E		K	Q	K	L	F		K	N	Q	H	I		P	T	K	A	F		K	E	N	I	K		M	P	T	H	K		E	T
L	A	L	R	L		K	K	K	S	V		N	L	R	R	E		M	Q	K	L	F		K	N	Q	H	I		P	T	K	R	F		K	E	N	I	K		L	S	I	H	Q		E	T
L	A	L	R	L		K	K	K	S	V		N	L	R	R	E		M	Q	K	L	F		Q	D	D	L	V		P	T	K	R	F		K	E	N	I	K		M	P	T	H	K		E	T
L	A	L	R	L		K	K	K	S	V		N	L	R	R	E		M	Q	K	L	F		Q	D	D	L	V		P	T	K	R	F		K	E	N	I	K		M	P	T	H	K		E	T
L	A	L	R	L		K	K	K	S	V		N	L	R	R	E		M	Q	K	L	F		K	N	Q	P	I		P	T	K	R	F		K	E	N	I	K		M	P	T	H	K		E	T
L	A	L	R	L		K	K	K	S	V		N	L	R	R	E		M	Q	K	L	F		K	N	Q	H	I		P	T	K	R	F		K	E	N	I	K		L	S	I	H	K		E	T
L	A	L	R	L		K	K	K	S	V		N	L	R	R	E		M	Q	K	L	F		K	N	E	N	V		P	T	K	R	F		K	E	N	I	K		M	P	T	H	K		E	A
L	A	L	R	L		K	K	K	S	V		N	L	R	R	E		M	Q	K	L	F		K	N	Q	H	I		P	T	K	R	F		K	E	N	I	K		M	P	T	H	K		E	T
M	E	E	K	M		E	P	R	A	M		K	N	H	M	M		Y	V	Q	A	Y		R	-	E	-	M		P	K	K	K	W		K	E	N	I	K		M	E	P	Q	K		E	E
L	A	L	R	L		K	K	K	S	V		N	L	R	R	E		M	Q	K	L	F		Q	D	D	L	V		P	T	K	R	F		K	E	N	I	K		M	P	T	H	K		E	T
L	A	L	R	L		K	K	K	S	V		N	L	R	R	E		R	Q	K	L	F		K	N	Q	H	I		P	T	K	R	F		K	E	N	I	K		M	P	T	H	K		E	T
L	A	L	R	L		-	K	K	S	V		N	L	R	R	E		T	E	A	I	P		I	S	S	T	A		Y	D	R	Q	S		K	E	N	I	K		L	V	P	-	R		D	Q
L	A	L	R	L		K	K	K	S	V		N	L	R	R	E		M	Q	K	L	F		K	N	Q	R	I		P	T	K	R	F		K	E	N	I	K		M	P	T	H	K		E	S
M	E	E	K	M		E	P	R	A	M		K	N	N	M	V		Y	T	Q	A	Y		R	-	D	-	M		P	K	K	K	W		K	E	N	I	K		M	E	P	Q	K		E	E
L	A	L	R	L		-	K	K	S	V		N	L	R	R	E		T	E	A	I	T		I	S	S	T	P		Y	N	R	Q	S		K	E	N	I	K		L	V	P	T	R		G	Q
L	A	L	R	L		K	K	K	S	V		N	L	R	R	E		M	Q	K	L	F		K	N	E	N	I		P	M	K	I	L		K	E	N	I	K		M	P	T	H	K		E	V
L	A	L	R	L		K	K	K	S	V		N	L	R	R	E		M	Q	K	L	F		Q	D	D	L	V		P	T	K	R	F		K	E	N	I	K		M	P	T	H	K		E	T
L	A	L	R	L		K	K	K	S	V		N	L	R	R	E		R	E	S	T	Y		R	N	E	T	I		P	K	K	R	S		K	E	N	I	K		L	L	V	E	R		E	I
L	A	L	R	L		-	K	K	S	V		N	L	R	R	E		T	E	A	I	P		I	S	S	T	P		Y	D	R	Q	S		K	E	N	I	K		L	V	P	T	R		D	Q
M	E	E	K	M		E	P	R	A	M		K	N	H	M	M		Y	Q	Q	A	Y		R	-	D	-	M		S	K	K	K	W		K	E	N	I	K		M	E	P	Q	K		E	E
L	A	L	R	L		K	K	K	S	V		N	L	R	R	E		M	Q	K	L	F		K	D	R	H	I		P	T	K	R	A		K	E	N	I	K		L	P	A	H	K		E	T
L	A	L	R	L		-	K	K	S	V		N	L	R	R	E		T	E	A	I	P		I	S	S	T	P		Y	D	R	Q	S		K	E	N	I	K		L	V	P	T	R		D	Q
M	E	E	K	M		E	P	R	A	M		K	N	H	M	L		Y	V	Q	V	Y		R	-	D	C	M		S	K	K	R	F		K	E	N	I	K		L	G	P	S	N		K	E
M	E	E	K	M		E	P	R	A	M		K	N	H	M	L		Y	V	Q	V	Y		R	-	D	-	M		S	K	K	R	F		K	E	N	I	K		L	G	S	N	N		-	D
L	A	L	R	L		K	K	K	S	V		N	L	R	R	E		M	Q	K	L	F		R	N	Q	Y	I		P	A	K	R	F		K	E	N	I	K		M	P	S	Q	K		E	T
L	A	L	R	L		K	K	K	S	V		N	L	R	R	E		M	Q	K	L	F		K	N	E	-	V		P	T	K	R	F		K	-	S	I	K		M	P	T	H	K		E	T
L	A	L	R	L		K	K	K	S	V		N	L	R	R	E		M	Q	K	L	F		K	N	Q	H	I		P	T	K	R	F		K	E	N	I	K		M	P	T	H	K		E	T
L	A	L	R	L		G	N	R	A	T		S	M	G	Y	N		T	L	E	F	Y		R	-	-	K	-		P	K	R	R	F		K	Q	N	I	K		L	P	P	-	-		E	D
M	D	E	K	M		E	P	K	A	M		K	N	H	M	M		Y	V	Q	V	Y		R	-	E	-	M		P	K	K	K	W		K	E	N	I	K		M	E	P	Q	K		E	E
L	A	L	R	L		-	K	K	S	V		N	L	R	R	E		T	E	A	I	P		I	S	S	T	P		H	D	R	Q	S		K	E	N	I	K		L	V	P	T	R		D	Q
-	-	-	-	-		-	-	-	-	-		-	-	-	-	-		-	-	-	-	-		-	-	-	-	-		-	-	-	-	-		-	-	-	-	-		-	-	-	-	-		-	-
[truncated: 128 more columns]

## Sheet: 6
320	353	354	578	660	1124		74	115	240	338	450	1479		9	22	347	1095	1130	1150		32	606	1250	1264	1350	1471		23	401	825	1008	1225	1378		657	718	1324	1408	1435	1445		303	869	1021	1120	1315	1472		289
S	A	H	V	D	T		E	L	V	V	R	E		V	E	G	Q	D	E		R	K	E	K	P	S		D	A	T	C	I	D		Q	M	T	P	R	P		M	V	D	D	T	D		I
S	A	H	V	D	T		E	L	V	V	R	E		V	E	G	Q	D	E		R	K	E	K	P	S		D	A	T	C	I	D		Q	M	T	P	R	P		M	I	D	D	T	D		I
T	P	F	I	E	D		D	T	S	I	K	G		L	A	A	Q	N	S		R	N	E	K	E	-		G	G	V	F	A	A		K	L	V	-	K	E		L	I	E	A	K	S		V
T	P	F	I	E	D		D	T	S	I	K	G		T	D	N	N	N	N		R	N	G	Q	S	-		G	G	V	F	A	P		K	L	I	A	K	E		L	I	E	A	R	S		I
T	P	F	V	D	D		D	T	S	I	K	G		V	E	G	Q	N	D		R	R	E	K	E	S		D	G	V	C	E	E		K	L	A	P	K	S		M	V	E	S	L	E		I
S	A	H	V	D	T		E	L	C	V	R	E		V	E	G	Q	D	E		R	K	E	K	P	S		D	A	T	C	V	D		Q	M	T	P	R	P		M	V	D	D	T	D		I
T	P	F	I	E	D		D	T	S	I	K	G		A	D	N	N	N	N		H	N	G	Q	S	L		G	G	V	F	A	P		K	L	V	A	K	G		L	I	E	A	R	S		I
T	P	F	I	E	D		D	T	S	I	K	G		A	D	N	N	N	K		H	N	G	Q	S	L		G	G	I	F	A	P		K	L	V	A	K	G		L	I	E	A	R	S		I
T	P	F	I	E	D		D	T	T	I	K	G		Y	K	G	E	S	A		R	K	-	K	P	S		K	Q	L	S	S	T		K	L	V	E	P	-		L	V	D	-	K	S		V
S	A	H	V	D	T		E	L	V	V	R	E		V	E	G	Q	D	E		R	K	E	K	P	S		D	A	T	C	I	D		Q	M	T	P	R	P		M	V	D	D	K	D		I
S	A	H	V	D	T		E	L	V	V	R	E		V	E	G	Q	D	E		R	K	E	K	P	S		D	A	T	C	E	E		Q	M	T	P	R	P		M	V	D	D	K	D		I
S	A	H	V	D	T		E	L	V	V	R	E		V	E	G	Q	D	E		R	K	E	K	P	S		D	A	T	C	E	E		Q	M	T	P	R	P		M	V	D	D	K	D		I
S	A	H	V	D	T		E	L	V	V	R	E		V	E	G	Q	D	E		R	K	E	K	P	S		D	A	T	C	E	E		Q	M	T	P	R	P		M	V	D	D	K	D		I
S	A	H	V	D	T		E	L	V	V	R	E		V	E	G	Q	D	E		R	K	E	K	P	S		D	A	T	C	I	D		Q	M	T	P	R	P		M	V	D	D	K	D		I
S	A	H	V	D	T		E	L	V	V	R	E		V	E	G	Q	D	E		R	K	E	K	P	S		D	A	T	C	I	D		Q	M	T	P	R	P		M	V	D	D	K	D		I
S	A	H	V	D	T		E	L	V	V	R	E		V	E	G	Q	D	E		R	K	E	K	P	S		D	A	T	C	I	D		Q	M	T	P	R	P		M	I	D	D	V	D		I
S	A	H	V	D	T		E	L	V	V	R	E		V	E	G	Q	D	E		R	K	E	K	P	S		D	A	T	C	E	E		Q	M	T	P	R	P		M	V	D	D	K	D		I
S	A	H	V	D	T		E	L	V	M	R	A		V	E	G	Q	D	E		R	K	E	K	P	S		D	A	T	C	T	G		Q	M	T	R	T	P		M	V	D	D	V	D		I
S	A	H	V	D	T		E	L	V	V	R	E		V	E	G	Q	D	E		R	G	E	K	P	S		D	A	T	C	I	D		Q	M	T	T	R	P		M	V	D	D	T	D		I
T	P	F	I	E	-		D	T	S	I	K	G		V	A	G	Q	-	-		R	K	E	K	P	-		A	G	I	F	A	S		K	L	T	A	K	G		L	I	E	-	R	S		I
S	A	H	V	D	T		E	L	V	V	R	E		V	E	G	Q	D	E		R	K	E	K	P	S		D	A	T	C	T	G		Q	-	T	P	R	P		M	V	D	D	V	D		I
S	A	H	V	D	T		E	L	V	V	R	E		V	E	G	Q	D	E		R	K	E	K	P	S		D	A	T	C	I	D		Q	M	T	P	R	P		M	V	D	D	T	D		I
S	A	H	V	D	T		D	L	V	V	R	E		V	E	G	Q	D	E		R	K	E	K	P	S		D	A	T	C	I	D		Q	M	P	P	R	S		M	V	D	D	T	D		I
T	P	F	I	E	D		D	S	T	I	K	D		L	K	A	E	N	D		R	K	E	K	P	D		K	Q	L	S	S	-		K	M	S	A	K	S		M	V	D	-	K	S		V
S	A	H	V	D	T		E	L	V	V	R	E		V	E	G	Q	D	E		R	K	E	K	P	S		D	A	T	C	I	D		Q	M	T	T	R	P		M	V	D	D	T	D		I
S	S	H	V	D	T		E	L	V	V	R	E		V	E	G	Q	D	E		R	K	E	K	P	S		E	A	T	C	V	D		Q	M	T	P	R	P		M	V	D	D	T	D		I
T	P	F	I	E	D		D	T	S	I	K	G		A	D	N	N	N	N		H	N	G	Q	S	L		G	G	I	F	A	P		K	L	V	A	K	G		L	I	E	A	R	S		I
T	P	F	I	E	D		D	T	T	I	K	D		F	K	A	E	G	S		R	R	-	K	L	S		K	Q	L	S	S	S		K	L	V	A	K	-		M	I	E	-	R	D		I
T	P	F	I	E	D		D	T	T	I	K	G		L	K	A	E	S	A		R	K	-	K	P	S		K	Q	L	S	S	K		M	M	K	G	S	L		L	V	E	-	K	S		V
S	A	H	V	D	T		E	L	V	V	R	E		V	E	G	Q	D	E		R	K	E	K	P	S		D	A	T	C	L	Q		Q	M	N	T	R	P		M	V	D	D	T	D		I
S	A	H	V	D	T		E	L	V	A	R	E		V	E	G	Q	D	E		R	K	E	K	P	S		D	A	T	C	I	D		Q	M	P	P	R	S		M	I	D	D	I	D		I
S	A	H	V	D	T		E	L	V	V	R	E		V	E	G	Q	D	E		R	K	E	K	P	S		D	A	T	C	T	-		Q	M	A	-	R	P		M	I	D	-	I	D		I
S	A	H	V	D	T		E	L	V	V	R	E		I	E	G	Q	D	E		R	K	E	K	P	S		D	A	T	C	I	D		Q	M	T	P	-	P		M	V	D	D	T	D		I
S	A	H	V	D	T		E	L	V	V	R	E		I	E	G	Q	D	E		R	K	E	K	P	S		D	A	T	C	I	D		Q	M	T	P	-	P		M	V	D	D	T	D		I
T	P	F	I	E	D		D	T	T	I	K	D		L	K	A	E	N	A		R	K	W	K	P	S		K	Q	L	S	S	S		K	L	V	A	K	-		M	V	D	-	K	D		V
T	P	F	I	E	D		D	T	S	I	K	G		A	D	N	N	N	N		H	N	G	H	S	L		G	G	I	F	A	P		K	L	V	A	K	G		L	I	E	A	R	S		I
T	P	F	I	E	D		D	T	S	I	K	G		A	D	N	N	N	N		H	N	G	H	S	L		G	G	I	F	A	P		K	L	V	A	K	G		L	I	E	A	R	S		I
S	A	H	V	D	T		E	L	V	V	R	E		V	E	G	Q	D	E		R	K	E	K	P	S		D	A	T	C	I	D		Q	M	T	P	R	P		M	I	D	D	I	D		I
T	P	F	I	E	D		D	T	S	I	K	G		A	D	N	N	N	N		H	N	G	Q	P	L		G	G	I	F	A	P		K	L	V	A	K	G		L	I	E	A	R	S		I
S	A	H	V	D	T		E	L	V	V	R	E		V	E	G	L	D	E		R	K	E	K	P	S		D	A	T	C	T	-		Q	M	T	-	R	P		M	V	D	G	I	D		I
T	P	F	I	E	D		D	T	T	I	K	D		-	-	A	G	S	N		-	K	-	K	P	S		-	Q	L	S	S	S		K	L	V	P	K	-		M	I	D	-	R	D		V
T	P	F	I	E	D		D	L	T	I	K	-		-	-	A	-	S	A		-	K	-	-	-	-		-	Q	L	S	T	V		K	L	V	-	-	-		M	V	E	-	M	-		V
S	A	H	V	D	T		E	L	V	V	R	E		V	E	G	Q	D	E		R	K	E	K	P	S		D	A	T	C	V	K		Q	M	T	P	R	P		M	V	D	D	T	D		I
T	P	F	I	E	D		D	T	S	I	K	G		-	-	N	N	N	N		-	N	G	Q	S	-		-	G	V	F	A	P		K	L	I	A	K	E		L	I	E	A	R	S		I
T	P	F	I	E	D		D	T	T	I	K	G		L	K	A	E	S	A		R	K	-	K	P	R		K	Q	L	S	S	S		K	L	V	A	K	-		T	I	A	T	K	E		V
T	P	F	I	E	-		D	T	S	I	K	G		A	D	N	N	-	N		H	N	G	Q	S	L		G	G	I	F	A	P		K	L	V	A	K	G		L	I	E	A	R	S		I
S	A	H	V	D	T		E	L	V	V	R	E		V	E	G	Q	D	E		R	K	E	K	P	S		D	A	T	C	I	D		Q	M	T	P	R	P		M	V	D	D	T	D		I
T	P	F	I	E	D		D	T	S	I	K	G		A	D	N	N	N	K		H	N	G	Q	S	L		G	G	I	F	A	P		K	L	V	A	K	G		L	I	E	A	R	S		I
T	P	F	I	E	D		D	T	T	I	K	D		F	K	A	E	S	A		R	K	-	K	P	S		K	Q	L	S	S	S		K	L	V	A	K	-		M	I	D	-	R	D		I
S	A	H	V	D	T		E	L	V	V	R	E		I	E	G	Q	D	E		R	K	E	K	P	S		D	A	T	C	E	D		Q	M	T	P	R	P		M	V	D	D	T	D		I
S	A	H	V	D	T		-	L	V	A	R	E		I	E	G	Q	D	E		R	K	E	K	P	S		D	A	T	C	M	-		Q	M	T	-	R	S		M	V	D	D	-	D		I
T	P	F	I	E	D		D	T	T	I	K	D		F	K	A	E	S	A		R	K	-	K	P	-		K	Q	L	S	S	S		K	L	M	A	K	-		M	I	D	-	R	-		I
T	P	F	I	D	D		D	T	S	I	K	G		L	D	A	E	G	A		R	K	E	K	P	S		D	A	V	C	T	V		K	L	I	A	K	A		M	P	E	S	P	E		A
S	A	H	V	D	T		E	L	V	V	R	E		V	E	G	L	D	E		R	K	E	K	P	S		D	A	T	C	V	D		Q	M	T	P	R	P		M	I	D	D	I	D		I
S	A	H	V	D	T		E	L	V	V	R	E		V	E	G	Q	D	E		R	K	E	K	P	S		D	A	T	C	I	D		Q	M	T	P	R	P		M	V	D	D	K	D		I
S	A	H	V	D	T		E	L	V	V	R	E		V	E	G	Q	D	E		R	K	E	K	P	S		D	A	T	C	V	D		Q	M	S	P	R	S		M	V	D	D	T	D		I
S	A	H	V	D	T		E	L	V	V	R	E		V	E	G	Q	D	E		R	K	Q	H	P	S		D	A	T	C	I	D		Q	M	T	T	R	P		M	V	D	D	T	D		I
S	A	H	V	D	T		E	L	V	V	R	E		V	E	G	Q	D	E		R	K	E	K	P	S		D	A	T	C	I	D		Q	M	T	T	R	P		M	V	D	D	T	D		I
S	A	H	V	D	T		E	L	V	V	R	E		V	E	G	Q	D	E		R	K	E	K	P	S		D	A	T	C	I	D		Q	M	T	T	R	P		M	V	D	D	T	D		I
T	P	F	I	E	D		D	T	T	I	K	D		F	K	A	E	S	A		R	K	-	K	P	S		K	Q	L	S	S	S		K	L	V	A	K	-		M	I	D	-	R	D		I
T	P	F	I	E	D		D	T	S	I	K	G		-	-	N	N	N	N		-	N	G	Q	S	-		-	G	V	F	A	P		K	L	I	A	K	E		L	I	E	A	R	S		I
S	A	H	V	D	T		D	T	S	I	K	G		V	E	G	Q	D	E		R	K	E	K	P	S		D	A	T	C	V	D		Q	M	K	P	R	L		M	V	D	D	T	D		I
S	A	H	V	D	T		E	V	V	V	R	E		V	E	G	Q	D	E		R	K	E	K	P	S		D	A	T	C	V	D		Q	M	A	P	R	S		M	V	D	E	K	D		I
S	A	H	V	D	T		E	L	V	V	R	E		V	E	G	Q	D	E		R	K	E	K	P	S		D	A	T	C	V	D		Q	M	T	P	G	P		M	I	-	D	I	D		I
S	A	H	V	D	T		E	L	V	V	R	E		V	E	G	Q	D	E		R	K	E	K	P	S		D	A	T	C	I	-		Q	M	A	-	R	P		M	I	D	-	V	D		I
S	A	H	V	D	T		E	L	V	V	R	E		V	E	G	Q	D	E		R	K	E	K	P	S		D	A	T	C	I	G		Q	M	A	-	R	P		M	I	D	-	V	D		I
S	A	H	V	D	T		E	L	V	V	R	E		V	E	A	Q	D	E		R	K	E	K	P	S		D	A	T	C	M	D		Q	M	T	L	K	S		M	I	D	D	T	D		V
S	A	H	V	D	T		E	I	V	V	R	E		V	E	G	Q	D	E		R	K	E	K	P	S		D	A	T	C	I	D		Q	M	T	P	R	P		M	V	D	D	T	D		I
S	A	H	V	D	T		E	-	V	A	R	E		V	E	G	Q	D	E		R	K	E	K	P	S		D	A	T	C	V	G		Q	M	T	P	R	P		M	V	D	D	V	-		I
S	A	H	V	D	T		E	L	V	V	R	E		V	E	G	L	D	E		R	K	E	K	P	S		D	A	T	C	V	D		Q	M	T	T	R	P		M	I	D	D	I	D		I
T	P	F	V	D	D		D	T	S	I	K	G		V	E	G	Q	N	N		R	K	-	K	G	S		N	G	V	C	K	-		K	L	-	-	-	-		M	I	E	A	-	E		I
T	P	F	I	E	D		D	T	T	I	K	D		F	K	A	E	S	A		R	K	-	K	P	S		K	Q	L	S	S	S		K	L	V	A	K	-		M	I	D	-	R	D		I
S	P	H	V	D	D		D	T	S	I	K	G		-	E	G	Q	E	N		R	K	E	K	P	E		A	A	T	C	I	E		Q	M	S	P	A	S		M	V	D	A	T	D		I
S	A	H	V	D	T		E	L	V	V	R	E		V	E	G	Q	D	E		R	K	E	K	P	S		D	A	T	C	M	D		Q	M	T	P	R	P		M	V	D	D	I	D		I
T	P	F	I	E	D		D	T	T	I	K	D		L	K	A	K	S	A		R	K	-	T	P	S		K	Q	L	S	S	A		K	L	V	A	K	-		M	I	D	-	H	H		I
S	A	H	V	D	T		E	L	V	V	R	K		V	G	G	Q	D	E		R	K	E	K	L	S		D	A	T	C	T	N		Q	M	A	P	R	P		M	V	D	D	K	D		I
S	A	H	V	D	T		E	L	V	V	R	E		V	E	G	Q	D	E		R	K	E	K	P	S		D	A	T	C	E	E		Q	M	T	P	R	P		M	V	D	D	K	D		I
S	A	H	V	D	T		E	L	V	V	R	E		V	E	G	Q	D	E		R	K	E	K	P	S		D	A	T	C	I	D		Q	M	T	P	R	P		M	V	D	D	T	D		I
S	A	H	V	D	T		E	L	V	V	R	E		V	E	G	Q	D	E		R	K	E	K	P	S		D	A	T	C	I	D		Q	M	T	P	R	P		M	V	D	D	T	D		I
S	A	H	V	D	T		E	L	V	V	R	E		V	E	G	Q	D	E		R	K	E	K	P	S		D	A	T	C	I	D		Q	M	T	P	R	P		M	I	D	D	I	D		I
S	A	H	V	D	T		E	L	V	V	R	E		V	E	G	Q	D	E		R	K	E	K	P	S		D	A	T	C	E	E		Q	M	T	P	R	P		M	V	D	D	K	D		I
S	A	H	V	D	T		E	L	V	V	R	E		V	E	G	Q	D	E		R	K	E	K	P	S		D	A	T	C	M	D		Q	M	A	L	R	S		M	V	D	E	K	D		V
S	A	H	V	D	T		E	L	V	V	R	E		V	E	G	Q	D	E		R	K	E	K	P	S		D	A	T	C	I	D		Q	M	T	P	G	P		M	V	D	D	K	D		I
T	P	F	I	E	D		D	T	T	I	K	D		Y	K	A	E	S	A		R	R	-	K	L	S		K	Q	L	S	S	S		K	L	V	T	K	-		M	I	D	-	R	D		V
S	A	H	V	D	T		E	L	V	V	R	E		V	E	G	Q	D	E		R	K	E	K	P	S		D	A	T	C	I	D		Q	M	T	P	R	P		M	V	D	D	T	D		I
S	A	H	V	D	T		E	L	V	V	R	E		V	E	G	Q	D	E		R	K	E	K	P	S		D	A	T	C	I	D		Q	M	T	-	-	P		M	V	D	D	T	D		I
T	P	F	I	E	D		D	T	S	I	K	G		A	D	N	N	N	N		H	N	G	Q	S	I		G	G	I	F	A	P		K	L	V	A	K	E		L	I	E	A	R	S		I
S	A	H	V	D	T		E	L	V	V	R	E		-	E	G	Q	D	E		R	K	E	K	P	S		D	A	T	C	I	D		Q	M	T	P	R	P		M	I	D	-	I	D		I
T	P	F	I	E	D		D	T	T	I	K	D		F	K	A	E	S	A		R	K	-	K	P	S		K	Q	L	S	S	S		K	L	V	A	K	-		M	I	D	-	R	D		I
T	P	F	I	E	D		D	T	S	I	K	G		-	D	N	N	N	N		H	N	G	P	S	L		G	G	V	F	A	P		K	L	V	A	K	G		L	I	E	T	R	S		I
S	A	H	V	D	T		E	L	V	V	R	E		V	E	G	Q	D	E		R	K	E	K	P	S		D	A	T	C	M	D		Q	M	A	P	R	S		M	V	D	E	K	D		V
S	A	H	V	D	T		E	L	V	V	R	E		V	E	G	Q	D	E		R	K	E	K	P	S		D	A	T	C	I	D		Q	M	T	T	R	P		M	V	D	D	T	D		I
S	A	H	V	D	T		D	T	S	I	K	G		V	E	G	Q	D	E		R	K	D	K	P	S		D	A	T	C	V	D		Q	M	T	P	R	P		M	V	D	D	T	D		I
T	P	F	I	E	D		D	T	S	I	K	G		A	D	N	N	N	N		H	N	G	Q	L	L		G	G	I	F	A	P		K	L	V	A	K	G		L	I	E	A	R	S		I
T	P	F	I	E	D		E	V	T	I	K	D		Y	K	A	E	N	A		R	K	-	K	P	S		K	Q	L	S	S	S		K	L	V	A	K	-		M	I	D	-	R	D		I
S	A	H	V	D	T		E	L	V	V	R	E		V	E	G	Q	D	E		R	K	E	K	P	S		E	A	T	C	V	D		Q	M	T	P	R	P		M	V	D	D	K	D		I
T	P	F	I	E	D		D	T	S	I	K	G		V	D	N	N	N	N		H	N	G	Q	S	L		G	G	I	F	A	P		K	L	V	A	K	G		L	I	E	A	R	S		I
T	P	F	I	E	D		D	T	T	I	K	D		F	K	A	E	S	A		R	K	-	K	P	S		K	Q	L	S	S	S		K	L	V	T	K	-		M	V	D	-	Q	D		V
T	P	F	I	E	D		D	T	T	I	K	D		L	K	A	E	S	A		R	K	-	K	P	A		K	Q	L	S	S	S		K	L	V	A	K	-		M	I	-	-	R	D		V
S	A	H	V	D	T		E	L	V	V	R	E		V	E	G	Q	D	E		R	K	E	K	P	S		D	A	T	C	I	D		Q	M	S	P	R	S		M	V	D	D	T	D		I
S	A	H	V	D	T		-	-	V	V	R	E		V	E	G	Q	D	E		R	K	E	K	P	S		D	A	T	C	I	-		Q	M	T	P	R	P		M	V	D	D	T	D		I
S	A	H	V	D	T		E	L	V	V	R	E		V	A	G	Q	D	E		R	K	E	K	P	S		D	A	T	C	I	D		Q	M	T	P	R	P		M	I	D	D	I	D		I
T	P	F	I	D	N		D	T	S	I	R	-		-	K	G	R	K	H		R	K	E	K	A	S		S	G	V	C	T	S		K	L	V	K	K	P		M	T	I	N	A	S		M
T	P	F	I	E	D		D	T	T	I	K	D		F	K	A	E	S	A		R	R	-	M	L	S		K	Q	L	S	S	S		K	L	V	T	K	-		M	I	D	-	R	D		V
T	P	F	I	E	D		D	T	S	I	K	G		A	D	N	N	N	N		H	N	G	Q	S	L		G	G	I	F	A	P		K	L	V	A	K	G		L	I	E	A	R	S		I
-	-	-	-	-	-		-	-	-	-	-	-		-	-	-	-	-	-		-	-	-	-	-	-		-	-	-	-	-	-		-	-	-	-	-	-		-	-	-	-	-	-		-
[truncated: 95 more columns]

## Sheet: 7
412	647	677	694	929	1027	1133		19	25	362	676	756	1062	1076		385	583	829	877	1080	1152	1301		189	195	292	632	1038	1326	1460		1217	1223	1304	1344	1364	1401	1482		184	586	597	622	901	902	1333		273	1288
L	A	L	T	R	L	L		K	K	I	K	S	K	V		P	N	L	R	R	E	R		M	M	Q	K	L	F	T		Q	I	D	D	L	D	V		R	E	E	K	E	L	D		M	G
L	A	L	T	R	L	L		K	K	I	K	S	K	V		V	N	L	R	R	E	M		M	M	Q	K	L	F	T		K	V	N	Q	Q	A	I		R	E	E	K	E	L	D		M	G
L	A	L	T	R	Y	L		-	A	I	K	S	K	V		A	N	L	R	R	E	-		L	T	E	A	L	Y	K		I	I	S	S	T	-	P		R	E	E	K	E	L	E		L	E
L	A	L	T	R	L	L		-	K	I	K	S	K	V		A	N	L	R	R	E	-		L	T	E	A	I	P	G		I	V	S	S	T	-	P		R	E	E	K	E	L	D		L	T
L	A	L	T	R	L	L		-	K	I	K	S	K	V		A	N	L	R	R	E	-		R	S	E	T	V	Y	K		R	V	-	D	K	V	V		R	E	E	K	S	V	D		L	A
L	A	L	T	R	L	L		K	K	I	K	S	K	V		P	N	L	R	R	E	R		M	M	Q	K	L	F	T		Q	I	D	Q	L	D	V		R	E	E	K	E	L	D		M	G
L	A	L	T	R	L	L		-	K	L	K	S	K	V		A	N	L	R	R	E	-		L	T	E	A	I	A	G		I	I	S	S	T	-	P		R	E	E	K	E	L	D		L	M
L	A	L	T	R	L	L		-	K	I	K	S	K	V		A	N	L	R	R	E	-		L	T	E	A	I	T	G		I	I	S	S	T	-	P		R	E	E	K	E	L	D		L	M
M	E	E	T	K	L	M		S	D	L	R	A	T	M		Q	K	N	H	M	L	D		S	F	V	A	V	Y	K		R	I	-	D	-	-	M		A	E	E	K	E	L	M		L	K
L	A	L	T	R	L	L		K	K	I	K	S	K	V		V	N	L	R	R	E	M		M	M	Q	R	L	F	I		K	V	N	Q	H	A	I		R	E	E	K	E	L	D		M	A
L	A	L	T	R	L	L		K	K	I	K	S	K	V		V	N	L	R	R	E	M		M	M	Q	K	L	F	T		K	V	N	Q	H	A	I		R	E	E	K	E	L	D		L	A
L	A	L	T	R	L	L		K	K	I	K	S	K	V		V	N	L	R	R	E	M		M	M	Q	K	L	F	T		K	V	N	Q	H	A	I		R	E	E	K	E	L	D		L	A
L	A	L	T	R	L	L		K	K	I	K	S	K	V		V	N	L	R	R	E	M		M	M	Q	K	L	F	T		K	V	N	Q	H	A	I		K	E	E	K	E	L	D		L	A
L	A	L	T	R	L	L		K	K	I	K	S	K	V		V	N	L	R	R	E	M		M	M	Q	K	L	F	T		K	V	N	Q	H	A	I		R	E	E	K	E	L	D		M	A
L	A	L	T	R	L	L		K	K	I	K	S	K	V		V	N	L	R	R	E	M		M	M	Q	K	L	F	T		K	V	N	Q	H	A	I		R	E	E	K	E	L	D		M	A
L	A	L	T	R	L	L		K	K	I	K	S	K	V		V	N	L	R	R	E	M		M	M	Q	K	L	F	T		K	V	N	Q	R	A	I		R	E	E	K	E	L	D		M	G
L	A	L	T	R	L	L		K	K	I	K	S	K	V		V	N	L	R	R	E	M		M	M	Q	K	L	F	T		K	V	N	Q	H	A	I		R	E	E	K	E	L	D		L	A
L	A	L	T	R	L	L		K	K	I	K	S	K	V		V	N	L	R	R	E	M		M	M	Q	K	L	F	T		I	V	S	Y	L	A	A		K	E	E	K	E	L	D		M	G
L	A	L	T	R	L	L		K	K	I	K	S	K	V		P	N	L	R	R	E	R		M	M	Q	K	L	F	T		Q	I	D	D	L	N	V		R	K	E	K	E	L	D		M	G
L	A	L	T	R	L	-		K	K	V	K	S	I	V		A	N	L	R	R	E	-		L	T	E	A	T	Y	G		R	V	S	S	T	L	P		R	E	E	K	E	L	-		L	E
L	A	L	-	R	L	L		K	K	I	K	E	K	V		V	N	L	R	R	E	V		M	M	Q	K	L	F	T		V	V	A	E	L	A	I		K	E	E	K	E	L	D		M	G
L	A	L	T	R	L	L		K	K	I	K	S	K	V		P	N	L	R	R	E	R		M	M	Q	K	L	F	T		Q	I	D	D	L	N	V		R	E	E	K	E	L	D		M	G
L	A	L	T	R	L	L		K	K	I	K	S	K	V		V	N	L	R	R	E	M		K	M	Q	K	L	F	S		K	V	N	Q	H	A	I		K	E	E	K	E	L	E		M	G
M	E	E	S	K	M	M		S	D	L	R	A	T	M		Q	K	N	H	M	M	P		S	S	V	A	L	K	A		R	I	S	D	-	-	M		R	E	A	K	E	V	D		L	E
L	A	L	T	R	L	L		K	K	I	K	S	K	V		P	N	L	R	R	E	R		M	M	Q	K	L	F	T		Q	I	D	D	L	N	V		R	E	E	K	E	L	D		M	G
L	A	L	T	R	L	L		K	K	I	K	S	K	V		V	N	L	R	R	E	M		M	M	Q	K	L	F	T		K	V	D	Q	H	A	L		R	E	E	K	E	L	D		M	A
L	A	L	T	R	L	L		-	K	I	K	S	K	V		A	N	L	R	R	E	-		L	T	E	A	I	P	G		I	I	S	S	T	-	P		H	E	E	K	E	L	-		L	T
M	E	E	S	K	M	M		E	P	L	R	A	T	M		Q	K	N	N	M	I	S		C	Y	S	Q	T	Y	A		R	V	-	E	-	-	M		K	Q	V	Q	Q	V	D		M	K
M	E	E	S	K	M	M		S	E	L	R	A	T	M		Q	K	N	H	M	M	-		C	F	M	T	V	Y	Q		R	I	-	D	-	-	M		R	E	E	K	E	L	E		L	K
L	A	L	T	R	L	L		K	K	I	K	S	K	V		A	N	L	R	R	E	M		M	M	Q	K	L	F	T		K	V	D	D	S	A	I		R	E	E	K	E	L	D		M	G
L	A	L	T	R	L	L		K	K	I	K	S	K	V		A	N	L	R	R	E	M		K	M	Q	K	L	Y	P		R	V	N	E	P	A	I		K	E	E	K	E	L	E		M	G
L	A	L	T	R	L	L		K	K	I	K	S	K	V		A	N	L	R	R	E	M		M	M	Q	K	L	F	T		K	V	N	E	H	-	I		R	E	E	K	E	L	D		M	G
L	A	L	T	R	L	L		K	K	I	K	S	K	V		A	N	L	R	R	E	M		M	M	Q	K	L	F	T		K	V	N	Q	H	A	I		R	E	E	K	E	L	D		M	G
L	A	L	T	R	L	L		K	K	I	K	S	K	V		A	N	L	R	R	E	M		M	M	Q	K	L	F	T		K	V	N	Q	H	A	I		R	E	E	K	E	L	D		M	G
M	E	E	S	K	M	M		E	P	L	R	A	T	M		Q	K	N	H	M	M	-		T	Y	T	Q	A	Y	S		R	I	-	D	-	-	M		K	E	E	K	E	L	E		L	K
L	A	L	T	R	L	L		-	K	I	K	S	K	V		A	N	L	R	R	E	-		L	T	E	A	M	I	G		I	I	S	S	T	-	I		R	E	E	K	E	L	D		L	M
L	A	L	T	R	L	L		-	K	I	K	S	K	V		A	N	L	R	R	E	-		L	T	E	A	M	I	G		I	I	S	S	T	-	I		R	E	E	K	E	L	D		L	M
L	A	L	T	R	L	L		K	K	I	K	S	K	V		V	N	L	R	R	E	M		M	M	Q	K	L	F	T		K	V	N	Q	P	A	I		R	E	E	K	E	L	D		M	G
L	A	L	T	R	L	L		-	K	I	K	S	K	V		S	N	L	R	R	E	-		L	T	E	A	I	P	G		I	I	S	S	T	-	P		R	E	E	K	E	L	-		L	T
L	A	L	T	R	L	L		K	K	I	K	S	K	V		A	N	L	R	R	E	M		-	R	Q	K	L	F	T		T	V	N	E	I	-	I		-	E	E	K	E	L	D		M	G
M	E	E	S	K	M	M		-	-	L	R	A	T	M		Q	K	N	D	M	L	G		V	Y	V	Q	V	Y	A		R	V	-	D	-	-	M		K	Q	A	Q	Q	V	E		M	K
M	E	E	S	K	M	M		-	-	L	R	A	T	M		Q	K	N	N	M	M	-		S	Y	V	Q	L	Y	-		R	I	-	-	-	-	-		K	V	E	Q	Q	L	E		M	E
L	A	L	T	R	L	L		K	K	I	K	S	K	V		V	N	L	R	R	E	M		M	R	Q	K	L	F	T		K	V	N	Q	H	A	I		R	E	E	K	E	L	D		M	G
L	A	L	T	R	L	L		-	-	I	K	S	K	V		A	N	L	R	R	D	-		L	T	E	A	I	P	G		I	V	S	S	-	-	P		R	E	E	K	E	L	D		L	M
M	E	A	S	K	M	M		E	P	V	R	A	S	M		Q	K	N	H	M	L	-		S	Y	V	Q	V	Y	A		R	I	-	D	-	-	M		K	Q	A	Q	Q	V	E		M	K
L	A	L	T	R	L	-		-	K	I	K	S	K	V		A	N	L	R	R	E	-		L	T	E	A	I	P	G		I	I	S	S	T	-	P		R	E	E	K	E	L	-		L	T
L	A	L	T	R	L	L		K	K	I	K	S	K	V		P	N	L	R	R	E	R		M	M	Q	K	L	F	T		Q	I	D	D	L	D	V		R	E	E	K	E	L	D		M	G
L	A	L	T	R	L	L		-	K	I	K	S	K	V		A	N	L	R	R	E	-		L	T	E	A	I	N	G		I	I	S	S	T	-	P		R	E	E	K	E	L	D		L	M
M	E	E	S	K	M	M		E	P	L	R	A	T	M		Q	K	N	N	M	V	D		C	Y	T	Q	A	Y	Q		R	V	-	D	-	-	M		K	Q	A	Q	Q	V	E		M	K
L	A	L	T	R	L	L		K	K	I	K	S	K	V		A	N	L	R	R	E	M		M	M	Q	K	L	F	T		K	V	T	E	H	V	I		R	E	E	K	E	L	D		M	G
L	A	L	T	R	L	L		K	K	I	K	S	K	V		A	N	L	R	R	E	-		M	M	Q	K	L	Y	P		K	V	-	Q	-	-	V		T	E	E	K	E	L	D		M	-
M	E	E	S	K	M	M		E	P	V	R	A	T	M		Q	K	N	H	M	L	D		T	Y	I	Q	A	Y	A		R	V	A	D	-	-	K		K	Q	T	Q	Q	V	E		M	K
M	F	L	T	R	L	L		V	D	I	R	A	K	L		P	N	L	R	R	E	-		M	T	A	V	L	Y	G		R	V	S	S	-	-	K		R	E	E	K	E	L	D		L	-
L	A	L	T	R	L	L		K	K	I	K	S	K	V		V	N	L	R	R	E	M		M	M	Q	K	L	F	T		K	V	D	Q	H	A	I		R	E	E	K	E	L	D		M	G
L	A	L	T	R	L	L		K	K	I	K	S	K	V		V	N	L	R	R	E	I		M	M	Q	K	L	F	T		K	V	N	Q	H	A	I		R	E	E	K	E	L	D		M	A
L	A	L	T	R	L	L		K	K	I	K	S	K	V		V	N	L	R	R	E	I		K	M	Q	K	L	F	S		K	V	N	Q	H	A	I		R	E	E	K	E	L	E		M	G
L	A	L	T	R	L	L		K	K	I	K	S	K	V		P	N	L	R	R	E	R		L	M	Q	K	L	F	T		Q	I	D	D	L	N	V		-	E	E	K	E	L	D		M	G
L	A	L	T	R	L	L		K	K	I	K	S	K	V		P	N	L	R	R	E	R		M	M	Q	K	L	F	T		Q	I	D	D	L	N	V		R	E	E	K	E	L	D		M	G
L	A	L	T	R	L	L		K	K	I	K	S	K	V		P	N	L	R	R	E	R		M	M	Q	K	L	F	T		Q	I	D	D	L	N	V		R	E	E	K	E	L	D		M	G
M	E	E	S	K	M	M		E	P	L	R	A	T	M		Q	-	N	N	M	V	G		C	Y	T	Q	A	Y	Q		R	V	-	D	-	-	M		K	Q	A	Q	Q	V	E		M	K
L	A	L	T	R	L	L		-	-	I	K	S	K	V		A	N	L	R	R	E	-		L	T	E	A	I	P	G		I	I	S	S	T	-	P		R	E	E	K	E	L	D		L	M
L	A	L	T	R	L	L		K	K	I	K	S	K	V		A	N	L	R	R	E	L		M	M	E	S	T	Y	S		R	V	D	E	T	V	K		K	E	E	K	E	L	D		L	E
L	A	L	T	R	L	L		K	K	I	K	S	K	V		A	N	L	R	R	E	V		M	M	Q	K	L	F	A		K	V	N	E	N	A	I		R	E	E	K	E	L	D		L	G
L	A	L	T	R	I	L		K	K	I	K	S	-	V		V	N	L	R	R	E	M		M	M	Q	K	C	F	T		K	V	N	Q	H	T	I		R	E	E	K	E	L	D		M	G
L	A	L	T	-	L	L		K	K	I	K	S	K	V		A	N	L	R	R	E	M		M	-	Q	K	L	F	T		K	V	N	E	H	-	I		R	E	E	K	-	-	D		M	G
L	A	L	T	R	L	L		K	K	I	K	S	K	V		A	N	L	R	R	E	M		M	M	Q	K	L	F	T		K	V	N	E	H	-	I		R	E	E	K	E	L	D		M	G
L	A	L	T	R	L	L		K	K	I	K	S	K	V		A	N	L	R	R	E	M		M	M	Q	K	L	F	T		K	V	T	E	N	V	I		K	E	E	K	E	L	D		M	G
L	A	L	T	C	L	L		K	K	I	K	S	K	V		P	N	L	R	R	E	R		M	M	Q	K	L	F	T		Q	I	D	D	L	D	V		R	E	E	K	L	L	D		M	G
L	A	L	T	R	L	L		K	K	I	K	S	K	V		A	N	L	R	R	E	M		M	M	Q	K	L	F	A		T	V	A	E	L	T	I		K	E	E	K	E	L	E		M	G
L	A	L	T	R	L	L		K	K	I	K	S	K	V		V	N	L	R	R	E	M		M	M	Q	K	L	F	T		K	V	N	Q	H	A	I		R	E	E	K	E	L	D		M	G
L	A	L	T	R	L	L		-	K	I	K	S	K	V		T	N	L	R	R	E	N		L	T	E	T	T	-	-		R	I	N	Q	F	-	L		K	E	E	K	E	L	-		M	A
M	E	E	S	K	M	M		E	P	L	R	A	T	M		Q	K	N	N	M	M	G		C	Y	T	Q	A	Y	Q		R	V	-	D	-	-	M		K	Q	A	Q	Q	V	E		M	K
L	A	L	T	R	L	L		K	K	I	K	S	K	V		A	N	L	R	R	T	L		L	T	E	T	V	Y	E		R	V	D	E	V	S	V		R	E	E	K	E	L	D		L	E
L	A	L	T	R	L	L		K	K	I	K	S	K	V		A	N	L	R	R	E	M		M	M	Q	K	L	F	T		K	I	N	Q	P	G	V		R	E	E	K	E	L	D		M	A
M	E	E	S	K	M	M		E	S	L	R	A	T	M		Q	K	N	H	M	M	-		T	Y	A	E	V	Y	T		R	V	-	D	-	-	M		K	Q	A	Q	Q	V	E		M	K
L	A	L	T	R	L	L		K	K	I	K	S	K	V		A	N	L	R	R	E	M		M	K	Q	K	L	F	T		K	V	N	Q	H	A	I		R	E	E	K	E	L	D		M	G
L	A	L	T	R	L	L		K	K	I	K	S	K	V		V	N	L	R	R	E	M		M	M	Q	K	L	F	T		K	V	N	Q	H	A	I		R	E	E	K	E	L	D		L	A
L	A	L	T	R	L	L		K	K	I	K	S	K	V		P	N	L	R	R	E	R		M	M	Q	K	L	F	T		Q	I	D	D	L	D	V		R	E	E	K	E	L	D		M	G
L	A	L	T	R	L	L		K	K	I	K	S	K	V		P	N	L	R	R	E	R		M	M	Q	K	L	F	T		Q	I	D	D	L	D	V		R	E	E	K	E	L	D		M	G
L	A	L	T	R	L	L		K	K	I	K	S	K	V		V	N	L	R	R	E	M		M	M	Q	K	L	F	T		K	V	N	Q	P	A	I		R	E	E	K	E	L	D		M	G
L	A	L	T	R	L	L		K	K	I	K	S	K	V		V	N	L	R	R	E	M		M	M	Q	K	L	F	T		K	V	N	Q	H	A	I		R	E	E	K	E	L	D		L	A
L	A	L	T	R	L	L		K	K	I	K	S	K	V		A	N	L	R	R	E	M		M	M	Q	K	L	F	A		K	V	N	E	N	A	V		R	E	E	K	E	L	D		M	G
L	A	L	T	R	L	L		K	K	I	K	S	K	V		V	N	L	R	R	E	M		M	M	Q	K	L	F	T		K	V	N	Q	H	A	I		R	E	E	K	E	L	D		M	A
M	E	E	S	K	M	M		E	P	L	R	A	T	M		Q	K	N	H	M	M	G		V	Y	V	Q	A	Y	S		R	I	-	E	-	-	M		K	Q	A	Q	Q	V	E		M	K
L	A	L	T	R	L	L		K	K	I	K	S	K	V		P	N	L	R	R	E	R		M	M	Q	K	L	F	T		Q	I	D	D	L	D	V		R	E	E	K	E	L	D		M	G
L	A	L	T	R	L	L		K	K	I	K	S	K	V		A	N	L	R	R	E	M		M	R	Q	K	L	F	T		K	V	N	Q	H	A	I		R	E	E	K	E	L	D		M	G
L	A	L	T	R	L	L		-	K	I	K	S	K	V		A	N	L	R	R	E	-		L	T	E	A	I	P	G		I	I	S	S	T	-	A		R	E	E	K	E	L	-		L	T
L	A	L	T	R	L	L		K	K	I	K	S	K	V		V	N	L	R	R	E	A		-	M	Q	K	L	F	T		K	V	N	Q	R	A	I		-	E	E	K	E	L	D		M	G
M	E	E	S	K	M	M		E	P	L	R	A	T	M		Q	K	N	N	M	V	S		C	Y	T	Q	A	Y	Q		R	V	-	D	-	-	M		K	Q	A	Q	Q	V	E		M	K
L	A	L	T	R	L	L		-	K	L	K	S	K	V		A	N	L	R	R	E	-		L	T	E	A	I	T	G		I	I	S	S	T	-	P		R	E	E	K	E	L	D		L	M
L	A	L	T	R	L	L		K	K	I	K	S	K	V		A	N	L	R	R	E	M		M	M	Q	K	L	F	A		K	V	N	E	N	A	I		R	E	E	K	E	L	D		M	G
L	A	L	T	R	L	L		K	K	I	K	S	K	V		P	N	L	R	R	E	R		M	M	Q	K	L	F	T		Q	I	D	D	L	N	V		R	E	E	K	E	L	D		M	G
L	A	L	T	R	L	L		K	K	I	K	S	K	V		A	N	L	R	R	E	M		L	R	E	S	T	Y	G		R	V	N	E	T	V	I		K	E	E	K	E	L	D		L	E
L	A	L	T	R	L	L		-	K	I	K	S	K	V		A	N	L	R	R	E	-		L	T	E	A	I	P	G		I	I	S	S	T	-	P		R	E	E	K	E	L	-		L	T
M	E	E	S	K	M	M		E	P	L	R	A	T	M		Q	K	N	H	M	M	D		T	Y	Q	Q	A	Y	A		R	V	-	D	-	-	M		K	Q	A	Q	Q	V	E		M	K
L	A	L	T	R	L	L		K	K	I	K	S	K	V		V	N	L	R	R	E	I		M	M	Q	K	L	F	P		K	V	D	R	H	A	I		R	E	E	K	E	L	D		L	A
L	A	L	T	R	L	L		-	K	I	K	S	K	V		S	N	L	R	R	E	-		L	T	E	A	I	P	G		I	I	S	S	T	-	P		R	E	E	K	E	L	-		L	T
M	E	E	S	K	M	M		E	P	L	R	A	T	M		Q	K	N	H	M	L	-		T	Y	V	Q	V	Y	A		R	V	-	D	C	-	M		K	Q	A	Q	H	V	E		L	K
M	E	E	S	K	M	M		E	P	L	R	A	T	M		Q	K	N	H	M	L	-		T	Y	V	Q	V	Y	A		R	V	-	D	-	-	M		K	Q	A	Q	Q	V	E		L	R
L	A	L	T	R	L	L		K	K	I	K	S	K	V		V	N	L	R	R	E	M		K	M	Q	K	L	F	S		R	V	N	Q	Y	A	I		K	E	E	K	E	L	E		M	G
L	A	L	T	R	L	L		K	K	I	K	S	K	V		A	N	L	R	R	E	M		-	M	Q	K	L	F	T		K	V	N	E	-	A	V		-	E	E	K	E	L	D		M	G
L	A	L	T	R	L	L		K	K	I	K	S	K	V		V	N	L	R	R	E	M		M	M	Q	K	L	F	T		K	V	N	Q	H	A	I		R	E	E	K	E	L	D		M	G
L	A	L	T	R	L	L		G	N	V	R	A	S	T		S	S	M	G	Y	N	-		V	T	L	E	F	Y	A		R	V	-	-	K	A	-		R	E	E	K	E	L	D		L	E
M	D	E	S	K	M	M		E	P	L	K	A	T	M		Q	K	N	H	M	M	G		V	Y	V	Q	V	Y	S		R	V	-	E	-	-	M		K	Q	A	Q	Q	V	E		M	K
L	A	L	T	R	L	L		-	K	I	K	S	K	V		A	N	L	R	R	E	-		L	T	E	A	I	P	G		I	I	S	S	T	-	P		R	E	E	K	E	L	-		L	T
-	-	-	-	-	-	-		-	-	-	-	-	-	-		-	-	-	-	-	-	-		-	-	-	-	-	-	-		-	-	-	-	-	-	-		-	-	-	-	-	-	-		-	-
[truncated: 103 more columns]

## Sheet: 8
320	353	354	578	660	1124	1425	1427		70	74	115	240	338	450	982	1479		23	401	587	825	1008	1225	1378	1423		32	606	1185	1186	1250	1264	1350	1471		303	869	970	1021	1114	1120	1315	1472		182	975	1121	1354	1384
S	A	H	V	D	T	S	T		I	E	L	V	V	R	R	E		D	A	M	T	C	I	D	S		R	K	E	K	E	K	P	S		M	V	V	D	K	D	T	D		A	E	S	S	V
S	A	H	V	D	T	S	T		I	E	L	V	V	R	R	E		D	A	M	T	C	I	D	S		R	K	E	K	E	K	P	S		M	I	V	D	K	D	T	D		A	E	S	S	T
T	P	F	I	E	D	P	I		L	D	T	S	I	K	A	G		G	G	I	V	F	A	A	K		R	N	E	K	E	K	E	-		L	I	V	E	-	A	K	S		A	Q	S	S	-
T	P	F	I	E	D	P	I		L	D	T	S	I	K	A	G		G	G	I	V	F	A	P	N		R	N	Q	M	G	Q	S	-		L	I	V	E	-	A	R	S		A	E	T	P	A
T	P	F	V	D	D	L	I		L	D	T	S	I	K	A	G		D	G	I	V	C	E	E	N		R	R	E	K	E	K	E	S		M	V	I	E	-	S	L	E		A	Q	T	P	-
S	A	H	V	D	T	S	T		I	E	L	C	V	R	R	E		D	A	M	T	C	V	D	S		R	K	E	K	E	K	P	S		M	V	V	D	K	D	T	D		A	E	S	I	A
T	P	F	I	E	D	P	I		L	D	T	S	I	K	A	G		G	G	I	V	F	A	P	N		H	N	Q	I	G	Q	S	L		L	I	V	E	-	A	R	S		A	E	T	P	A
T	P	F	I	E	D	P	I		L	D	T	S	I	K	A	G		G	G	I	I	F	A	P	N		H	N	Q	V	G	Q	S	L		L	I	V	E	-	A	R	S		A	E	T	P	A
T	P	F	I	E	D	P	I		M	D	T	T	I	K	A	G		K	Q	F	L	S	S	T	A		R	K	E	K	-	K	P	S		L	V	V	D	-	-	K	S		A	E	S	S	-
S	A	H	V	D	T	S	T		I	E	L	V	V	R	R	E		D	A	M	T	C	I	D	S		R	K	E	K	E	K	P	S		M	V	V	D	K	D	K	D		A	E	S	S	A
S	A	H	V	D	T	S	T		I	E	L	V	V	R	R	E		D	A	M	T	C	E	E	S		R	K	E	K	E	K	P	S		M	V	V	D	K	D	K	D		A	E	S	S	A
S	A	H	V	D	T	S	T		I	E	L	V	V	R	R	E		D	A	M	T	C	E	E	S		R	K	E	K	E	K	P	S		M	V	V	D	K	D	K	D		A	E	S	S	A
S	A	H	V	D	T	S	T		I	E	L	V	V	R	R	E		D	A	M	T	C	E	E	S		R	K	E	K	E	K	P	S		M	V	V	D	K	D	K	D		A	E	S	S	A
S	A	H	V	D	T	S	T		M	E	L	V	V	R	R	E		D	A	M	T	C	I	D	S		R	K	E	K	E	K	P	S		M	V	V	D	K	D	K	D		A	E	S	S	A
S	A	H	V	D	T	S	T		M	E	L	V	V	R	R	E		D	A	M	T	C	I	D	S		R	K	E	K	E	K	P	S		M	V	V	D	K	D	K	D		A	E	S	S	A
S	A	H	V	D	T	S	T		M	E	L	V	V	R	R	E		D	A	M	T	C	I	D	S		R	K	E	K	E	K	P	S		M	I	V	D	K	D	V	D		A	E	S	S	A
S	A	H	V	D	T	S	T		I	E	L	V	V	R	R	E		D	A	M	T	C	E	E	S		R	K	E	K	E	K	P	S		M	V	V	D	K	D	K	D		A	E	S	S	A
S	A	H	V	D	T	R	Q		I	E	L	V	M	R	R	A		D	A	L	T	C	T	G	V		R	K	E	K	E	K	P	S		M	V	V	D	K	D	V	D		A	E	S	S	S
S	A	H	V	D	T	S	T		I	E	L	V	V	R	R	E		D	A	M	T	C	I	D	S		R	G	E	K	E	K	P	S		M	V	V	D	K	D	T	D		A	E	S	S	A
T	P	F	I	E	-	P	I		L	D	T	S	I	K	A	G		A	G	F	I	F	A	S	T		R	K	E	K	E	K	P	-		L	I	V	E	-	-	R	S		A	Q	-	S	D
S	A	H	V	D	T	S	A		I	E	L	V	V	R	R	E		D	A	L	T	C	T	G	G		R	K	E	K	E	K	P	S		M	V	V	D	K	D	V	D		A	E	T	G	A
S	A	H	V	D	T	S	T		I	E	L	V	V	R	R	E		D	A	M	T	C	I	D	S		R	K	E	K	E	K	P	S		M	V	V	D	K	D	T	D		A	E	S	S	A
S	A	H	V	D	T	S	T		I	D	L	V	V	R	R	E		D	A	M	T	C	I	D	S		R	K	E	K	E	K	P	S		M	V	V	D	-	D	T	D		A	E	S	S	A
T	P	F	I	E	D	P	I		M	D	S	T	I	K	V	D		K	Q	L	L	S	S	-	K		R	K	E	R	E	K	P	D		M	V	V	D	-	-	K	S		A	E	S	S	-
S	A	H	V	D	T	S	T		I	E	L	V	V	R	R	E		D	A	M	T	C	I	D	S		R	K	E	K	E	K	P	S		M	V	V	D	K	D	T	D		A	E	S	S	A
S	S	H	V	D	T	S	T		I	E	L	V	V	R	R	E		E	A	I	T	C	V	D	S		R	K	E	K	E	K	P	S		M	V	V	D	K	D	T	D		A	E	S	S	A
T	P	F	I	E	D	P	I		L	D	T	S	I	K	A	G		G	G	I	I	F	A	P	N		H	N	E	A	G	Q	S	L		L	I	V	E	-	A	R	S		G	D	S	A	T
T	P	F	I	E	D	P	I		L	D	T	T	I	K	A	D		K	Q	L	L	S	S	S	T		R	R	E	K	-	K	L	S		M	I	V	E	-	-	R	D		S	E	S	-	-
T	P	F	I	E	D	P	I		M	D	T	T	I	K	A	G		K	Q	I	L	S	S	K	K		R	K	E	K	-	K	P	S		L	V	V	E	-	-	K	S		A	E	S	S	-
S	A	H	V	D	T	S	T		I	E	L	V	V	R	R	E		D	A	M	T	C	L	Q	S		R	K	E	K	E	K	P	S		M	V	V	D	K	D	T	D		A	E	S	S	T
S	A	H	V	D	T	S	T		I	E	L	V	A	R	R	E		D	A	M	T	C	I	D	S		R	K	E	K	E	K	P	S		M	I	V	D	K	D	I	D		A	E	S	S	D
S	A	H	V	D	T	S	T		I	E	L	V	V	R	R	E		D	A	M	T	C	T	-	S		R	K	E	K	E	K	P	S		M	I	V	D	K	-	I	D		A	E	T	S	-
S	A	H	V	D	T	S	T		I	E	L	V	V	R	R	E		D	A	M	T	C	I	D	S		R	K	E	K	E	K	P	S		M	V	V	D	K	D	T	D		A	E	S	S	A
S	A	H	V	D	T	S	T		I	E	L	V	V	R	R	E		D	A	M	T	C	I	D	S		R	K	E	K	E	K	P	S		M	V	V	D	K	D	T	D		A	E	S	S	A
T	P	F	I	E	D	P	I		M	D	T	T	I	K	M	D		K	Q	L	L	S	S	S	K		R	K	E	R	W	K	P	S		M	V	V	D	-	-	K	D		A	E	S	S	G
T	P	F	I	E	D	P	I		L	D	T	S	I	K	A	G		G	G	I	I	F	A	P	N		H	N	Q	A	G	H	S	L		L	I	V	E	-	A	R	S		A	E	T	P	A
T	P	F	I	E	D	P	I		L	D	T	S	I	K	A	G		G	G	I	I	F	A	P	N		H	N	Q	A	G	H	S	L		L	I	V	E	-	A	R	S		A	E	T	P	A
S	A	H	V	D	T	S	T		I	E	L	V	V	R	R	E		D	A	M	T	C	I	D	S		R	K	E	K	E	K	P	S		M	I	V	D	K	D	I	D		A	E	S	S	A
T	P	F	I	E	D	P	I		L	D	T	S	I	K	A	G		G	G	I	I	F	A	P	N		H	N	Q	A	G	Q	P	L		L	I	V	E	-	A	R	S		G	D	S	A	P
S	A	H	V	D	T	P	A		I	E	L	V	V	R	R	E		D	A	M	T	C	T	-	G		R	K	E	K	E	K	P	S		M	V	V	D	R	G	I	D		-	E	A	S	-
T	P	F	I	E	D	P	I		L	D	T	T	I	K	A	D		-	Q	L	L	S	S	S	K		-	K	E	K	-	K	P	S		M	I	I	D	-	-	R	D		A	E	S	S	-
T	P	F	I	E	D	-	-		L	D	L	T	I	K	A	-		-	Q	L	L	S	T	V	-		-	K	K	E	-	-	-	-		M	V	V	E	-	-	M	-		A	E	T	-	-
S	A	H	V	D	T	S	T		I	E	L	V	V	R	R	E		D	A	I	T	C	V	K	S		R	K	E	K	E	K	P	S		M	V	V	D	K	D	T	D		A	E	S	S	A
T	P	F	I	E	D	P	I		L	D	T	S	I	K	A	G		-	G	I	V	F	A	P	N		-	N	Q	M	G	Q	S	-		L	I	V	E	-	A	R	S		A	E	T	P	A
T	P	F	I	E	D	P	I		L	D	T	T	I	K	A	G		K	Q	L	L	S	S	S	K		R	K	E	K	-	K	P	R		T	I	V	A	L	T	K	E		S	E	S	S	-
T	P	F	I	E	-	P	I		L	D	T	S	I	K	A	G		G	G	I	I	F	A	P	N		H	N	Q	A	G	Q	S	L		L	I	V	E	-	A	R	S		G	D	S	A	P
S	A	H	V	D	T	S	T		I	E	L	V	V	R	R	E		D	A	M	T	C	I	D	S		R	K	E	K	E	K	P	S		M	V	V	D	K	D	T	D		A	E	S	S	A
T	P	F	I	E	D	P	I		L	D	T	S	I	K	A	G		G	G	I	I	F	A	P	N		H	N	Q	V	G	Q	S	L		L	I	V	E	-	A	R	S		A	E	T	P	A
T	P	F	I	E	D	P	I		L	D	T	T	I	K	A	D		K	Q	L	L	S	S	S	K		R	K	E	K	-	K	P	S		M	I	V	D	-	-	R	D		A	E	T	S	-
S	A	H	V	D	T	S	T		M	E	L	V	V	R	R	E		D	A	I	T	C	E	D	S		R	K	E	K	E	K	P	S		M	V	V	D	K	D	T	D		A	G	S	S	T
S	A	H	V	D	T	S	T		-	-	L	V	A	R	R	E		D	A	I	T	C	M	-	G		R	K	E	K	E	K	P	S		M	V	V	D	K	D	-	D		A	E	S	S	-
T	P	F	I	E	D	P	I		L	D	T	T	I	K	A	D		K	Q	L	L	S	S	S	K		R	K	E	K	-	K	P	-		M	I	V	D	-	-	R	-		S	E	S	S	-
T	P	F	I	D	D	P	I		L	D	T	S	I	K	A	G		D	A	I	V	C	T	V	N		R	K	D	Q	E	K	P	S		M	P	I	E	-	S	P	E		A	E	S	S	D
S	A	H	V	D	T	S	T		I	E	L	V	V	R	R	E		D	A	M	T	C	V	D	S		R	K	E	K	E	K	P	S		M	I	V	D	K	D	I	D		A	E	S	S	A
S	A	H	V	D	T	S	T		I	E	L	V	V	R	K	E		D	A	V	T	C	I	D	S		R	K	E	K	E	K	P	S		M	V	V	D	K	D	K	D		A	E	S	S	A
S	A	H	V	D	T	S	N		I	E	L	V	V	R	R	E		D	A	I	T	C	V	D	S		R	K	E	K	E	K	P	S		M	V	V	D	K	D	T	D		A	E	S	S	A
S	A	H	V	D	T	S	T		I	E	L	V	V	R	R	E		D	A	M	T	C	I	D	S		R	K	E	K	Q	H	P	S		M	V	V	D	K	D	T	D		-	E	S	S	A
S	A	H	V	D	T	S	T		I	E	L	V	V	R	R	E		D	A	M	T	C	I	D	S		R	K	E	K	E	K	P	S		M	V	V	D	K	D	T	D		A	E	S	S	A
S	A	H	V	D	T	S	T		I	E	L	V	V	R	R	E		D	A	M	T	C	I	D	S		R	K	E	K	E	K	P	S		M	V	V	D	K	D	T	D		A	E	S	S	A
T	P	F	I	E	D	P	I		L	D	T	T	I	K	A	D		K	Q	L	L	S	S	S	K		R	K	E	K	-	K	P	S		M	I	V	D	-	-	R	D		A	E	T	S	-
T	P	F	I	E	D	P	I		L	D	T	S	I	K	A	G		-	G	I	V	F	A	P	N		-	N	Q	M	G	Q	S	-		L	I	V	E	-	A	R	S		A	E	T	P	A
S	A	H	V	D	T	S	T		L	D	T	S	I	K	H	G		D	A	M	T	C	V	D	S		R	K	E	K	E	K	P	S		M	V	V	D	K	D	T	D		A	E	S	S	T
S	A	H	V	D	T	S	V		I	E	V	V	V	R	R	E		D	A	I	T	C	V	D	S		R	K	E	K	E	K	P	S		M	V	I	D	T	E	K	D		A	E	A	T	V
S	A	H	V	D	T	S	T		I	E	L	V	V	R	R	E		D	A	M	T	C	V	D	S		R	K	E	K	E	K	P	S		M	I	V	-	K	D	I	D		A	E	S	S	A
S	A	H	V	D	T	S	T		I	E	L	V	V	R	R	E		D	A	M	T	C	I	-	G		R	K	E	K	E	K	P	S		M	I	V	D	K	-	V	D		A	E	S	S	-
S	A	H	V	D	T	S	T		I	E	L	V	V	R	R	E		D	A	M	T	C	I	G	S		R	K	E	K	E	K	P	S		M	I	V	D	K	-	V	D		A	E	S	S	I
S	A	H	V	D	T	S	T		I	E	L	V	V	R	R	E		D	A	I	T	C	M	D	S		R	K	E	K	E	K	P	S		M	I	V	D	K	D	T	D		A	E	S	S	I
S	A	H	V	D	T	S	T		I	E	I	V	V	R	R	E		D	A	I	T	C	I	D	S		R	K	E	K	E	K	P	S		M	V	V	D	K	D	T	D		A	E	S	S	A
S	A	H	V	D	T	P	A		M	E	-	V	A	R	S	E		D	A	L	T	C	V	G	G		R	K	E	K	E	K	P	S		M	V	V	D	K	D	V	-		A	E	T	S	A
S	A	H	V	D	T	S	T		I	E	L	V	V	R	R	E		D	A	M	T	C	V	D	S		R	K	E	K	E	K	P	S		M	I	V	D	K	D	I	D		A	E	S	S	A
T	P	F	V	D	D	G	S		L	D	T	S	I	K	A	G		N	G	I	V	C	K	-	S		R	K	E	K	-	K	G	S		M	I	I	E	-	A	-	E		A	Q	S	-	-
T	P	F	I	E	D	P	I		L	D	T	T	I	K	A	D		K	Q	L	L	S	S	S	K		R	K	E	K	-	K	P	S		M	I	V	D	-	-	R	D		A	E	T	S	-
S	P	H	V	D	D	G	A		L	D	T	S	I	K	A	G		A	A	M	T	C	I	E	D		R	K	E	K	E	K	P	E		M	V	V	D	K	A	T	D		A	Q	T	A	S
S	A	H	V	D	T	S	T		I	E	L	V	V	R	R	E		D	A	M	T	C	M	D	S		R	K	E	K	E	K	P	S		M	V	V	D	K	D	I	D		A	E	S	S	A
T	P	F	I	E	D	P	I		L	D	T	T	I	K	A	D		K	Q	L	L	S	S	A	K		R	K	E	K	-	T	P	S		M	I	V	D	-	-	H	H		A	E	S	S	-
S	A	H	V	D	T	S	T		I	E	L	V	V	R	R	K		D	A	I	T	C	T	N	S		R	K	E	K	E	K	L	S		M	V	V	D	K	D	K	D		A	E	S	S	-
S	A	H	V	D	T	S	T		I	E	L	V	V	R	R	E		D	A	M	T	C	E	E	S		R	K	E	K	E	K	P	S		M	V	V	D	K	D	K	D		A	E	S	S	A
S	A	H	V	D	T	S	T		I	E	L	V	V	R	R	E		D	A	M	T	C	I	D	S		R	K	E	K	E	K	P	S		M	V	V	D	K	D	T	D		A	E	S	S	A
S	A	H	V	D	T	S	T		I	E	L	V	V	R	R	E		D	A	M	T	C	I	D	S		R	K	E	K	E	K	P	S		M	V	V	D	K	D	T	D		A	E	S	S	A
S	A	H	V	D	T	S	T		I	E	L	V	V	R	R	E		D	A	M	T	C	I	D	S		R	K	E	K	E	K	P	S		M	I	V	D	K	D	I	D		A	E	S	S	A
S	A	H	V	D	T	S	T		I	E	L	V	V	R	R	E		D	A	M	T	C	E	E	S		R	K	E	K	E	K	P	S		M	V	V	D	K	D	K	D		A	E	S	S	A
S	A	H	V	D	T	S	T		I	E	L	V	V	R	R	E		D	A	M	T	C	M	D	S		R	K	E	K	E	K	P	S		M	V	I	D	N	E	K	D		A	E	S	S	V
S	A	H	V	D	T	S	T		I	E	L	V	V	R	R	E		D	A	V	T	C	I	D	S		R	K	E	K	E	K	P	S		M	V	V	D	K	D	K	D		A	E	S	S	A
T	P	F	I	E	D	P	I		L	D	T	T	I	K	A	D		K	Q	L	L	S	S	S	K		R	R	E	K	-	K	L	S		M	I	I	D	-	-	R	D		A	E	S	S	-
S	A	H	V	D	T	S	T		I	E	L	V	V	R	R	E		D	A	M	T	C	I	D	S		R	K	E	K	E	K	P	S		M	V	V	D	K	D	T	D		A	E	S	S	A
S	A	H	V	D	T	S	T		I	E	L	V	V	R	K	E		D	A	M	T	C	I	D	S		R	K	E	K	E	K	P	S		M	V	V	D	K	D	T	D		A	E	S	S	-
T	P	F	I	E	D	L	I		L	D	T	S	I	K	A	G		G	G	I	I	F	A	P	N		H	N	Q	A	G	Q	S	I		L	I	V	E	-	A	R	S		G	D	S	A	P
S	A	H	V	D	T	S	T		I	E	L	V	V	R	R	E		D	A	M	T	C	I	D	S		R	K	E	K	E	K	P	S		M	I	V	D	K	-	I	D		-	E	T	S	A
T	P	F	I	E	D	P	I		L	D	T	T	I	K	A	D		K	Q	L	L	S	S	S	K		R	K	E	K	-	K	P	S		M	I	V	D	-	-	R	D		A	E	T	S	-
T	P	F	I	E	D	P	I		L	D	T	S	I	K	A	G		G	G	I	V	F	A	P	N		H	N	Q	I	G	P	S	L		L	I	V	E	-	T	R	S		A	E	T	P	A
S	A	H	V	D	T	S	T		I	E	L	V	V	R	R	E		D	A	I	T	C	M	D	G		R	K	E	K	E	K	P	S		M	V	I	D	S	E	K	D		A	E	S	T	G
S	A	H	V	D	T	S	T		I	E	L	V	V	R	R	E		D	A	M	T	C	I	D	S		R	K	E	K	E	K	P	S		M	V	V	D	K	D	T	D		A	E	S	S	A
S	A	H	V	D	T	S	T		L	D	T	S	I	K	H	G		D	A	L	T	C	V	D	N		R	K	E	K	D	K	P	S		M	V	V	D	K	D	T	D		A	E	S	S	T
T	P	F	I	E	D	P	I		L	D	T	S	I	K	A	G		G	G	I	I	F	A	P	N		H	N	Q	A	G	Q	L	L		L	I	V	E	-	A	R	S		G	D	S	A	P
T	P	F	I	E	D	P	I		L	E	V	T	I	K	A	D		K	Q	L	L	S	S	S	K		R	K	E	K	-	K	P	S		M	I	V	D	-	-	R	D		S	E	S	S	-
S	A	H	V	D	T	S	T		I	E	L	V	V	R	R	E		E	A	M	T	C	V	D	S		R	K	E	K	E	K	P	S		M	V	V	D	K	D	K	D		A	E	S	S	A
T	P	F	I	E	D	P	I		L	D	T	S	I	K	A	G		G	G	I	I	F	A	P	N		H	N	Q	A	G	Q	S	L		L	I	V	E	-	A	R	S		G	D	S	A	P
T	P	F	I	E	D	S	I		L	D	T	T	I	K	A	D		K	Q	L	L	S	S	S	K		R	K	E	K	-	K	P	S		M	V	V	D	-	-	Q	D		S	E	S	S	-
T	P	F	I	E	D	P	I		L	D	T	T	I	K	A	D		K	Q	L	L	S	S	S	K		R	K	E	K	-	K	P	A		M	I	V	-	-	-	R	D		A	E	S	S	-
S	A	H	V	D	T	S	T		I	E	L	V	V	R	R	E		D	A	M	T	C	I	D	S		R	K	E	K	E	K	P	S		M	V	V	D	K	D	T	D		A	E	S	S	A
S	A	H	V	D	T	S	T		-	-	-	V	V	R	R	E		D	A	I	T	C	I	-	S		R	K	E	K	E	K	P	S		M	V	V	D	K	D	T	D		-	E	S	S	-
S	A	H	V	D	T	S	T		I	E	L	V	V	R	R	E		D	A	M	T	C	I	D	S		R	K	E	K	E	K	P	S		M	I	V	D	K	D	I	D		A	E	S	S	A
T	P	F	I	D	N	P	I		L	D	T	S	I	R	A	-		S	G	L	V	C	T	S	K		R	K	E	R	E	K	A	S		M	T	V	I	G	N	A	S		A	Q	T	K	E
T	P	F	I	E	D	P	I		L	D	T	T	I	K	A	D		K	Q	L	L	S	S	S	K		R	R	E	K	-	M	L	S		M	I	I	D	-	-	R	D		A	E	S	S	-
T	P	F	I	E	D	P	I		L	D	T	S	I	K	A	G		G	G	I	I	F	A	P	N		H	N	Q	A	G	Q	S	L		L	I	V	E	-	A	R	S		G	D	S	A	P
-	-	-	-	-	-	-	-		-	-	-	-	-	-	-	-		-	-	-	-	-	-	-	-		-	-	-	-	-	-	-	-		-	-	-	-	-	-	-	-		-	-	-	-	-
[truncated: 75 more columns]

## Sheet: 9
213	412	647	677	694	862	929	1027	1133		19	25	362	438	676	756	1049	1062	1076		385	583	829	877	1080	1142	1152	1291	1301		189	195	205	292	632	1038	1202	1326	1460		49	184	257	586	597	622	901	902	1333
D	L	A	L	T	C	R	L	L		K	K	I	I	K	S	N	K	V		P	N	L	R	R	D	E	R	R		M	M	E	Q	K	L	G	F	T		T	R	L	E	E	K	E	L	D
D	L	A	L	T	C	R	L	L		K	K	I	I	K	S	N	K	V		V	N	L	R	R	D	E	R	M		M	M	E	Q	K	L	G	F	T		T	R	L	E	E	K	E	L	D
D	L	A	L	T	C	R	Y	L		-	A	I	I	K	S	N	K	V		A	N	L	R	R	D	E	R	-		L	T	K	E	A	L	M	Y	K		T	R	L	E	E	K	E	L	E
D	L	A	L	T	C	R	L	L		-	K	I	V	K	S	S	K	V		A	N	L	R	R	D	E	R	-		L	T	K	E	A	I	V	P	G		T	R	L	E	E	K	E	L	D
D	L	A	L	T	C	R	L	L		-	K	I	I	K	S	N	K	V		A	N	L	R	R	D	E	R	-		R	S	K	E	T	V	V	Y	K		T	R	L	E	E	K	S	V	D
D	L	A	L	T	C	R	L	L		K	K	I	I	K	S	N	K	V		P	N	L	R	R	D	E	R	R		M	M	E	Q	K	L	G	F	T		T	R	L	E	E	K	E	L	D
D	L	A	L	T	C	R	L	L		-	K	L	V	K	S	S	K	V		A	N	L	R	R	D	E	R	-		L	T	K	E	A	I	V	A	G		T	R	L	E	E	K	E	L	D
D	L	A	L	T	C	R	L	L		-	K	I	V	K	S	S	K	V		A	N	L	R	R	D	E	R	-		L	T	K	E	A	I	V	T	G		T	R	L	E	E	K	E	L	D
D	M	E	E	T	C	K	L	M		S	D	L	V	R	A	S	T	M		Q	K	N	H	M	D	L	R	D		S	F	K	V	A	V	V	Y	K		T	A	L	E	E	K	E	L	M
D	L	A	L	T	C	R	L	L		K	K	I	I	K	S	N	K	V		V	N	L	R	R	D	E	R	M		M	M	E	Q	R	L	G	F	I		T	R	L	E	E	K	E	L	D
D	L	A	L	T	C	R	L	L		K	K	I	I	K	S	N	K	V		V	N	L	R	R	D	E	R	M		M	M	E	Q	K	L	G	F	T		T	R	L	E	E	K	E	L	D
D	L	A	L	T	C	R	L	L		K	K	I	I	K	S	N	K	V		V	N	L	R	R	D	E	R	M		M	M	E	Q	K	L	G	F	T		T	R	L	E	E	K	E	L	D
D	L	A	L	T	C	R	L	L		K	K	I	I	K	S	N	K	V		V	N	L	R	R	D	E	R	M		M	M	E	Q	K	L	G	F	T		T	K	L	E	E	K	E	L	D
D	L	A	L	T	C	R	L	L		K	K	I	I	K	S	N	K	V		V	N	L	R	R	D	E	R	M		M	M	E	Q	K	L	G	F	T		T	R	L	E	E	K	E	L	D
D	L	A	L	T	C	R	L	L		K	K	I	I	K	S	N	K	V		V	N	L	R	R	D	E	R	M		M	M	E	Q	K	L	G	F	T		T	R	L	E	E	K	E	L	D
D	L	A	L	T	C	R	L	L		K	K	I	I	K	S	N	K	V		V	N	L	R	R	D	E	R	M		M	M	E	Q	K	L	G	F	T		T	R	L	E	E	K	E	L	D
D	L	A	L	T	C	R	L	L		K	K	I	I	K	S	N	K	V		V	N	L	R	R	D	E	R	M		M	M	E	Q	K	L	G	F	T		T	R	L	E	E	K	E	L	D
D	L	A	L	T	C	R	L	L		K	K	I	I	K	S	N	K	V		V	N	L	R	R	D	E	R	M		M	M	E	Q	K	L	G	F	T		T	K	L	E	E	K	E	L	D
D	L	A	L	T	C	R	L	L		K	K	I	I	K	S	N	K	V		P	N	L	R	R	D	E	R	R		M	M	E	Q	K	L	G	F	T		T	R	L	K	E	K	E	L	D
D	L	A	L	T	S	R	L	-		K	K	V	I	K	S	N	I	V		A	N	L	R	R	-	E	R	-		L	T	K	E	A	T	V	Y	G		T	R	L	E	E	K	E	L	-
D	L	A	L	-	C	R	L	L		K	K	I	I	K	E	N	K	V		V	N	L	R	R	D	E	R	V		M	M	E	Q	K	L	G	F	T		T	K	L	E	E	K	E	L	D
D	L	A	L	T	C	R	L	L		K	K	I	I	K	S	N	K	V		P	N	L	R	R	D	E	R	R		M	M	E	Q	K	L	G	F	T		T	R	L	E	E	K	E	L	D
D	L	A	L	T	C	R	L	L		K	K	I	I	K	S	N	K	V		V	N	L	R	R	D	E	R	M		K	M	E	Q	K	L	G	F	S		T	K	L	E	E	K	E	L	E
D	M	E	E	S	C	K	M	M		S	D	L	V	R	A	S	T	M		Q	K	N	H	M	D	M	K	P		S	S	Q	V	A	L	V	K	A		T	R	L	E	A	K	E	V	D
D	L	A	L	T	C	R	L	L		K	K	I	I	K	S	N	K	V		P	N	L	R	R	D	E	R	R		M	M	E	Q	K	L	G	F	T		T	R	L	E	E	K	E	L	D
D	L	A	L	T	C	R	L	L		K	K	I	I	K	S	N	K	V		V	N	L	R	R	D	E	R	M		M	M	E	Q	K	L	G	F	T		T	R	L	E	E	K	E	L	D
D	L	A	L	T	C	R	L	L		-	K	I	V	K	S	S	K	V		A	N	L	R	R	D	E	R	-		L	T	K	E	A	I	V	P	G		T	H	L	E	E	K	E	L	-
E	M	E	E	S	S	K	M	M		E	P	L	V	R	A	S	T	M		Q	K	N	N	M	E	I	K	S		C	Y	Q	S	Q	T	A	Y	A		S	K	F	Q	V	Q	Q	V	D
D	M	E	E	S	S	K	M	M		S	E	L	V	R	A	S	T	M		Q	K	N	H	M	D	M	-	-		C	F	K	M	T	V	V	Y	Q		T	R	L	E	E	K	E	L	E
D	L	A	L	T	C	R	L	L		K	K	I	I	K	S	N	K	V		A	N	L	R	R	D	E	K	M		M	M	E	Q	K	L	G	F	T		T	R	L	E	E	K	E	L	D
D	L	A	L	T	C	R	L	L		K	K	I	I	K	S	N	K	V		A	N	L	R	R	D	E	R	M		K	M	E	Q	K	L	G	Y	P		T	K	L	E	E	K	E	L	E
D	L	A	L	T	C	R	L	L		K	K	I	I	K	S	N	K	V		A	N	L	R	R	D	E	R	M		M	M	E	Q	K	L	G	F	T		T	R	L	E	E	K	E	L	D
D	L	A	L	T	C	R	L	L		K	K	I	I	K	S	N	K	V		A	N	L	R	R	D	E	R	M		M	M	E	Q	K	L	G	F	T		T	R	L	E	E	K	E	L	D
D	L	A	L	T	C	R	L	L		K	K	I	I	K	S	N	K	V		A	N	L	R	R	D	E	R	M		M	M	E	Q	K	L	G	F	T		T	R	L	E	E	K	E	L	D
E	M	E	E	S	S	K	M	M		E	P	L	V	R	A	T	T	M		Q	K	N	H	M	E	M	K	-		T	Y	K	T	Q	A	G	Y	S		T	K	L	E	E	K	E	L	E
D	L	A	L	T	C	R	L	L		-	K	I	V	K	S	S	K	V		A	N	L	R	R	D	E	R	-		L	T	K	E	A	M	V	I	G		T	R	L	E	E	K	E	L	D
D	L	A	L	T	C	R	L	L		-	K	I	V	K	S	S	K	V		A	N	L	R	R	D	E	R	-		L	T	K	E	A	M	V	I	G		T	R	L	E	E	K	E	L	D
D	L	A	L	T	C	R	L	L		K	K	I	I	K	S	N	K	V		V	N	L	R	R	D	E	R	M		M	M	E	Q	K	L	G	F	T		T	R	L	E	E	K	E	L	D
D	L	A	L	T	C	R	L	L		-	K	I	V	K	S	S	K	V		S	N	L	R	R	D	E	R	-		L	T	K	E	A	I	V	P	G		T	R	L	E	E	K	E	L	-
D	L	A	L	T	C	R	L	L		K	K	I	I	K	S	N	K	V		A	N	L	R	R	D	E	R	M		-	R	E	Q	K	L	G	F	T		T	-	L	E	E	K	E	L	D
E	M	E	E	S	S	K	M	M		-	-	L	V	R	A	S	T	M		Q	K	N	D	M	E	L	K	G		V	Y	C	V	Q	V	V	Y	A		-	K	F	Q	A	Q	Q	V	E
E	M	E	E	S	S	K	M	M		-	-	L	V	R	A	S	T	M		Q	K	N	N	M	E	M	S	-		S	Y	T	V	Q	L	P	Y	-		-	K	L	V	E	Q	Q	L	E
D	L	A	L	T	C	R	L	L		K	K	I	I	K	S	N	K	V		V	N	L	R	R	D	E	R	M		M	R	E	Q	K	L	G	F	T		T	R	L	E	E	K	E	L	D
D	L	A	L	T	C	R	L	L		-	-	I	V	K	S	N	K	V		A	N	L	R	R	D	D	R	-		L	T	T	E	A	I	V	P	G		-	R	L	E	E	K	E	L	D
E	M	E	A	S	S	K	M	M		E	P	V	V	R	A	T	S	M		Q	K	N	H	M	D	L	K	-		S	Y	Q	V	Q	V	A	Y	A		T	K	F	Q	A	Q	Q	V	E
D	L	A	L	T	C	R	L	-		-	K	I	V	K	S	S	K	V		A	N	L	R	R	-	E	R	-		L	T	K	E	A	I	V	P	G		T	R	L	E	E	K	E	L	-
D	L	A	L	T	C	R	L	L		K	K	I	I	K	S	N	K	V		P	N	L	R	R	D	E	R	R		M	M	E	Q	K	L	G	F	T		T	R	L	E	E	K	E	L	D
D	L	A	L	T	C	R	L	L		-	K	I	V	K	S	S	K	V		A	N	L	R	R	D	E	R	-		L	T	K	E	A	I	V	N	G		T	R	L	E	E	K	E	L	D
E	M	E	E	S	S	K	M	M		E	P	L	V	R	A	S	T	M		Q	K	N	N	M	E	V	K	D		C	Y	S	T	Q	A	A	Y	Q		S	K	F	Q	A	Q	Q	V	E
D	L	A	L	T	C	R	L	L		K	K	I	I	K	S	N	K	V		A	N	L	R	R	D	E	R	M		M	M	E	Q	K	L	G	F	T		T	R	L	E	E	K	E	L	D
D	L	A	L	T	C	R	L	L		K	K	I	I	K	S	N	K	V		A	N	L	R	R	D	E	-	-		M	M	E	Q	K	L	G	Y	P		T	T	L	E	E	K	E	L	D
E	M	E	E	S	S	K	M	M		E	P	V	V	R	A	T	T	M		Q	K	N	H	M	E	L	K	D		T	Y	N	I	Q	A	S	Y	A		S	K	F	Q	T	Q	Q	V	E
D	M	F	L	T	C	R	L	L		V	D	I	I	R	A	N	K	L		P	N	L	R	R	D	E	R	-		M	T	K	A	V	L	V	Y	G		S	R	L	E	E	K	E	L	D
D	L	A	L	T	C	R	L	L		K	K	I	I	K	S	N	K	V		V	N	L	R	R	D	E	R	M		M	M	E	Q	K	L	G	F	T		T	R	L	E	E	K	E	L	D
D	L	A	L	T	C	R	L	L		K	K	I	I	K	S	N	K	V		V	N	L	R	R	D	E	R	I		M	M	E	Q	K	L	G	F	T		T	R	L	E	E	K	E	L	D
D	L	A	L	T	C	R	L	L		K	K	I	I	K	S	N	K	V		V	N	L	R	R	D	E	K	I		K	M	E	Q	K	L	G	F	S		T	R	L	E	E	K	E	L	E
D	L	A	L	T	C	R	L	L		K	K	I	I	K	S	N	K	V		P	N	L	R	R	D	E	R	R		L	M	E	Q	K	L	G	F	T		T	-	L	E	E	K	E	L	D
D	L	A	L	T	C	R	L	L		K	K	I	I	K	S	N	K	V		P	N	L	R	R	D	E	R	R		M	M	E	Q	K	L	G	F	T		T	R	L	E	E	K	E	L	D
D	L	A	L	T	C	R	L	L		K	K	I	I	K	S	N	K	V		P	N	L	R	R	D	E	R	R		M	M	E	Q	K	L	G	F	T		T	R	L	E	E	K	E	L	D
E	M	E	E	S	S	K	M	M		E	P	L	V	R	A	S	T	M		Q	-	N	N	M	E	V	K	G		C	Y	S	T	Q	A	A	Y	Q		S	K	F	Q	A	Q	Q	V	E
D	L	A	L	T	C	R	L	L		-	-	I	V	K	S	S	K	V		A	N	L	R	R	D	E	R	-		L	T	K	E	A	I	V	P	G		T	R	L	E	E	K	E	L	D
D	L	A	L	T	C	R	L	L		K	K	I	I	K	S	N	K	V		A	N	L	R	R	D	E	R	L		M	M	T	E	S	T	A	Y	S		T	K	L	E	E	K	E	L	D
D	L	A	L	T	C	R	L	L		K	K	I	I	K	S	N	K	V		A	N	L	R	R	D	E	K	V		M	M	E	Q	K	L	G	F	A		T	R	L	E	E	K	E	L	D
D	L	A	L	T	C	R	I	L		K	K	I	I	K	S	L	-	V		V	N	L	R	R	D	E	R	M		M	M	E	Q	K	C	G	F	T		T	R	L	E	E	K	E	L	D
-	L	A	L	T	C	-	L	L		K	K	I	I	K	S	N	K	V		A	N	L	R	R	D	E	R	M		M	-	-	Q	K	L	G	F	T		T	R	L	E	E	K	-	-	D
D	L	A	L	T	C	R	L	L		K	K	I	I	K	S	N	K	V		A	N	L	R	R	D	E	R	M		M	M	E	Q	K	L	G	F	T		T	R	L	E	E	K	E	L	D
D	L	A	L	T	C	R	L	L		K	K	I	I	K	S	N	K	V		A	N	L	R	R	D	E	R	M		M	M	E	Q	K	L	G	F	T		T	K	L	E	E	K	E	L	D
D	L	A	L	T	C	C	L	L		K	K	I	I	K	S	N	K	V		P	N	L	R	R	D	E	R	R		M	M	E	Q	K	L	G	F	T		T	R	L	E	E	K	L	L	D
D	L	A	L	T	C	R	L	L		K	K	I	I	K	S	N	K	V		A	N	L	R	R	D	E	R	M		M	M	E	Q	K	L	G	F	A		T	K	L	E	E	K	E	L	E
D	L	A	L	T	C	R	L	L		K	K	I	I	K	S	N	K	V		V	N	L	R	R	D	E	R	M		M	M	E	Q	K	L	G	F	T		T	R	L	E	E	K	E	L	D
D	L	A	L	T	C	R	L	L		-	K	I	I	K	S	N	K	V		T	N	L	R	R	N	E	V	N		L	T	K	E	T	T	A	-	-		T	K	L	E	E	K	E	L	-
E	M	E	E	S	S	K	M	M		E	P	L	V	R	A	S	T	M		Q	K	N	N	M	E	M	K	G		C	Y	S	T	Q	A	A	Y	Q		S	K	F	Q	A	Q	Q	V	E
D	L	A	L	T	C	R	L	L		K	K	I	I	K	S	N	K	V		A	N	L	R	R	D	T	R	L		L	T	K	E	T	V	V	Y	E		T	R	L	E	E	K	E	L	D
D	L	A	L	T	C	R	L	L		K	K	I	I	K	S	N	K	V		A	N	L	R	R	D	E	R	M		M	M	E	Q	K	L	G	F	T		T	R	L	E	E	K	E	L	D
E	M	E	E	S	S	K	M	M		E	S	L	V	R	A	S	T	M		Q	K	N	H	M	E	M	K	-		T	Y	N	A	E	V	P	Y	T		S	K	F	Q	A	Q	Q	V	E
D	L	A	L	T	C	R	L	L		K	K	I	I	K	S	N	K	V		A	N	L	R	R	D	E	K	M		M	K	E	Q	K	L	G	F	T		T	R	L	E	E	K	E	L	D
D	L	A	L	T	C	R	L	L		K	K	I	I	K	S	N	K	V		V	N	L	R	R	D	E	R	M		M	M	E	Q	K	L	G	F	T		T	R	L	E	E	K	E	L	D
D	L	A	L	T	C	R	L	L		K	K	I	I	K	S	N	K	V		P	N	L	R	R	D	E	R	R		M	M	E	Q	K	L	G	F	T		T	R	L	E	E	K	E	L	D
D	L	A	L	T	C	R	L	L		K	K	I	I	K	S	N	K	V		P	N	L	R	R	D	E	R	R		M	M	E	Q	K	L	G	F	T		T	R	L	E	E	K	E	L	D
D	L	A	L	T	C	R	L	L		K	K	I	I	K	S	N	K	V		V	N	L	R	R	D	E	R	M		M	M	E	Q	K	L	G	F	T		T	R	L	E	E	K	E	L	D
D	L	A	L	T	C	R	L	L		K	K	I	I	K	S	N	K	V		V	N	L	R	R	D	E	R	M		M	M	E	Q	K	L	G	F	T		T	R	L	E	E	K	E	L	D
D	L	A	L	T	C	R	L	L		K	K	I	I	K	S	N	K	V		A	N	L	R	R	D	E	R	M		M	M	E	Q	K	L	G	F	A		T	R	L	E	E	K	E	L	D
D	L	A	L	T	C	R	L	L		K	K	I	I	K	S	N	K	V		V	N	L	R	R	D	E	R	M		M	M	E	Q	K	L	G	F	T		T	R	L	E	E	K	E	L	D
E	M	E	E	S	S	K	M	M		E	P	L	V	R	A	S	T	M		Q	K	N	H	M	E	M	K	G		V	Y	S	V	Q	A	A	Y	S		T	K	F	Q	A	Q	Q	V	E
D	L	A	L	T	C	R	L	L		K	K	I	I	K	S	N	K	V		P	N	L	R	R	D	E	R	R		M	M	E	Q	K	L	G	F	T		T	R	L	E	E	K	E	L	D
D	L	A	L	T	C	R	L	L		K	K	I	I	K	S	N	K	V		A	N	L	R	R	D	E	R	M		M	R	E	Q	K	L	G	F	T		T	R	L	E	E	K	E	L	D
D	L	A	L	T	C	R	L	L		-	K	I	V	K	S	S	K	V		A	N	L	R	R	D	E	R	-		L	T	K	E	A	I	V	P	G		T	R	L	E	E	K	E	L	-
D	L	A	L	T	C	R	L	L		K	K	I	I	K	S	N	K	V		V	N	L	R	R	D	E	R	A		-	M	E	Q	K	L	G	F	T		T	-	L	E	E	K	E	L	D
E	M	E	E	S	S	K	M	M		E	P	L	V	R	A	S	T	M		Q	K	N	N	M	E	V	K	S		C	Y	S	T	Q	A	A	Y	Q		S	K	F	Q	A	Q	Q	V	E
D	L	A	L	T	C	R	L	L		-	K	L	V	K	S	S	K	V		A	N	L	R	R	D	E	R	-		L	T	K	E	A	I	V	T	G		T	R	L	E	E	K	E	L	D
D	L	A	L	T	C	R	L	L		K	K	I	I	K	S	N	K	V		A	N	L	R	R	D	E	K	M		M	M	E	Q	K	L	G	F	A		T	R	L	E	E	K	E	L	D
D	L	A	L	T	C	R	L	L		K	K	I	I	K	S	N	K	V		P	N	L	R	R	D	E	R	R		M	M	E	Q	K	L	G	F	T		T	R	L	E	E	K	E	L	D
D	L	A	L	T	C	R	L	L		K	K	I	I	K	S	N	K	V		A	N	L	R	R	D	E	K	M		L	R	T	E	S	T	A	Y	G		T	K	L	E	E	K	E	L	D
D	L	A	L	T	C	R	L	L		-	K	I	V	K	S	S	K	V		A	N	L	R	R	D	E	R	-		L	T	K	E	A	I	V	P	G		T	R	L	E	E	K	E	L	-
E	M	E	E	S	S	K	M	M		E	P	L	V	R	A	T	T	M		Q	K	N	H	M	D	M	K	D		T	Y	S	Q	Q	A	S	Y	A		S	K	F	Q	A	Q	Q	V	E
D	L	A	L	T	C	R	L	L		K	K	I	I	K	S	N	K	V		V	N	L	R	R	D	E	R	I		M	M	E	Q	K	L	G	F	P		T	R	L	E	E	K	E	L	D
D	L	A	L	T	C	R	L	L		-	K	I	V	K	S	S	K	V		S	N	L	R	R	D	E	R	-		L	T	K	E	A	I	V	P	G		T	R	L	E	E	K	E	L	-
E	M	E	E	S	S	K	M	M		E	P	L	V	R	A	T	T	M		Q	K	N	H	M	E	L	K	-		T	Y	N	V	Q	V	T	Y	A		S	K	F	Q	A	Q	H	V	E
E	M	E	E	S	S	K	M	M		E	P	L	V	R	A	T	T	M		Q	K	N	H	M	E	L	K	-		T	Y	N	V	Q	V	S	Y	A		S	K	F	Q	A	Q	Q	V	E
D	L	A	L	T	C	R	L	L		K	K	I	I	K	S	N	K	V		V	N	L	R	R	D	E	R	M		K	M	E	Q	K	L	G	F	S		T	K	L	E	E	K	E	L	E
D	L	A	L	T	C	R	L	L		K	K	I	I	K	S	N	K	V		A	N	L	R	R	D	E	K	M		-	M	E	Q	K	L	G	F	T		T	-	L	E	E	K	E	L	D
D	L	A	L	T	C	R	L	L		K	K	I	I	K	S	N	K	V		V	N	L	R	R	D	E	R	M		M	M	E	Q	K	L	G	F	T		T	R	L	E	E	K	E	L	D
D	L	A	L	T	C	R	L	L		G	N	V	I	R	A	E	S	T		S	S	M	G	Y	X	N	S	-		V	T	K	L	E	F	V	Y	A		T	R	L	E	E	K	E	L	D
E	M	D	E	S	S	K	M	M		E	P	L	V	K	A	S	T	M		Q	K	N	H	M	E	M	K	G		V	Y	S	V	Q	V	A	Y	S		T	K	L	Q	A	Q	Q	V	E
D	L	A	L	T	C	R	L	L		-	K	I	V	K	S	S	K	V		A	N	L	R	R	D	E	R	-		L	T	K	E	A	I	V	P	G		T	R	L	E	E	K	E	L	-
-	-	-	-	-	-	-	-	-		-	-	-	-	-	-	-	-	-		-	-	-	-	-	-	-	-	-		-	-	-	-	-	-	-	-	-		-	-	-	-	-	-	-	-	-
[truncated: 90 more columns]

## Sheet: 10
118	320	353	354	578	660	1124	1425	1427	1429		23	401	587	637	762	825	1008	1225	1378	1423		70	74	115	183	240	338	450	928	982	1479		26	75	155	188	451	696	876	976	1287	1475		27	981	1093	1267	1342	1352
I	S	A	H	V	D	T	S	T	T		D	A	M	Q	M	T	C	I	D	S		I	E	L	S	V	V	R	V	R	E		K	V	E	K	N	N	I	K	K	D		R	E	A	K	K	D
I	S	A	H	V	D	T	S	T	T		D	A	M	Q	M	T	C	I	D	S		I	E	L	S	V	V	R	I	R	E		K	V	E	K	N	N	I	K	K	D		G	E	A	K	K	D
V	T	P	F	I	E	D	P	I	D		G	G	I	R	V	V	F	A	A	K		L	D	T	C	S	I	K	V	A	G		K	V	E	K	N	N	I	K	R	D		R	E	S	K	-	V
V	T	P	F	I	E	D	P	I	D		G	G	I	G	A	V	F	A	P	N		L	D	T	C	S	I	K	V	A	G		K	V	E	K	N	N	I	K	K	D		R	E	L	N	E	K
V	T	P	F	V	D	D	L	I	D		D	G	I	P	T	V	C	E	E	N		L	D	T	C	S	I	K	V	A	G		K	V	E	K	N	N	I	K	K	D		R	E	S	K	K	E
I	S	A	H	V	D	T	S	T	T		D	A	M	Q	M	T	C	V	D	S		I	E	L	C	C	V	R	V	R	E		K	V	E	K	N	N	I	K	K	D		R	E	A	K	K	D
V	T	P	F	I	E	D	P	I	D		G	G	I	G	A	V	F	A	P	N		L	D	T	C	S	I	K	V	A	G		K	V	E	K	N	N	I	K	K	D		G	K	S	N	E	K
V	T	P	F	I	E	D	P	I	D		G	G	I	G	A	I	F	A	P	N		L	D	T	C	S	I	K	V	A	G		K	V	E	K	N	N	I	K	K	D		Q	K	S	N	E	K
V	T	P	F	I	E	D	P	I	D		K	Q	F	P	I	L	S	S	T	A		M	D	T	C	T	I	K	V	A	G		R	I	Q	Y	H	H	I	R	E	S		R	E	A	K	L	E
I	S	A	H	V	D	T	S	T	T		D	A	M	Q	M	T	C	I	D	S		I	E	L	S	V	V	R	I	R	E		K	V	E	K	N	N	I	K	K	D		R	E	A	K	N	D
I	S	A	H	V	D	T	S	T	T		D	A	M	Q	M	T	C	E	E	S		I	E	L	S	V	V	R	I	R	E		K	V	E	K	N	N	I	K	K	D		R	E	A	K	D	N
I	S	A	H	V	D	T	S	T	T		D	A	M	Q	M	T	C	E	E	S		I	E	L	S	V	V	R	I	R	E		K	V	E	K	N	N	I	K	K	D		R	E	A	K	D	N
I	S	A	H	V	D	T	S	T	T		D	A	M	Q	M	T	C	E	E	S		I	E	L	S	V	V	R	I	R	E		K	V	E	K	N	N	I	K	K	D		R	E	A	K	D	N
I	S	A	H	V	D	T	S	T	T		D	A	M	Q	M	T	C	I	D	S		M	E	L	S	V	V	R	I	R	E		K	V	E	K	N	N	I	K	K	D		R	E	A	K	K	D
I	S	A	H	V	D	T	S	T	T		D	A	M	Q	M	T	C	I	D	S		M	E	L	S	V	V	R	I	R	E		K	V	E	K	N	N	I	K	K	D		R	E	A	K	K	D
I	S	A	H	V	D	T	S	T	T		D	A	M	Q	M	T	C	I	D	S		M	E	L	S	V	V	R	V	R	E		K	V	E	K	N	N	I	K	K	D		R	E	A	K	R	D
I	S	A	H	V	D	T	S	T	T		D	A	M	Q	M	T	C	E	E	S		I	E	L	S	V	V	R	I	R	E		K	V	E	K	N	N	I	K	K	D		R	E	A	K	D	N
V	S	A	H	V	D	T	R	Q	P		D	A	L	Q	M	T	C	T	G	V		I	E	L	S	V	M	R	I	R	A		K	I	E	K	N	N	I	K	K	D		R	E	A	K	-	D
I	S	A	H	V	D	T	S	T	T		D	A	M	Q	M	T	C	I	D	S		I	E	L	S	V	V	R	I	R	E		K	V	E	K	N	N	I	K	K	D		R	E	A	K	K	D
V	T	P	F	I	E	-	P	I	D		A	G	F	G	A	I	F	A	S	T		L	D	T	C	S	I	K	V	A	G		K	V	E	K	N	N	I	K	K	D		R	E	S	K	T	P
I	S	A	H	V	D	T	S	A	T		D	A	L	Q	M	T	C	T	G	G		I	E	L	S	V	V	R	I	R	E		K	V	E	K	N	-	I	K	K	D		R	E	A	K	K	D
I	S	A	H	V	D	T	S	T	T		D	A	M	Q	M	T	C	I	D	S		I	E	L	S	V	V	R	I	R	E		K	V	E	K	N	N	I	K	K	D		R	E	A	K	K	D
I	S	A	H	V	D	T	S	T	T		D	A	M	Q	M	T	C	I	D	S		I	D	L	S	V	V	R	I	R	E		K	V	E	K	N	N	I	K	K	D		R	E	A	K	-	K
V	T	P	F	I	E	D	P	I	D		K	Q	L	P	V	L	S	S	-	K		M	D	S	C	T	I	K	V	V	D		K	I	Q	Q	N	H	L	K	K	E		R	E	A	K	G	E
I	S	A	H	V	D	T	S	T	T		D	A	M	Q	M	T	C	I	D	S		I	E	L	S	V	V	R	I	R	E		K	V	E	K	N	N	I	K	K	D		R	E	A	K	K	D
I	S	S	H	V	D	T	S	T	T		E	A	I	Q	M	T	C	V	D	S		I	E	L	S	V	V	R	V	R	E		K	V	E	K	N	N	I	K	K	D		R	E	A	K	K	D
V	T	P	F	I	E	D	P	I	D		G	G	I	G	A	I	F	A	P	N		L	D	T	C	S	I	K	V	A	G		K	V	E	K	N	N	I	K	K	D		-	E	A	K	E	K
I	T	P	F	I	E	D	P	I	A		K	Q	L	P	V	L	S	S	S	T		L	D	T	C	T	I	K	V	A	D		K	V	E	K	N	N	V	K	M	D		R	E	A	K	N	-
V	T	P	F	I	E	D	P	I	D		K	Q	I	P	V	L	S	S	K	K		M	D	T	C	T	I	K	V	A	G		K	I	E	R	N	H	I	R	K	S		R	E	A	K	S	D
I	S	A	H	V	D	T	S	T	T		D	A	M	Q	M	T	C	L	Q	S		I	E	L	S	V	V	R	I	R	E		K	V	E	K	N	N	I	K	K	D		R	E	A	K	K	D
I	S	A	H	V	D	T	S	T	A		D	A	M	Q	M	T	C	I	D	S		I	E	L	S	V	A	R	I	R	E		K	V	E	K	N	N	I	K	K	D		R	E	A	K	K	D
I	S	A	H	V	D	T	S	T	T		D	A	M	Q	M	T	C	T	-	S		I	E	L	S	V	V	R	I	R	E		K	V	E	K	N	N	I	K	K	D		R	E	A	K	K	D
I	S	A	H	V	D	T	S	T	T		D	A	M	Q	V	T	C	I	D	S		I	E	L	S	V	V	R	I	R	E		K	V	E	K	N	N	I	K	K	D		R	E	A	K	K	D
I	S	A	H	V	D	T	S	T	T		D	A	M	Q	M	T	C	I	D	S		I	E	L	S	V	V	R	I	R	E		K	V	E	K	N	N	I	K	K	D		R	E	A	K	K	D
V	T	P	F	I	E	D	P	I	D		K	Q	L	P	V	L	S	S	S	K		M	D	T	C	T	I	K	V	M	D		D	V	Q	K	N	N	L	R	K	G		R	E	A	K	S	E
V	T	P	F	I	E	D	P	I	D		G	G	I	G	A	I	F	A	P	N		L	D	T	C	S	I	K	V	A	G		K	V	E	K	N	N	I	K	K	D		Q	K	S	N	E	K
V	T	P	F	I	E	D	P	I	D		G	G	I	G	A	I	F	A	P	N		L	D	T	C	S	I	K	V	A	G		K	V	E	K	N	N	I	K	K	D		Q	K	S	N	E	K
I	S	A	H	V	D	T	S	T	T		D	A	M	Q	M	T	C	I	D	S		I	E	L	S	V	V	R	I	R	E		K	V	E	K	N	N	I	K	K	D		R	E	A	K	K	D
V	T	P	F	I	E	D	P	I	D		G	G	I	G	A	I	F	A	P	N		L	D	T	C	S	I	K	V	A	G		K	V	E	K	N	N	I	K	K	D		-	E	A	K	E	K
I	S	A	H	V	D	T	P	A	I		D	A	M	Q	M	T	C	T	-	G		I	E	L	-	V	V	R	I	R	E		K	V	E	-	N	N	I	K	K	D		R	E	A	R	E	G
V	T	P	F	I	E	D	P	I	D		-	Q	L	P	V	L	S	S	S	K		L	D	T	C	T	I	K	V	A	D		-	V	Q	K	N	N	L	K	K	D		-	E	A	K	K	D
V	T	P	F	I	E	D	-	-	-		-	Q	L	T	I	L	S	T	V	-		L	D	L	C	T	I	K	V	A	-		-	V	Q	K	N	N	L	K	S	-		-	E	A	-	A	-
I	S	A	H	V	D	T	S	T	T		D	A	I	Q	M	T	C	V	K	S		I	E	L	S	V	V	R	I	R	E		K	V	E	K	N	N	I	K	K	D		K	E	A	K	E	D
V	T	P	F	I	E	D	P	I	D		-	G	I	G	A	V	F	A	P	N		L	D	T	C	S	I	K	V	A	G		-	V	E	K	N	N	I	K	K	D		-	E	L	K	D	K
V	T	P	F	I	E	D	P	I	D		K	Q	L	P	I	L	S	S	S	K		L	D	T	C	T	I	K	V	A	G		K	V	E	K	N	N	I	K	K	D		R	E	A	R	K	D
V	T	P	F	I	E	-	P	I	D		G	G	I	G	A	I	F	A	P	N		L	D	T	C	S	I	K	V	A	G		K	V	E	K	N	N	I	K	K	D		-	E	A	K	D	K
I	S	A	H	V	D	T	S	T	T		D	A	M	Q	M	T	C	I	D	S		I	E	L	S	V	V	R	V	R	E		K	V	E	K	N	N	I	K	K	D		R	E	A	K	K	D
V	T	P	F	I	E	D	P	I	D		G	G	I	G	A	I	F	A	P	N		L	D	T	C	S	I	K	V	A	G		K	V	E	K	N	N	I	K	K	D		Q	K	S	N	E	K
V	T	P	F	I	E	D	P	I	D		K	Q	L	P	V	L	S	S	S	K		L	D	T	C	T	I	K	V	A	D		K	V	E	K	N	N	I	K	K	D		R	E	A	K	K	D
I	S	A	H	V	D	T	S	T	T		D	A	I	Q	M	T	C	E	D	S		M	E	L	S	V	V	R	I	R	E		K	V	E	K	N	N	I	K	K	D		R	E	A	K	K	D
I	S	A	H	V	D	T	S	T	T		D	A	I	Q	M	T	C	M	-	G		-	-	L	S	V	A	R	I	R	E		K	-	E	K	N	N	I	K	-	D		R	E	A	K	K	D
V	T	P	F	I	E	D	P	I	D		K	Q	L	P	V	L	S	S	S	K		L	D	T	C	T	I	K	V	A	D		K	V	E	K	N	N	I	K	K	D		R	E	A	K	K	D
I	T	P	F	I	D	D	P	I	E		D	A	I	P	N	V	C	T	V	N		L	D	T	C	S	I	K	V	A	G		R	V	Q	K	F	N	L	K	E	D		R	E	S	K	E	K
I	S	A	H	V	D	T	S	T	S		D	A	M	Q	M	T	C	V	D	S		I	E	L	S	V	V	R	I	R	E		K	V	E	K	N	N	I	K	K	D		R	E	A	K	K	D
I	S	A	H	V	D	T	S	T	T		D	A	V	Q	M	T	C	I	D	S		I	E	L	S	V	V	R	I	K	E		K	V	E	K	N	N	I	K	K	D		R	E	A	K	N	D
I	S	A	H	V	D	T	S	N	T		D	A	I	Q	M	T	C	V	D	S		I	E	L	S	V	V	R	I	R	E		K	V	E	K	N	N	I	K	K	D		R	E	A	K	K	D
I	S	A	H	V	D	T	S	T	T		D	A	M	Q	M	T	C	I	D	S		I	E	L	-	V	V	R	I	R	E		K	V	E	K	N	N	I	K	K	D		R	E	A	R	K	D
I	S	A	H	V	D	T	S	T	T		D	A	M	Q	M	T	C	I	D	S		I	E	L	S	V	V	R	I	R	E		K	V	E	K	N	N	I	K	K	D		R	E	A	K	K	D
I	S	A	H	V	D	T	S	T	T		D	A	M	Q	M	T	C	I	D	S		I	E	L	S	V	V	R	I	R	E		K	V	E	K	N	N	I	K	K	D		R	E	A	K	K	D
V	T	P	F	I	E	D	P	I	D		K	Q	L	P	V	L	S	S	S	K		L	D	T	C	T	I	K	V	A	D		K	V	E	K	N	N	I	K	K	D		R	E	A	K	K	D
V	T	P	F	I	E	D	P	I	D		-	G	I	G	A	V	F	A	P	N		L	D	T	C	S	I	K	V	A	G		-	V	E	K	N	N	I	K	K	D		-	E	L	K	E	K
I	S	A	H	V	D	T	S	T	V		D	A	M	Q	M	T	C	V	D	S		L	D	T	C	S	I	K	V	H	G		K	V	E	K	N	N	I	K	K	D		R	E	A	K	E	D
I	S	A	H	V	D	T	S	V	T		D	A	I	Q	M	T	C	V	D	S		I	E	V	S	V	V	R	I	R	E		K	V	E	K	N	N	I	K	K	D		R	E	A	K	K	D
I	S	A	H	V	D	T	S	T	T		D	A	M	Q	M	T	C	V	D	S		I	E	L	S	V	V	R	I	R	E		K	V	E	K	N	N	I	K	K	D		R	E	A	K	K	D
I	S	A	H	V	D	T	S	T	T		D	A	M	Q	M	T	C	I	-	G		I	E	L	S	V	V	R	-	R	E		K	V	E	K	N	N	I	K	K	D		R	E	A	K	K	D
I	S	A	H	V	D	T	S	T	T		D	A	M	Q	M	T	C	I	G	S		I	E	L	S	V	V	R	I	R	E		K	V	E	K	N	N	I	K	K	D		R	E	A	K	K	D
I	S	A	H	V	D	T	S	T	T		D	A	I	Q	M	T	C	M	D	S		I	E	L	S	V	V	R	I	R	E		K	V	E	K	N	N	I	K	K	D		R	E	A	K	K	D
I	S	A	H	V	D	T	S	T	T		D	A	I	Q	M	T	C	I	D	S		I	E	I	S	V	V	R	F	R	E		K	V	E	K	N	N	I	K	K	D		R	E	A	K	K	G
-	S	A	H	V	D	T	P	A	A		D	A	L	Q	M	T	C	V	G	G		M	E	-	S	V	A	R	V	S	E		K	V	-	K	N	N	I	K	K	D		R	E	A	K	K	G
I	S	A	H	V	D	T	S	T	S		D	A	M	Q	M	T	C	V	D	S		I	E	L	S	V	V	R	I	R	E		K	V	E	K	N	N	I	K	K	D		R	E	A	K	K	D
V	T	P	F	V	D	D	G	S	D		N	G	I	P	N	V	C	K	-	S		L	D	T	C	S	I	K	V	A	G		K	V	E	K	N	N	I	K	K	D		R	E	S	K	-	E
V	T	P	F	I	E	D	P	I	D		K	Q	L	P	V	L	S	S	S	K		L	D	T	C	T	I	K	V	A	D		K	V	E	K	N	N	I	K	K	D		R	E	A	K	K	D
V	S	P	H	V	D	D	G	A	P		A	A	M	Q	M	T	C	I	E	D		L	D	T	S	S	I	K	V	A	G		K	V	E	K	N	N	I	K	K	D		R	E	A	K	K	R
I	S	A	H	V	D	T	S	T	T		D	A	M	Q	M	T	C	M	D	S		I	E	L	S	V	V	R	V	R	E		K	V	E	K	N	N	I	K	K	D		R	E	A	K	K	Y
V	T	P	F	I	E	D	P	I	D		K	Q	L	P	V	L	S	S	A	K		L	D	T	C	T	I	K	V	A	D		K	V	Q	K	N	N	I	K	K	D		R	E	A	R	-	D
I	S	A	H	V	D	T	S	T	T		D	A	I	Q	M	T	C	T	N	S		I	E	L	S	V	V	R	I	R	K		K	V	E	K	N	N	I	K	K	D		R	E	A	K	E	D
I	S	A	H	V	D	T	S	T	T		D	A	M	Q	M	T	C	E	E	S		I	E	L	S	V	V	R	I	R	E		K	V	E	K	N	N	I	K	K	D		R	E	A	K	D	N
I	S	A	H	V	D	T	S	T	T		D	A	M	Q	M	T	C	I	D	S		I	E	L	S	V	V	R	V	R	E		K	V	E	K	N	N	I	K	K	D		R	E	A	K	K	D
I	S	A	H	V	D	T	S	T	T		D	A	M	Q	M	T	C	I	D	S		I	E	L	S	V	V	R	I	R	E		K	V	E	K	N	N	I	K	K	D		R	E	A	K	K	D
I	S	A	H	V	D	T	S	T	T		D	A	M	Q	M	T	C	I	D	S		I	E	L	S	V	V	R	I	R	E		K	V	E	K	N	N	I	K	K	D		R	E	A	K	K	D
I	S	A	H	V	D	T	S	T	T		D	A	M	Q	M	T	C	E	E	S		I	E	L	S	V	V	R	I	R	E		K	V	E	K	N	N	I	K	K	D		R	E	A	K	D	N
I	S	A	H	V	D	T	S	T	T		D	A	M	Q	M	T	C	M	D	S		I	E	L	S	V	V	R	V	R	E		K	V	E	K	N	N	I	K	K	D		R	E	A	K	K	D
I	S	A	H	V	D	T	S	T	T		D	A	V	Q	M	T	C	I	D	S		I	E	L	S	V	V	R	I	R	E		K	V	E	K	N	N	I	K	K	D		R	E	A	K	N	D
V	T	P	F	I	E	D	P	I	D		K	Q	L	P	V	L	S	S	S	K		L	D	T	C	T	I	K	V	A	D		K	V	E	K	N	N	I	K	K	D		R	E	A	K	K	D
I	S	A	H	V	D	T	S	T	T		D	A	M	Q	M	T	C	I	D	S		I	E	L	S	V	V	R	I	R	E		K	V	E	K	N	N	I	K	K	D		R	E	A	K	K	D
I	S	A	H	V	D	T	S	T	T		D	A	M	Q	M	T	C	I	D	S		I	E	L	S	V	V	R	I	K	E		K	V	E	K	N	N	I	K	K	D		R	E	A	K	K	D
V	T	P	F	I	E	D	L	I	D		G	G	I	G	A	I	F	A	P	N		L	D	T	C	S	I	K	V	A	G		K	V	E	K	N	N	I	K	K	D		-	E	A	K	A	K
I	S	A	H	V	D	T	S	T	T		D	A	M	Q	M	T	C	I	D	S		I	E	L	-	V	V	R	I	R	E		K	V	E	-	N	N	I	K	K	D		R	E	A	K	E	D
V	T	P	F	I	E	D	P	I	D		K	Q	L	P	V	L	S	S	S	K		L	D	T	C	T	I	K	V	A	D		K	V	E	K	N	N	I	K	K	D		R	E	A	K	K	D
V	T	P	F	I	E	D	P	I	D		G	G	I	G	A	V	F	A	P	N		L	D	T	C	S	I	K	V	A	G		K	V	E	K	N	N	I	K	K	D		G	K	S	N	E	K
I	S	A	H	V	D	T	S	T	T		D	A	I	Q	M	T	C	M	D	G		I	E	L	S	V	V	R	I	R	E		K	V	E	K	N	N	I	K	K	D		R	E	A	K	K	D
I	S	A	H	V	D	T	S	T	T		D	A	M	Q	M	T	C	I	D	S		I	E	L	S	V	V	R	I	R	E		K	V	E	K	N	N	I	K	K	D		R	E	A	K	K	D
I	S	A	H	V	D	T	S	T	T		D	A	L	Q	M	T	C	V	D	N		L	D	T	C	S	I	K	V	H	G		K	V	E	K	N	N	I	K	K	D		R	E	A	K	E	D
V	T	P	F	I	E	D	P	I	D		G	G	I	G	A	I	F	A	P	N		L	D	T	C	S	I	K	V	A	G		K	V	E	K	N	N	I	K	K	D		-	E	A	K	D	K
V	T	P	F	I	E	D	P	I	D		K	Q	L	P	A	L	S	S	S	K		L	E	V	C	T	I	K	V	A	D		K	V	E	K	N	N	I	K	K	D		R	E	A	K	K	D
I	S	A	H	V	D	T	S	T	T		E	A	M	Q	M	T	C	V	D	S		I	E	L	S	V	V	R	I	R	E		K	V	E	K	N	N	I	K	K	D		R	E	A	K	K	D
V	T	P	F	I	E	D	P	I	D		G	G	I	G	A	I	F	A	P	N		L	D	T	C	S	I	K	V	A	G		K	V	E	K	N	N	I	K	K	D		-	E	A	K	D	K
V	T	P	F	I	E	D	S	I	D		K	Q	L	P	V	L	S	S	S	K		L	D	T	C	T	I	K	V	A	D		K	V	E	K	N	N	I	K	K	D		R	E	A	K	K	D
I	T	P	F	I	E	D	P	I	S		K	Q	L	P	V	L	S	S	S	K		L	D	T	C	T	I	K	V	A	D		K	V	E	K	N	N	I	K	K	D		R	E	A	K	K	D
I	S	A	H	V	D	T	S	T	T		D	A	M	Q	M	T	C	I	D	S		I	E	L	S	V	V	R	I	R	E		K	V	E	K	N	N	I	K	K	D		R	E	A	K	K	D
-	S	A	H	V	D	T	S	T	T		D	A	I	Q	M	T	C	I	-	S		-	-	-	-	V	V	R	I	R	E		K	-	-	-	S	N	I	K	K	D		R	E	A	R	N	D
I	S	A	H	V	D	T	S	T	T		D	A	M	Q	M	T	C	I	D	S		I	E	L	S	V	V	R	I	R	E		K	V	E	K	N	N	I	K	K	D		G	E	A	K	Y	D
V	T	P	F	I	D	N	P	I	E		S	G	L	P	T	V	C	T	S	K		L	D	T	C	S	I	R	V	A	-		K	V	Q	K	N	N	I	K	K	D		R	E	D	K	K	-
V	T	P	F	I	E	D	P	I	D		K	Q	L	P	V	L	S	S	S	K		L	D	T	C	T	I	K	V	A	D		K	V	E	K	N	N	I	K	K	D		R	E	A	K	K	D
V	T	P	F	I	E	D	P	I	D		G	G	I	G	A	I	F	A	P	N		L	D	T	C	S	I	K	V	A	G		K	V	E	K	N	N	I	K	K	D		-	E	A	K	D	K
-	-	-	-	-	-	-	-	-	-		-	-	-	-	-	-	-	-	-	-		-	-	-	-	-	-	-	-	-	-		-	-	-	-	-	-	-	-	-	-		-	-	-	-	-	-
[truncated: 44 more columns]

[truncated: 1 more sheets: Low Entropy]
