# Supplementary material for: Bioinformatic Analysis of Topoisomerase IIα Reveals Interdomain Interdependencies and Critical C-Terminal Domain Residues
Source: Int J Mol Sci. 2024 May 23;25(11):5674. doi: 10.3390/ijms25115674 (PMC11172036; doi:10.3390/ijms25115674)
Supplement: Supplementary file 1 [file ijms-25-05674-s001.zip › Data S4.xlsx]

## Sheet: Results
Cluster	SR Mode	Discovered
(165, 1032)	1.0	top-pairwise
(1066, 1101)	1.0	top-pairwise
(153, 1081)	1.0	top-pairwise
(260, 1615)	0.995469	top-pairwise
(617, 1383)	0.994153	top-pairwise
(72, 1419)	0.991846	top-pairwise
(235, 1522)	0.988595	top-pairwise
(1237, 1526)	0.968945	top-pairwise
(934, 966)	0.966254	top-pairwise
(136, 421)	0.962943	top-pairwise
(664, 1452)	0.962547	top-pairwise
(47, 208)	0.959524	top-pairwise
(387, 1035)	0.955881	top-pairwise
(424, 1360)	0.9553	top-pairwise
(844, 1364)	0.950916	top-pairwise
(1442, 1450)	0.945723	top-pairwise
(863, 923)	0.941643	top-pairwise
(1177, 1191)	0.936797	top-pairwise
(1182, 1479)	0.935465	top-pairwise
(1213, 1622)	0.935281	top-pairwise
(903, 1113)	0.930345	top-pairwise
(578, 642)	0.925589	top-pairwise
(1366, 1482)	0.925472	top-pairwise
(1133, 1142)	0.925121	top-pairwise
(929, 1481)	0.9193	top-pairwise
(60, 593)	0.918663	top-pairwise
(885, 1089)	0.91739	top-pairwise
(845, 1395)	0.90983	top-pairwise
(630, 1396)	0.905976	top-pairwise
(133, 1338)	0.903462	top-pairwise
(347, 1598)	0.901399	top-pairwise
(1261, 1273)	0.898066	top-pairwise
(711, 1249)	0.892899	top-pairwise
(75, 1541)	0.891831	top-pairwise
(710, 1045)	0.890827	top-pairwise
(937, 1521)	0.887184	top-pairwise
(1052, 1480)	0.88376	top-pairwise
(1458, 1597)	0.88357	top-pairwise
(414, 1359)	0.877729	top-pairwise
(1129, 1518)	0.874703	top-pairwise
(1562, 1620)	0.873303	top-pairwise
(1170, 1464)	0.872966	top-pairwise
(93, 658)	0.872501	top-pairwise
(381, 1516)	0.869796	top-pairwise
(319, 1163)	0.864815	top-pairwise
(1573, 1586)	0.856982	top-pairwise
(278, 1015)	0.855397	top-pairwise
(1245, 1477)	0.855156	top-pairwise
(1206, 1413)	0.854459	top-pairwise
(41, 1581)	0.851072	top-pairwise
(1554, 1625)	0.850842	top-pairwise
(550, 1361)	0.850476	top-pairwise
(985, 1614)	0.848693	top-pairwise
(743, 1584)	0.847846	top-pairwise
(623, 1415)	0.843886	top-pairwise
(156, 238)	0.837205	top-pairwise
(223, 1341)	0.8305	top-pairwise
(225, 1497)	0.829181	top-pairwise
(1434, 1621)	0.828115	top-pairwise
(546, 1393)	0.826591	top-pairwise
(1346, 1502)	0.822395	top-pairwise
(128, 1473)	0.816789	top-pairwise
(1389, 1453)	0.816762	top-pairwise
(1404, 1561)	0.816234	top-pairwise
(324, 1405)	0.814382	top-pairwise
(310, 1604)	0.807497	top-pairwise
(602, 1357)	0.796083	top-pairwise
(270, 803)	0.79073	top-pairwise
(1, 15)	0.787716	top-pairwise
(43, 311)	0.783262	top-pairwise
(7, 9)	0.782711	top-pairwise
(2, 3)	0.772465	top-pairwise
(1385, 1386)	0.760212	top-pairwise
(286, 601)	0.758494	top-pairwise
(21, 23)	0.757814	top-pairwise
(352, 1610)	0.756383	top-pairwise
(49, 969)	0.755714	top-pairwise
(229, 1278)	0.748419	top-pairwise
(1421, 1428)	0.742316	top-pairwise
(29, 1447)	0.734395	top-pairwise
(1199, 1508)	0.728576	top-pairwise
(4, 406)	0.726559	top-pairwise
(429, 1587)	0.725616	top-pairwise
(5, 20)	0.721909	top-pairwise
(97, 1030)	0.71173	top-pairwise
(1589, 1595)	0.709013	top-pairwise
(8, 12)	0.706093	top-pairwise
(1424, 1619)	0.705251	top-pairwise
(11, 19)	0.703233	top-pairwise
(1124, 1437)	0.697315	top-pairwise
(1314, 1432)	0.694646	top-pairwise
(712, 1209)	0.693636	top-pairwise
(16, 38)	0.692517	top-pairwise
(1162, 1440)	0.686532	top-pairwise
(1351, 1391)	0.686363	top-pairwise
(1397, 1398)	0.680025	top-pairwise
(654, 994)	0.659398	top-pairwise
(475, 1316)	0.658987	top-pairwise
(237, 1190)	0.658149	top-pairwise
(248, 973)	0.655375	top-pairwise
(608, 1345)	0.652563	top-pairwise
(1153, 1388)	0.652348	top-pairwise
(1488, 1499)	0.648732	top-pairwise
(306, 1414)	0.646141	top-pairwise
(551, 1268)	0.640875	top-pairwise
(530, 1166)	0.638879	top-pairwise
(1155, 1329)	0.6317	top-pairwise
(24, 26)	0.624501	top-pairwise
(1315, 1416)	0.62425	top-pairwise
(408, 1463)	0.623348	top-pairwise
(39, 1290)	0.606511	top-pairwise
(276, 1247)	0.596841	top-pairwise
(34, 1538)	0.594322	top-pairwise
(81, 1436)	0.588456	top-pairwise
(42, 837)	0.580053	top-pairwise
(13, 17)	0.579476	top-pairwise
(1084, 1583)	0.575247	top-pairwise
(1178, 1451)	0.573324	top-pairwise
(18, 294)	0.559699	top-pairwise
(1234, 1343)	0.553582	top-pairwise
(1274, 1318)	0.533936	top-pairwise
(132, 1187)	0.527522	top-pairwise
(1475, 1494)	0.523451	top-pairwise
(27, 33)	0.522264	top-pairwise
(1457, 1504)	0.517735	top-pairwise
(10, 752)	0.509986	top-pairwise
(1103, 1412)	0.503251	top-pairwise
(110, 1394)	0.490677	top-pairwise
(1485, 1501)	0.488722	top-pairwise
(6, 1563)	0.484194	top-pairwise
(1183, 1408)	0.477549	top-pairwise
(1427, 1582)	0.476754	top-pairwise
(1181, 1551)	0.468932	top-pairwise
(227, 1322)	0.457406	top-pairwise
(556, 1201)	0.456728	top-pairwise
(1118, 1420)	0.455272	top-pairwise
(1139, 1176)	0.444854	top-pairwise
(256, 277)	0.437726	top-pairwise
(224, 354)	0.421694	top-pairwise
(1294, 1339)	0.397196	top-pairwise
(835, 1505)	0.395847	top-pairwise
(1131, 1568)	0.393372	top-pairwise
(1326, 1577)	0.37926	top-pairwise
(990, 1304)	0.376518	top-pairwise
(1291, 1299)	0.371355	top-pairwise
(587, 620)	0.365984	top-pairwise
(1121, 1378)	0.354768	top-pairwise
(471, 1282)	0.346994	top-pairwise
(258, 1165)	0.32559	top-pairwise
(1161, 1172)	0.325003	top-pairwise
(1617, 1618)	0.275432	top-pairwise
(165, 715, 1032)	0.666667	463
(47, 208, 1066, 1101)	0.451959	462
(153, 698, 1081)	0.666667	461
(235, 260, 1522, 1615)	0.46463	460
(60, 593, 617, 1383)	0.354242	459
(72, 925, 1419)	0.54913	458
(1237, 1489, 1526)	0.63206	457
(153, 698, 934, 966, 1081)	0.385767	456
(153, 664, 698, 934, 966, 1081, 1452)	0.27227	455
(424, 1096, 1360)	0.631544	454
(804, 844, 1364)	0.631398	453
(387, 1035, 1442, 1450)	0.443855	452
(815, 1177, 1191)	0.617737	451
(387, 1035, 1182, 1442, 1450, 1479)	0.299529	450
(387, 903, 1035, 1113, 1182, 1442, 1450, 1479)	0.227145	449
(153, 664, 698, 934, 966, 1081, 1366, 1452, 1482)	0.205073	448
(626, 929, 1481)	0.609184	447
(885, 1089, 1509)	0.572336	446
(97, 845, 1030, 1395)	0.345858	445
(630, 836, 1396)	0.619346	444
(133, 653, 1338)	0.50549	443
(347, 424, 1096, 1360, 1598)	0.362148	442
(711, 1249, 1254)	0.574953	441
(75, 1136, 1541)	0.536575	440
(710, 808, 1045)	0.597896	439
(912, 937, 1521)	0.586898	438
(1052, 1245, 1477, 1480)	0.419327	437
(1215, 1458, 1597)	0.577462	436
(347, 414, 424, 1096, 1359, 1360, 1598)	0.258009	435
(278, 1015, 1562, 1620)	0.432243	434
(313, 1170, 1464)	0.563755	433
(93, 474, 658)	0.569881	432
(248, 381, 973, 1516)	0.348331	431
(319, 628, 1163)	0.571337	430
(136, 421, 1573, 1586)	0.42137	429
(41, 1445, 1581)	0.557758	428
(422, 1554, 1625)	0.477657	427
(550, 816, 1361)	0.584446	426
(985, 1389, 1453, 1614)	0.341873	425
(743, 871, 1584)	0.565231	424
(623, 890, 1415)	0.55834	423
(156, 238, 885, 1089, 1509)	0.327527	422
(225, 385, 1497)	0.539766	421
(1397, 1398, 1434, 1621)	0.356222	420
(278, 546, 1015, 1393, 1562, 1620)	0.272711	419
(128, 1467, 1473)	0.537577	418
(267, 1404, 1561)	0.562038	417
(267, 324, 1404, 1405, 1561)	0.331439	416
(47, 208, 602, 1066, 1101, 1357)	0.285774	415
(1, 11, 15, 19)	0.286521	414
(43, 44, 311)	0.510225	413
(7, 9, 13, 17)	0.319324	412
(2, 3, 420)	0.485968	411
(985, 1385, 1386, 1389, 1453, 1614)	0.238411	410
(21, 23, 711, 1249, 1254)	0.276549	409
(49, 128, 969, 1467, 1473)	0.308556	408
(125, 1421, 1428)	0.517473	407
(29, 743, 871, 1447, 1584)	0.325668	406
(4, 387, 406, 903, 1035, 1113, 1182, 1442, 1450, 1479)	0.177108	405
(1, 5, 11, 15, 19, 20)	0.183334	404
(8, 12, 14)	0.469683	403
(1377, 1424, 1619)	0.458305	402
(1124, 1215, 1437, 1458, 1597)	0.315188	401
(712, 1209, 1570)	0.447693	400
(16, 38, 1507)	0.460515	399
(1162, 1440, 1449)	0.455559	398
(1351, 1391, 1439)	0.426308	397
(654, 994, 1423)	0.436483	396
(475, 1134, 1316)	0.450208	395
(237, 1190, 1377, 1424, 1619)	0.266345	394
(156, 238, 885, 1089, 1153, 1388, 1509)	0.21111	393
(124, 306, 1414)	0.413166	392
(551, 833, 1268)	0.423322	391
(530, 1166, 1237, 1489, 1526)	0.312613	390
(24, 26, 28)	0.415459	389
(1315, 1351, 1391, 1416, 1439)	0.206996	388
(39, 1290, 1402)	0.397795	387
(276, 310, 1247, 1604)	0.249559	386
(81, 1367, 1436)	0.3878	385
(42, 837, 1492)	0.320996	384
(31, 1084, 1583)	0.36252	383
(1178, 1323, 1451)	0.426394	382
(18, 124, 294, 306, 1414)	0.219005	381
(1274, 1318, 1566)	0.310525	380
(132, 133, 653, 1187, 1338)	0.271216	379
(27, 33, 1611)	0.291627	378
(544, 1457, 1504)	0.371188	377
(10, 752, 1174)	0.306577	376
(319, 628, 1103, 1163, 1412)	0.288759	375
(29, 743, 871, 1447, 1485, 1501, 1584)	0.191439	374
(31, 1084, 1183, 1408, 1583)	0.194945	373
(1181, 1435, 1551)	0.302264	372
(227, 1322, 1529)	0.304643	371
(556, 1201, 1592)	0.283802	370
(985, 1118, 1385, 1386, 1389, 1420, 1453, 1614)	0.155453	369
(256, 277, 1155, 1329)	0.201362	368
(1294, 1339, 1380)	0.268257	367
(835, 1505, 1536)	0.256424	366
(1131, 1212, 1568)	0.289673	365
(27, 33, 1326, 1577, 1611)	0.153919	364
(530, 1166, 1237, 1291, 1299, 1489, 1526)	0.175706	363
(1121, 1378, 1390)	0.231977	362
(471, 1282, 1444)	0.280013	361
(258, 1165, 1569)	0.180172	360
(1161, 1172, 1186)	0.218081	359
(863, 923, 1407)	0.464527	358
(4, 387, 406, 903, 1035, 1113, 1182, 1213, 1442, 1450, 1479, 1622)	0.148785	357
(578, 642, 856)	0.612623	356
(1133, 1142, 1556)	0.612327	355
(254, 1261, 1273)	0.523161	354
(165, 715, 1032, 1129, 1518)	0.376062	353
(710, 808, 1045, 1206, 1413)	0.348741	352
(97, 223, 845, 1030, 1341, 1395)	0.215211	351
(18, 124, 294, 306, 1346, 1414, 1502)	0.143176	350
(270, 803, 1162, 1440, 1449)	0.264772	349
(43, 44, 286, 311, 601)	0.232903	348
(75, 352, 1136, 1541, 1610)	0.316169	347
(4, 229, 387, 406, 903, 1035, 1113, 1182, 1213, 1278, 1442, 1450, 1479, 1622)	0.124368	346
(313, 429, 1170, 1464, 1587)	0.316005	345
(626, 929, 1481, 1589, 1595)	0.327615	344
(1314, 1429, 1432)	0.425686	343
(608, 1345, 1397, 1398, 1434, 1621)	0.206802	342
(1229, 1488, 1499)	0.432458	341
(804, 844, 897, 1364)	0.478667	340
(132, 133, 408, 653, 1187, 1338, 1463)	0.176167	339
(630, 804, 836, 844, 897, 1364, 1396)	0.270375	338
(24, 26, 28, 34, 1538)	0.195885	337
(589, 912, 937, 1521)	0.433475	336
(550, 630, 804, 816, 836, 844, 897, 1361, 1364, 1396)	0.185936	335
(623, 626, 890, 929, 1415, 1481, 1589, 1595)	0.209624	334
(1211, 1234, 1343)	0.361521	333
(72, 925, 1004, 1419)	0.383282	332
(49, 128, 225, 385, 969, 1467, 1473, 1497)	0.195417	331
(132, 133, 408, 653, 1187, 1338, 1463, 1475, 1494)	0.131119	330
(110, 587, 620, 1394)	0.20396	329
(2, 3, 420, 679)	0.349041	328
(6, 7, 9, 13, 17, 1563)	0.172955	327
(422, 530, 1166, 1237, 1291, 1299, 1489, 1526, 1554, 1625)	0.114052	326
(968, 1427, 1582)	0.292406	325
(8, 12, 14, 16, 38, 1507)	0.174441	324
(235, 260, 550, 630, 804, 816, 836, 844, 897, 1361, 1364, 1396, 1522, 1615)	0.124765	323
(125, 712, 1209, 1421, 1428, 1570)	0.235507	322
(654, 994, 1381, 1423)	0.324011	321
(1178, 1323, 1409, 1451)	0.341157	320
(453, 551, 833, 1268)	0.316376	319
(224, 354, 1513)	0.299644	318
(136, 153, 421, 664, 698, 934, 966, 1081, 1366, 1452, 1482, 1573, 1586)	0.139091	317
(623, 626, 890, 929, 1052, 1245, 1415, 1477, 1480, 1481, 1589, 1595)	0.137505	316
(81, 347, 414, 424, 1096, 1359, 1360, 1367, 1436, 1598)	0.163607	315
(990, 1304, 1315, 1351, 1391, 1416, 1439)	0.141892	314
(475, 544, 1134, 1316, 1457, 1504)	0.212901	313
(132, 133, 248, 381, 408, 653, 973, 1187, 1338, 1463, 1475, 1494, 1516)	0.086237	312
(42, 837, 1274, 1318, 1492, 1566)	0.134539	311
(623, 626, 890, 929, 1052, 1124, 1215, 1245, 1415, 1437, 1458, 1477, 1480, 1481, 1589, 1595, 1597)	0.097091	310
(227, 990, 1304, 1315, 1322, 1351, 1391, 1416, 1439, 1529)	0.091671	309
(313, 429, 1131, 1170, 1212, 1464, 1568, 1587)	0.167748	308
(47, 208, 602, 1066, 1093, 1101, 1357)	0.249663	307
(556, 1201, 1470, 1592)	0.225723	306
(471, 1282, 1444, 1590)	0.248314	305
(21, 23, 47, 208, 602, 711, 1066, 1093, 1101, 1249, 1254, 1357)	0.129597	304
(278, 546, 623, 626, 890, 929, 1015, 1052, 1124, 1215, 1245, 1393, 1415, 1437, 1458, 1477, 1480, 1481, 1562, 1589, 1595, 1597, 1620)	0.069572	303
(237, 417, 1190, 1377, 1424, 1619)	0.213022	302
(835, 1263, 1505, 1536)	0.174193	301
(276, 310, 935, 1247, 1604)	0.226295	300
(257, 1121, 1378, 1390)	0.169887	299
(256, 277, 1155, 1161, 1172, 1186, 1329)	0.083274	298
(85, 156, 238, 885, 1089, 1153, 1388, 1509)	0.185991	297
(27, 31, 33, 1084, 1183, 1326, 1408, 1577, 1583, 1611)	0.082717	296
(29, 743, 871, 1288, 1447, 1485, 1501, 1584)	0.173689	295
(1, 5, 11, 15, 19, 20, 49, 128, 225, 385, 969, 1467, 1473, 1497)	0.076836	294
(1199, 1337, 1508)	0.42853	293
(815, 955, 1177, 1191)	0.472138	292
(578, 642, 815, 856, 955, 1177, 1191)	0.265637	291
(93, 98, 474, 658)	0.417125	290
(41, 267, 324, 1404, 1405, 1445, 1561, 1581)	0.204649	289
(254, 1261, 1273, 1612)	0.341309	288
(863, 923, 1407, 1588)	0.303255	287
(87, 1139, 1176)	0.265875	286
(81, 347, 414, 424, 589, 912, 937, 1096, 1359, 1360, 1367, 1436, 1521, 1598)	0.117965	285
(578, 642, 815, 856, 955, 1177, 1191, 1229, 1488, 1499)	0.16921	284
(39, 278, 546, 623, 626, 890, 929, 1015, 1052, 1124, 1215, 1245, 1290, 1393, 1402, 1415, 1437, 1458, 1477, 1480, 1481, 1562, 1589, 1595, 1597, 1620)	0.059736	283
(72, 613, 925, 1004, 1419)	0.29304	282
(165, 715, 959, 1032, 1129, 1518)	0.317375	281
(1211, 1234, 1343, 1626)	0.278508	280
(43, 44, 60, 286, 311, 593, 601, 617, 1383)	0.119769	279
(2, 3, 420, 679, 942)	0.289304	278
(578, 642, 710, 808, 815, 856, 955, 1045, 1177, 1191, 1206, 1229, 1413, 1488, 1499)	0.113028	277
(125, 654, 712, 994, 1209, 1381, 1421, 1423, 1428, 1570)	0.13343	276
(29, 453, 551, 743, 833, 871, 1268, 1288, 1447, 1485, 1501, 1584)	0.112795	275
(8, 12, 14, 16, 38, 75, 352, 1136, 1507, 1541, 1610)	0.093533	274
(10, 87, 752, 1139, 1174, 1176)	0.103591	273
(85, 156, 224, 238, 354, 885, 1089, 1153, 1388, 1509, 1513)	0.122372	272
(556, 968, 1201, 1427, 1470, 1582, 1592)	0.129736	271
(319, 628, 907, 1103, 1163, 1412)	0.248681	270
(1545, 1617, 1618)	0.160843	269
(1294, 1339, 1380, 1478)	0.190321	268
(270, 305, 803, 1162, 1440, 1449)	0.217109	267
(4, 229, 387, 406, 471, 903, 1035, 1113, 1182, 1213, 1278, 1282, 1442, 1444, 1450, 1479, 1590, 1622)	0.087609	266
(2, 3, 276, 310, 420, 679, 935, 942, 1247, 1604)	0.12344	265
(237, 417, 1190, 1313, 1377, 1424, 1619)	0.176679	264
(39, 278, 475, 544, 546, 623, 626, 890, 929, 1015, 1052, 1124, 1134, 1215, 1245, 1290, 1316, 1393, 1402, 1415, 1437, 1457, 1458, 1477, 1480, 1481, 1504, 1562, 1589, 1595, 1597, 1620)	0.046332	263
(110, 587, 609, 620, 1394)	0.143287	262
(22, 24, 26, 28, 34, 1538)	0.164475	261
(258, 1165, 1303, 1569)	0.150249	260
(835, 1248, 1263, 1505, 1536)	0.131731	259
(6, 7, 9, 13, 17, 1535, 1563)	0.149307	258
(257, 898, 1121, 1378, 1390)	0.186245	257
(39, 278, 313, 429, 475, 544, 546, 623, 626, 890, 929, 1015, 1052, 1124, 1131, 1134, 1170, 1212, 1215, 1245, 1290, 1316, 1393, 1402, 1415, 1437, 1457, 1458, 1464, 1477, 1480, 1481, 1504, 1562, 1568, 1587, 1589, 1595, 1597, 1620)	0.036449	256
(18, 124, 294, 306, 556, 968, 1201, 1346, 1414, 1427, 1470, 1502, 1582, 1592)	0.061942	255
(42, 837, 1274, 1293, 1318, 1492, 1566)	0.112994	254
(21, 23, 47, 208, 602, 711, 1066, 1093, 1101, 1249, 1254, 1357, 1512)	0.121519	253
(235, 260, 550, 578, 630, 642, 710, 804, 808, 815, 816, 836, 844, 856, 897, 955, 1045, 1177, 1191, 1206, 1229, 1361, 1364, 1396, 1413, 1488, 1499, 1522, 1615)	0.058498	252
(132, 133, 227, 248, 381, 408, 653, 973, 990, 1187, 1304, 1315, 1322, 1338, 1351, 1391, 1416, 1439, 1463, 1475, 1494, 1516, 1529)	0.037723	251
(132, 133, 227, 248, 256, 277, 381, 408, 653, 973, 990, 1155, 1161, 1172, 1186, 1187, 1304, 1315, 1322, 1329, 1338, 1351, 1391, 1416, 1439, 1463, 1475, 1494, 1516, 1529)	0.02534	250
(992, 1133, 1142, 1556)	0.460986	249
(1199, 1337, 1358, 1508)	0.290941	248
(97, 223, 845, 1030, 1314, 1341, 1395, 1429, 1432)	0.136124	247
(93, 98, 136, 153, 421, 474, 658, 664, 698, 934, 966, 1081, 1366, 1452, 1482, 1573, 1586)	0.102444	246
(254, 1261, 1273, 1585, 1612)	0.251987	245
(985, 1118, 1178, 1323, 1385, 1386, 1389, 1409, 1420, 1451, 1453, 1614)	0.104715	244
(165, 715, 959, 992, 1032, 1129, 1133, 1142, 1518, 1556)	0.181528	243
(1181, 1279, 1435, 1551)	0.235765	242
(18, 72, 124, 294, 306, 556, 613, 925, 968, 1004, 1201, 1346, 1414, 1419, 1427, 1470, 1502, 1582, 1592)	0.049585	241
(81, 347, 414, 424, 589, 912, 937, 1096, 1211, 1234, 1343, 1359, 1360, 1367, 1436, 1521, 1598, 1626)	0.086485	240
(81, 319, 347, 414, 424, 589, 628, 907, 912, 937, 1096, 1103, 1163, 1211, 1234, 1343, 1359, 1360, 1367, 1412, 1436, 1521, 1598, 1626)	0.063694	239
(220, 608, 1345, 1397, 1398, 1434, 1621)	0.179644	238
(41, 81, 267, 319, 324, 347, 414, 424, 589, 628, 907, 912, 937, 1096, 1103, 1163, 1211, 1234, 1343, 1359, 1360, 1367, 1404, 1405, 1412, 1436, 1445, 1521, 1561, 1581, 1598, 1626)	0.048557	237
(2, 3, 257, 276, 310, 420, 679, 898, 935, 942, 1121, 1247, 1378, 1390, 1604)	0.072563	236
(237, 417, 985, 1118, 1178, 1190, 1313, 1323, 1377, 1385, 1386, 1389, 1409, 1420, 1424, 1451, 1453, 1614, 1619)	0.06003	235
(1406, 1545, 1617, 1618)	0.119804	234
(41, 81, 258, 267, 319, 324, 347, 414, 424, 589, 628, 907, 912, 937, 1096, 1103, 1163, 1165, 1211, 1234, 1303, 1343, 1359, 1360, 1367, 1404, 1405, 1412, 1436, 1445, 1521, 1561, 1569, 1581, 1598, 1626)	0.040226	233
(110, 518, 587, 609, 620, 1394)	0.10882	232
(4, 125, 229, 387, 406, 471, 654, 712, 903, 994, 1035, 1113, 1182, 1209, 1213, 1278, 1282, 1381, 1421, 1423, 1428, 1442, 1444, 1450, 1479, 1570, 1590, 1622)	0.051898	231
(835, 1248, 1263, 1476, 1505, 1536)	0.105135	230
(41, 81, 85, 156, 224, 238, 258, 267, 319, 324, 347, 354, 414, 424, 589, 628, 885, 907, 912, 937, 1089, 1096, 1103, 1153, 1163, 1165, 1211, 1234, 1303, 1343, 1359, 1360, 1367, 1388, 1404, 1405, 1412, 1436, 1445, 1509, 1513, 1521, 1561, 1569, 1581, 1598, 1626)	0.029309	229
(43, 44, 60, 237, 286, 311, 417, 593, 601, 617, 985, 1118, 1178, 1190, 1313, 1323, 1377, 1383, 1385, 1386, 1389, 1409, 1420, 1424, 1451, 1453, 1614, 1619)	0.03859	228
(42, 837, 1119, 1274, 1293, 1318, 1492, 1566)	0.097268	227
(29, 314, 453, 551, 743, 833, 871, 1268, 1288, 1447, 1485, 1501, 1584)	0.10605	226
(10, 87, 752, 1139, 1174, 1176, 1510)	0.085987	225
(8, 12, 14, 16, 38, 75, 132, 133, 227, 248, 256, 277, 352, 381, 408, 653, 973, 990, 1136, 1155, 1161, 1172, 1186, 1187, 1304, 1315, 1322, 1329, 1338, 1351, 1391, 1416, 1439, 1463, 1475, 1494, 1507, 1516, 1529, 1541, 1610)	0.01592	224
(27, 31, 33, 1084, 1175, 1183, 1326, 1408, 1577, 1583, 1611)	0.07616	223
(1, 5, 11, 15, 19, 20, 49, 128, 225, 385, 802, 969, 1467, 1473, 1497)	0.074166	222
(235, 260, 550, 578, 630, 642, 710, 804, 808, 815, 816, 836, 844, 856, 897, 955, 1014, 1045, 1177, 1191, 1206, 1229, 1361, 1364, 1396, 1413, 1488, 1499, 1522, 1615)	0.056865	221
(6, 7, 9, 13, 17, 863, 923, 1407, 1535, 1563, 1588)	0.079118	220
(220, 608, 1199, 1337, 1345, 1358, 1397, 1398, 1434, 1508, 1621)	0.102627	219
(254, 1261, 1273, 1446, 1585, 1612)	0.191094	218
(233, 1181, 1279, 1435, 1551)	0.209733	217
(270, 305, 803, 1162, 1440, 1449, 1525)	0.18126	216
(1294, 1339, 1380, 1441, 1478)	0.146252	215
(165, 715, 959, 992, 1032, 1070, 1129, 1133, 1142, 1518, 1556)	0.164939	214
(6, 7, 9, 13, 17, 22, 24, 26, 28, 34, 863, 923, 1407, 1535, 1538, 1563, 1588)	0.041792	213
(21, 23, 47, 165, 208, 602, 711, 715, 959, 992, 1032, 1066, 1070, 1093, 1101, 1129, 1133, 1142, 1249, 1254, 1357, 1512, 1518, 1556)	0.066731	212
(422, 530, 1166, 1237, 1257, 1291, 1299, 1489, 1526, 1554, 1625)	0.107106	211
(110, 518, 587, 609, 620, 662, 1394)	0.08788	210
(29, 314, 453, 551, 743, 833, 871, 1268, 1288, 1447, 1485, 1501, 1576, 1584)	0.098926	209
(97, 223, 835, 845, 1030, 1248, 1263, 1314, 1341, 1395, 1429, 1432, 1476, 1505, 1536)	0.056273	208
(42, 837, 841, 1119, 1274, 1293, 1318, 1492, 1566)	0.085329	207
(10, 87, 752, 1139, 1174, 1176, 1382, 1510)	0.07276	206
(27, 31, 33, 1084, 1175, 1183, 1326, 1408, 1527, 1577, 1583, 1611)	0.070518	205
(1, 5, 11, 15, 19, 20, 49, 128, 225, 385, 802, 969, 1353, 1467, 1473, 1497)	0.07112	204
(2, 3, 235, 257, 260, 276, 310, 420, 550, 578, 630, 642, 679, 710, 804, 808, 815, 816, 836, 844, 856, 897, 898, 935, 942, 955, 1014, 1045, 1121, 1177, 1191, 1206, 1229, 1247, 1361, 1364, 1378, 1390, 1396, 1413, 1488, 1499, 1522, 1604, 1615)	0.032483	203
(4, 41, 81, 85, 125, 156, 224, 229, 238, 258, 267, 319, 324, 347, 354, 387, 406, 414, 424, 471, 589, 628, 654, 712, 885, 903, 907, 912, 937, 994, 1035, 1089, 1096, 1103, 1113, 1153, 1163, 1165, 1182, 1209, 1211, 1213, 1234, 1278, 1282, 1303, 1343, 1359, 1360, 1367, 1381, 1388, 1404, 1405, 1412, 1421, 1423, 1428, 1436, 1442, 1444, 1445, 1450, 1479, 1509, 1513, 1521, 1561, 1569, 1570, 1581, 1590, 1…	0.01847	202
(18, 72, 124, 294, 306, 556, 613, 925, 968, 1004, 1180, 1201, 1346, 1414, 1419, 1427, 1470, 1502, 1582, 1592)	0.04752	201
(43, 44, 60, 237, 286, 311, 417, 593, 601, 617, 985, 1118, 1178, 1190, 1251, 1313, 1323, 1377, 1383, 1385, 1386, 1389, 1409, 1420, 1424, 1451, 1453, 1614, 1619)	0.03784	200
(39, 278, 313, 429, 475, 544, 546, 623, 626, 890, 929, 1015, 1052, 1124, 1131, 1134, 1170, 1212, 1215, 1245, 1290, 1316, 1321, 1393, 1402, 1415, 1437, 1457, 1458, 1464, 1477, 1480, 1481, 1504, 1562, 1568, 1587, 1589, 1595, 1597, 1620)	0.035702	199
(39, 233, 278, 313, 429, 475, 544, 546, 623, 626, 890, 929, 1015, 1052, 1124, 1131, 1134, 1170, 1181, 1212, 1215, 1245, 1279, 1290, 1316, 1321, 1393, 1402, 1415, 1435, 1437, 1457, 1458, 1464, 1477, 1480, 1481, 1504, 1551, 1562, 1568, 1587, 1589, 1595, 1597, 1620)	0.030912	198
(254, 1261, 1273, 1446, 1530, 1585, 1612)	0.150604	197
(270, 305, 803, 1162, 1440, 1449, 1459, 1525)	0.151869	196
(1294, 1302, 1339, 1380, 1441, 1478)	0.117319	195
(316, 1406, 1545, 1617, 1618)	0.132278	194
(8, 12, 14, 16, 38, 75, 132, 133, 227, 248, 256, 277, 352, 381, 408, 422, 530, 653, 973, 990, 1136, 1155, 1161, 1166, 1172, 1186, 1187, 1237, 1257, 1291, 1299, 1304, 1315, 1322, 1329, 1338, 1351, 1391, 1416, 1439, 1463, 1475, 1489, 1494, 1507, 1516, 1526, 1529, 1541, 1554, 1610, 1625)	0.012506	193
(220, 608, 1199, 1228, 1337, 1345, 1358, 1397, 1398, 1434, 1508, 1621)	0.09495	192
(21, 23, 47, 93, 98, 136, 153, 165, 208, 421, 474, 602, 658, 664, 698, 711, 715, 934, 959, 966, 992, 1032, 1066, 1070, 1081, 1093, 1101, 1129, 1133, 1142, 1249, 1254, 1357, 1366, 1452, 1482, 1512, 1518, 1556, 1573, 1586)	0.03994	191
(29, 314, 453, 551, 743, 833, 871, 1268, 1288, 1447, 1485, 1501, 1576, 1584, 1596)	0.092364	190
(110, 518, 587, 609, 620, 662, 1394, 1528)	0.094639	189
(42, 837, 841, 1119, 1274, 1293, 1294, 1302, 1318, 1339, 1380, 1441, 1478, 1492, 1566)	0.040737	188
(1, 5, 11, 15, 19, 20, 49, 128, 225, 385, 802, 969, 1173, 1353, 1467, 1473, 1497)	0.068245	187
(4, 27, 31, 33, 41, 81, 85, 125, 156, 224, 229, 238, 258, 267, 319, 324, 347, 354, 387, 406, 414, 424, 471, 589, 628, 654, 712, 885, 903, 907, 912, 937, 994, 1035, 1084, 1089, 1096, 1103, 1113, 1153, 1163, 1165, 1175, 1182, 1183, 1209, 1211, 1213, 1234, 1278, 1282, 1303, 1326, 1343, 1359, 1360, 1367, 1381, 1388, 1404, 1405, 1408, 1412, 1421, 1423, 1428, 1436, 1442, 1444, 1445, 1450, 1479, 1509, 1…	0.014812	186
(97, 220, 223, 608, 835, 845, 1030, 1199, 1228, 1248, 1263, 1314, 1337, 1341, 1345, 1358, 1395, 1397, 1398, 1429, 1432, 1434, 1476, 1505, 1508, 1536, 1621)	0.031879	185
(6, 7, 9, 13, 17, 22, 24, 26, 28, 34, 863, 923, 1238, 1407, 1535, 1538, 1563, 1588)	0.040671	184
(43, 44, 46, 60, 237, 286, 311, 417, 593, 601, 617, 985, 1118, 1178, 1190, 1251, 1313, 1323, 1377, 1383, 1385, 1386, 1389, 1409, 1420, 1424, 1451, 1453, 1614, 1619)	0.037059	183
(231, 270, 305, 803, 1162, 1440, 1449, 1459, 1525)	0.128372	182
(254, 1261, 1273, 1446, 1530, 1579, 1585, 1612)	0.124835	181
(316, 1216, 1406, 1545, 1617, 1618)	0.12314	180
(110, 518, 587, 609, 620, 662, 1061, 1394, 1528)	0.095737	179
(29, 314, 453, 551, 743, 833, 871, 1268, 1288, 1447, 1485, 1501, 1576, 1584, 1596, 1623)	0.086599	178
(6, 7, 9, 10, 13, 17, 22, 24, 26, 28, 34, 87, 752, 863, 923, 1139, 1174, 1176, 1238, 1382, 1407, 1510, 1535, 1538, 1563, 1588)	0.023405	177
(1, 5, 11, 15, 19, 20, 49, 128, 225, 385, 802, 969, 1049, 1173, 1353, 1467, 1473, 1497)	0.065514	176
(18, 72, 124, 294, 306, 556, 613, 925, 968, 1004, 1180, 1201, 1346, 1414, 1419, 1427, 1470, 1474, 1502, 1582, 1592)	0.045499	175
(39, 42, 233, 278, 313, 429, 475, 544, 546, 623, 626, 837, 841, 890, 929, 1015, 1052, 1119, 1124, 1131, 1134, 1170, 1181, 1212, 1215, 1245, 1274, 1279, 1290, 1293, 1294, 1302, 1316, 1318, 1321, 1339, 1380, 1393, 1402, 1415, 1435, 1437, 1441, 1457, 1458, 1464, 1477, 1478, 1480, 1481, 1492, 1504, 1551, 1562, 1566, 1568, 1587, 1589, 1595, 1597, 1620)	0.01991	174
(2, 3, 21, 23, 47, 93, 98, 136, 153, 165, 208, 235, 257, 260, 276, 310, 420, 421, 474, 550, 578, 602, 630, 642, 658, 664, 679, 698, 710, 711, 715, 804, 808, 815, 816, 836, 844, 856, 897, 898, 934, 935, 942, 955, 959, 966, 992, 1014, 1032, 1045, 1066, 1070, 1081, 1093, 1101, 1121, 1129, 1133, 1142, 1177, 1191, 1206, 1229, 1247, 1249, 1254, 1357, 1361, 1364, 1366, 1378, 1390, 1396, 1413, 1452, 1482…	0.017787	173
(43, 44, 46, 60, 237, 286, 311, 417, 593, 601, 617, 985, 1034, 1118, 1178, 1190, 1251, 1313, 1323, 1377, 1383, 1385, 1386, 1389, 1409, 1420, 1424, 1451, 1453, 1614, 1619)	0.036202	172
(97, 220, 223, 608, 705, 835, 845, 1030, 1199, 1228, 1248, 1263, 1314, 1337, 1341, 1345, 1358, 1395, 1397, 1398, 1429, 1432, 1434, 1476, 1505, 1508, 1536, 1621)	0.031039	171
(2, 3, 4, 21, 23, 27, 31, 33, 41, 47, 81, 85, 93, 98, 125, 136, 153, 156, 165, 208, 224, 229, 235, 238, 257, 258, 260, 267, 276, 310, 319, 324, 347, 354, 387, 406, 414, 420, 421, 424, 471, 474, 550, 578, 589, 602, 628, 630, 642, 654, 658, 664, 679, 698, 710, 711, 712, 715, 804, 808, 815, 816, 836, 844, 856, 885, 897, 898, 903, 907, 912, 934, 935, 937, 942, 955, 959, 966, 992, 994, 1014, 1032, 103…	0.008038	170
(231, 270, 305, 803, 1162, 1440, 1449, 1459, 1493, 1525)	0.110358	169
(254, 1261, 1273, 1446, 1530, 1567, 1579, 1585, 1612)	0.104587	168
(316, 1216, 1406, 1531, 1545, 1617, 1618)	0.112001	167
(2, 3, 4, 21, 23, 27, 31, 33, 41, 47, 81, 85, 93, 98, 110, 125, 136, 153, 156, 165, 208, 224, 229, 235, 238, 257, 258, 260, 267, 276, 310, 319, 324, 347, 354, 387, 406, 414, 420, 421, 424, 471, 474, 518, 550, 578, 587, 589, 602, 609, 620, 628, 630, 642, 654, 658, 662, 664, 679, 698, 710, 711, 712, 715, 804, 808, 815, 816, 836, 844, 856, 885, 897, 898, 903, 907, 912, 934, 935, 937, 942, 955, 959, …	0.007498	166
(29, 314, 453, 551, 743, 833, 871, 1255, 1268, 1288, 1447, 1485, 1501, 1576, 1584, 1596, 1623)	0.081226	165
(1, 5, 11, 15, 19, 20, 49, 128, 225, 385, 802, 969, 1049, 1138, 1173, 1353, 1467, 1473, 1497)	0.06281	164
(18, 72, 124, 129, 294, 306, 556, 613, 925, 968, 1004, 1180, 1201, 1346, 1414, 1419, 1427, 1470, 1474, 1502, 1582, 1592)	0.043286	163
(43, 44, 46, 60, 237, 286, 311, 417, 593, 601, 617, 985, 1034, 1118, 1126, 1178, 1190, 1251, 1313, 1323, 1377, 1383, 1385, 1386, 1389, 1409, 1420, 1424, 1451, 1453, 1614, 1619)	0.035352	162
(97, 220, 223, 608, 705, 835, 845, 1030, 1199, 1228, 1248, 1258, 1263, 1314, 1337, 1341, 1345, 1358, 1395, 1397, 1398, 1429, 1432, 1434, 1476, 1505, 1508, 1536, 1621)	0.030161	161
(6, 7, 9, 10, 13, 17, 22, 24, 26, 28, 34, 87, 752, 863, 923, 1139, 1174, 1176, 1238, 1382, 1407, 1431, 1510, 1535, 1538, 1563, 1588)	0.02313	160
(39, 42, 233, 278, 313, 429, 475, 544, 546, 623, 626, 837, 841, 890, 929, 1015, 1052, 1119, 1124, 1131, 1134, 1170, 1181, 1212, 1215, 1245, 1274, 1279, 1290, 1293, 1294, 1302, 1316, 1318, 1321, 1339, 1380, 1393, 1402, 1415, 1422, 1435, 1437, 1441, 1457, 1458, 1464, 1477, 1478, 1480, 1481, 1492, 1504, 1551, 1562, 1566, 1568, 1587, 1589, 1595, 1597, 1620)	0.019699	159
(316, 1216, 1406, 1455, 1531, 1545, 1617, 1618)	0.106065	158
(231, 270, 305, 803, 1162, 1171, 1440, 1449, 1459, 1493, 1525)	0.096166	157
(8, 12, 14, 16, 38, 75, 132, 133, 227, 248, 254, 256, 277, 352, 381, 408, 422, 530, 653, 973, 990, 1136, 1155, 1161, 1166, 1172, 1186, 1187, 1237, 1257, 1261, 1273, 1291, 1299, 1304, 1315, 1322, 1329, 1338, 1351, 1391, 1416, 1439, 1446, 1463, 1475, 1489, 1494, 1507, 1516, 1526, 1529, 1530, 1541, 1554, 1567, 1579, 1585, 1610, 1612, 1625)	0.0099	156
(29, 314, 453, 551, 743, 833, 871, 1255, 1268, 1288, 1447, 1485, 1501, 1576, 1584, 1594, 1596, 1623)	0.076318	155
(1, 5, 11, 15, 19, 20, 39, 42, 49, 128, 225, 233, 278, 313, 385, 429, 475, 544, 546, 623, 626, 802, 837, 841, 890, 929, 969, 1015, 1049, 1052, 1119, 1124, 1131, 1134, 1138, 1170, 1173, 1181, 1212, 1215, 1245, 1274, 1279, 1290, 1293, 1294, 1302, 1316, 1318, 1321, 1339, 1353, 1380, 1393, 1402, 1415, 1422, 1435, 1437, 1441, 1457, 1458, 1464, 1467, 1473, 1477, 1478, 1480, 1481, 1492, 1497, 1504, 1551…	0.014486	154
(18, 72, 124, 129, 294, 306, 556, 613, 622, 925, 968, 1004, 1180, 1201, 1346, 1414, 1419, 1427, 1470, 1474, 1502, 1582, 1592)	0.041274	153
(43, 44, 46, 60, 237, 286, 311, 417, 593, 601, 617, 985, 1034, 1085, 1118, 1126, 1178, 1190, 1251, 1313, 1323, 1377, 1383, 1385, 1386, 1389, 1409, 1420, 1424, 1451, 1453, 1614, 1619)	0.034522	152
(97, 220, 223, 608, 705, 835, 845, 904, 1030, 1199, 1228, 1248, 1258, 1263, 1314, 1337, 1341, 1345, 1358, 1395, 1397, 1398, 1429, 1432, 1434, 1476, 1505, 1508, 1536, 1621)	0.029278	151
(6, 7, 9, 10, 13, 17, 22, 24, 26, 28, 34, 87, 752, 863, 923, 1139, 1174, 1176, 1238, 1280, 1382, 1407, 1431, 1510, 1535, 1538, 1563, 1588)	0.022785	150
(2, 3, 4, 21, 23, 27, 31, 33, 41, 47, 81, 85, 93, 98, 110, 125, 136, 153, 156, 165, 208, 224, 229, 235, 238, 257, 258, 260, 267, 276, 310, 316, 319, 324, 347, 354, 387, 406, 414, 420, 421, 424, 471, 474, 518, 550, 578, 587, 589, 602, 609, 620, 628, 630, 642, 654, 658, 662, 664, 679, 698, 710, 711, 712, 715, 804, 808, 815, 816, 836, 844, 856, 885, 897, 898, 903, 907, 912, 934, 935, 937, 942, 955, …	0.007078	149
(37, 231, 270, 305, 803, 1162, 1171, 1440, 1449, 1459, 1493, 1525)	0.08496	148
(1, 5, 11, 15, 19, 20, 29, 39, 42, 49, 128, 225, 233, 278, 313, 314, 385, 429, 453, 475, 544, 546, 551, 623, 626, 743, 802, 833, 837, 841, 871, 890, 929, 969, 1015, 1049, 1052, 1119, 1124, 1131, 1134, 1138, 1170, 1173, 1181, 1212, 1215, 1245, 1255, 1268, 1274, 1279, 1288, 1290, 1293, 1294, 1302, 1316, 1318, 1321, 1339, 1353, 1380, 1393, 1402, 1415, 1422, 1435, 1437, 1441, 1447, 1457, 1458, 1464, …	0.011915	147
(18, 72, 124, 129, 294, 306, 556, 613, 622, 919, 925, 968, 1004, 1180, 1201, 1346, 1414, 1419, 1427, 1470, 1474, 1502, 1582, 1592)	0.039363	146
(43, 44, 46, 60, 237, 286, 311, 417, 593, 601, 617, 985, 1034, 1085, 1112, 1118, 1126, 1178, 1190, 1251, 1313, 1323, 1377, 1383, 1385, 1386, 1389, 1409, 1420, 1424, 1451, 1453, 1614, 1619)	0.033718	145
(89, 97, 220, 223, 608, 705, 835, 845, 904, 1030, 1199, 1228, 1248, 1258, 1263, 1314, 1337, 1341, 1345, 1358, 1395, 1397, 1398, 1429, 1432, 1434, 1476, 1505, 1508, 1536, 1621)	0.028435	144
(6, 7, 9, 10, 13, 17, 22, 24, 26, 28, 34, 87, 752, 863, 923, 1139, 1174, 1176, 1238, 1280, 1382, 1407, 1431, 1510, 1535, 1538, 1563, 1565, 1588)	0.022415	143
(37, 231, 270, 305, 803, 1162, 1171, 1440, 1449, 1459, 1493, 1525, 1534)	0.07561	142
(18, 72, 124, 129, 294, 306, 556, 613, 622, 919, 925, 968, 1004, 1180, 1201, 1346, 1414, 1419, 1427, 1470, 1474, 1502, 1582, 1592, 1593)	0.03762	141
(43, 44, 46, 60, 237, 286, 311, 417, 593, 601, 617, 985, 1034, 1085, 1112, 1118, 1126, 1178, 1190, 1251, 1313, 1323, 1377, 1383, 1385, 1386, 1389, 1409, 1418, 1420, 1424, 1451, 1453, 1614, 1619)	0.032935	140
(89, 97, 220, 223, 608, 705, 835, 845, 904, 1030, 1199, 1228, 1248, 1258, 1263, 1314, 1337, 1341, 1345, 1358, 1395, 1397, 1398, 1429, 1432, 1434, 1476, 1505, 1508, 1517, 1536, 1621)	0.027635	139
(6, 7, 9, 10, 13, 17, 22, 24, 26, 28, 34, 40, 87, 752, 863, 923, 1139, 1174, 1176, 1238, 1280, 1382, 1407, 1431, 1510, 1535, 1538, 1563, 1565, 1588)	0.021998	138
(1, 5, 11, 15, 19, 20, 29, 39, 42, 49, 128, 225, 233, 278, 313, 314, 385, 429, 453, 475, 544, 546, 551, 623, 626, 743, 802, 833, 837, 841, 871, 890, 929, 969, 1015, 1049, 1052, 1119, 1124, 1128, 1131, 1134, 1138, 1170, 1173, 1181, 1212, 1215, 1245, 1255, 1268, 1274, 1279, 1288, 1290, 1293, 1294, 1302, 1316, 1318, 1321, 1339, 1353, 1380, 1393, 1402, 1415, 1422, 1435, 1437, 1441, 1447, 1457, 1458, …	0.011837	137
(8, 12, 14, 16, 38, 75, 132, 133, 227, 248, 254, 256, 277, 352, 381, 408, 422, 530, 653, 973, 990, 1136, 1155, 1161, 1166, 1172, 1186, 1187, 1237, 1257, 1261, 1273, 1291, 1299, 1304, 1315, 1322, 1329, 1338, 1351, 1391, 1410, 1416, 1439, 1446, 1463, 1475, 1489, 1494, 1507, 1516, 1526, 1529, 1530, 1541, 1554, 1567, 1579, 1585, 1610, 1612, 1625)	0.009888	136
(37, 231, 270, 305, 803, 1162, 1171, 1295, 1440, 1449, 1459, 1493, 1525, 1534)	0.067876	135
(18, 72, 124, 129, 294, 306, 556, 613, 622, 919, 925, 968, 1004, 1180, 1201, 1346, 1414, 1419, 1427, 1470, 1474, 1502, 1511, 1582, 1592, 1593)	0.036015	134
(43, 44, 46, 60, 237, 286, 311, 417, 593, 601, 617, 985, 1034, 1085, 1112, 1118, 1126, 1150, 1178, 1190, 1251, 1313, 1323, 1377, 1383, 1385, 1386, 1389, 1409, 1418, 1420, 1424, 1451, 1453, 1614, 1619)	0.032169	133
(89, 97, 220, 223, 608, 705, 835, 845, 904, 1030, 1199, 1228, 1248, 1258, 1263, 1284, 1314, 1337, 1341, 1345, 1358, 1395, 1397, 1398, 1429, 1432, 1434, 1476, 1505, 1508, 1517, 1536, 1621)	0.026829	132
(6, 7, 9, 10, 13, 17, 22, 24, 26, 28, 34, 40, 87, 752, 863, 923, 1139, 1174, 1176, 1238, 1280, 1382, 1407, 1431, 1503, 1510, 1535, 1538, 1563, 1565, 1588)	0.021576	131
(1, 5, 11, 15, 19, 20, 29, 39, 42, 49, 128, 225, 233, 278, 313, 314, 385, 429, 453, 475, 544, 546, 551, 623, 626, 743, 802, 833, 837, 841, 871, 890, 929, 969, 1015, 1049, 1052, 1119, 1124, 1128, 1131, 1134, 1138, 1170, 1173, 1181, 1212, 1215, 1245, 1255, 1268, 1274, 1279, 1288, 1290, 1293, 1294, 1302, 1316, 1318, 1321, 1339, 1353, 1380, 1393, 1402, 1415, 1422, 1435, 1437, 1441, 1447, 1457, 1458, …	0.011757	130
(8, 12, 14, 16, 38, 75, 132, 133, 227, 248, 254, 256, 277, 352, 381, 408, 422, 530, 653, 973, 990, 1136, 1155, 1161, 1166, 1172, 1186, 1187, 1237, 1257, 1261, 1273, 1291, 1299, 1304, 1315, 1322, 1329, 1338, 1351, 1391, 1410, 1416, 1433, 1439, 1446, 1463, 1475, 1489, 1494, 1507, 1516, 1526, 1529, 1530, 1541, 1554, 1567, 1579, 1585, 1610, 1612, 1625)	0.00981	129
(37, 231, 270, 305, 803, 1162, 1171, 1295, 1440, 1449, 1459, 1493, 1519, 1525, 1534)	0.061453	128
(18, 72, 124, 129, 294, 306, 556, 613, 622, 919, 925, 968, 1004, 1109, 1180, 1201, 1346, 1414, 1419, 1427, 1470, 1474, 1502, 1511, 1582, 1592, 1593)	0.034397	127
(2, 3, 4, 21, 23, 27, 31, 33, 41, 43, 44, 46, 47, 60, 81, 85, 93, 98, 110, 125, 136, 153, 156, 165, 208, 224, 229, 235, 237, 238, 257, 258, 260, 267, 276, 286, 310, 311, 316, 319, 324, 347, 354, 387, 406, 414, 417, 420, 421, 424, 471, 474, 518, 550, 578, 587, 589, 593, 601, 602, 609, 617, 620, 628, 630, 642, 654, 658, 662, 664, 679, 698, 710, 711, 712, 715, 804, 808, 815, 816, 836, 844, 856, 885,…	0.005735	126
(89, 97, 220, 223, 608, 705, 755, 835, 845, 904, 1030, 1199, 1228, 1248, 1258, 1263, 1284, 1314, 1337, 1341, 1345, 1358, 1395, 1397, 1398, 1429, 1432, 1434, 1476, 1505, 1508, 1517, 1536, 1621)	0.026066	125
(6, 7, 9, 10, 13, 17, 22, 24, 26, 28, 34, 40, 87, 393, 752, 863, 923, 1139, 1174, 1176, 1238, 1280, 1382, 1407, 1431, 1503, 1510, 1535, 1538, 1563, 1565, 1588)	0.021152	124
(1, 5, 11, 15, 19, 20, 29, 39, 42, 49, 128, 225, 233, 278, 313, 314, 385, 429, 453, 475, 544, 546, 551, 623, 626, 743, 802, 833, 837, 841, 871, 890, 929, 969, 1015, 1049, 1052, 1119, 1124, 1128, 1131, 1134, 1138, 1170, 1173, 1181, 1212, 1215, 1245, 1255, 1268, 1274, 1279, 1288, 1290, 1293, 1294, 1300, 1302, 1316, 1318, 1321, 1339, 1353, 1380, 1393, 1402, 1415, 1422, 1435, 1437, 1441, 1447, 1457, …	0.011673	123
(37, 231, 270, 305, 803, 1059, 1162, 1171, 1295, 1440, 1449, 1459, 1493, 1519, 1525, 1534)	0.05605	122
(18, 72, 124, 129, 294, 306, 556, 613, 622, 919, 925, 968, 1004, 1109, 1160, 1180, 1201, 1346, 1414, 1419, 1427, 1470, 1474, 1502, 1511, 1582, 1592, 1593)	0.032847	121
(89, 97, 220, 223, 608, 705, 755, 835, 845, 904, 939, 1030, 1199, 1228, 1248, 1258, 1263, 1284, 1314, 1337, 1341, 1345, 1358, 1395, 1397, 1398, 1429, 1432, 1434, 1476, 1505, 1508, 1517, 1536, 1621)	0.025341	120
(6, 7, 9, 10, 13, 17, 22, 24, 26, 28, 34, 40, 87, 393, 752, 863, 923, 1139, 1174, 1176, 1238, 1280, 1382, 1407, 1430, 1431, 1503, 1510, 1535, 1538, 1563, 1565, 1588)	0.020729	119
(1, 5, 11, 15, 19, 20, 29, 39, 42, 49, 128, 225, 233, 278, 313, 314, 385, 429, 453, 475, 544, 546, 551, 623, 626, 743, 802, 833, 837, 841, 871, 890, 929, 969, 1015, 1049, 1052, 1119, 1124, 1128, 1131, 1134, 1138, 1170, 1173, 1181, 1212, 1215, 1245, 1255, 1268, 1274, 1279, 1288, 1290, 1293, 1294, 1300, 1302, 1316, 1318, 1319, 1321, 1339, 1353, 1380, 1393, 1402, 1415, 1422, 1435, 1437, 1441, 1447, …	0.011589	118
(8, 12, 14, 16, 38, 75, 132, 133, 227, 248, 254, 256, 277, 352, 381, 408, 422, 530, 653, 868, 973, 990, 1136, 1155, 1161, 1166, 1172, 1186, 1187, 1237, 1257, 1261, 1273, 1291, 1299, 1304, 1315, 1322, 1329, 1338, 1351, 1391, 1410, 1416, 1433, 1439, 1446, 1463, 1475, 1489, 1494, 1507, 1516, 1526, 1529, 1530, 1541, 1554, 1567, 1579, 1585, 1610, 1612, 1625)	0.009683	117
(6, 7, 9, 10, 13, 17, 22, 24, 26, 28, 34, 37, 40, 87, 231, 270, 305, 393, 752, 803, 863, 923, 1059, 1139, 1162, 1171, 1174, 1176, 1238, 1280, 1295, 1382, 1407, 1430, 1431, 1440, 1449, 1459, 1493, 1503, 1510, 1519, 1525, 1534, 1535, 1538, 1563, 1565, 1588)	0.012309	116
(18, 72, 124, 129, 294, 306, 556, 613, 622, 919, 925, 968, 1004, 1109, 1123, 1160, 1180, 1201, 1346, 1414, 1419, 1427, 1470, 1474, 1502, 1511, 1582, 1592, 1593)	0.031406	115
(2, 3, 4, 21, 23, 27, 31, 33, 41, 43, 44, 46, 47, 60, 81, 85, 89, 93, 97, 98, 110, 125, 136, 153, 156, 165, 208, 220, 223, 224, 229, 235, 237, 238, 257, 258, 260, 267, 276, 286, 310, 311, 316, 319, 324, 347, 354, 387, 406, 414, 417, 420, 421, 424, 471, 474, 518, 550, 578, 587, 589, 593, 601, 602, 608, 609, 617, 620, 628, 630, 642, 654, 658, 662, 664, 679, 698, 705, 710, 711, 712, 715, 755, 804, 8…	0.004708	114
(1, 5, 11, 15, 19, 20, 29, 39, 42, 49, 128, 225, 233, 278, 313, 314, 385, 429, 453, 475, 544, 546, 551, 623, 626, 743, 802, 833, 837, 841, 871, 890, 929, 969, 1015, 1049, 1052, 1119, 1124, 1128, 1131, 1134, 1138, 1170, 1173, 1181, 1212, 1215, 1245, 1255, 1268, 1274, 1279, 1288, 1290, 1293, 1294, 1298, 1300, 1302, 1316, 1318, 1319, 1321, 1339, 1353, 1380, 1393, 1402, 1415, 1422, 1435, 1437, 1441, …	0.011504	113
(18, 72, 124, 129, 250, 294, 306, 556, 613, 622, 919, 925, 968, 1004, 1109, 1123, 1160, 1180, 1201, 1346, 1414, 1419, 1427, 1470, 1474, 1502, 1511, 1582, 1592, 1593)	0.030078	112
(6, 7, 9, 10, 13, 17, 22, 24, 26, 28, 34, 37, 40, 87, 231, 270, 305, 393, 752, 803, 863, 923, 1059, 1139, 1162, 1171, 1174, 1176, 1238, 1280, 1295, 1382, 1407, 1430, 1431, 1440, 1449, 1459, 1493, 1503, 1510, 1519, 1525, 1534, 1535, 1538, 1563, 1565, 1572, 1588)	0.012184	111
(1, 5, 11, 15, 19, 20, 29, 39, 42, 49, 128, 225, 233, 278, 313, 314, 385, 429, 453, 475, 544, 546, 551, 623, 626, 743, 802, 833, 837, 841, 871, 890, 929, 969, 1015, 1049, 1052, 1119, 1124, 1128, 1131, 1134, 1138, 1170, 1173, 1181, 1212, 1215, 1245, 1255, 1268, 1274, 1279, 1288, 1289, 1290, 1293, 1294, 1298, 1300, 1302, 1316, 1318, 1319, 1321, 1339, 1353, 1380, 1393, 1402, 1415, 1422, 1435, 1437, …	0.011415	110
(8, 12, 14, 16, 38, 75, 132, 133, 227, 248, 254, 256, 277, 352, 381, 408, 422, 530, 653, 868, 973, 990, 1136, 1155, 1161, 1166, 1172, 1186, 1187, 1237, 1257, 1261, 1273, 1291, 1299, 1304, 1315, 1322, 1329, 1338, 1351, 1391, 1410, 1416, 1433, 1439, 1446, 1463, 1475, 1489, 1494, 1500, 1507, 1516, 1526, 1529, 1530, 1541, 1554, 1567, 1579, 1585, 1610, 1612, 1625)	0.009549	109
(18, 72, 124, 129, 250, 294, 306, 556, 613, 622, 919, 925, 968, 1004, 1109, 1123, 1160, 1180, 1201, 1346, 1414, 1419, 1427, 1443, 1470, 1474, 1502, 1511, 1582, 1592, 1593)	0.028852	108
(6, 7, 9, 10, 13, 17, 22, 24, 26, 28, 34, 37, 40, 87, 231, 270, 305, 393, 752, 803, 863, 923, 1059, 1139, 1162, 1171, 1174, 1176, 1238, 1280, 1286, 1295, 1382, 1407, 1430, 1431, 1440, 1449, 1459, 1493, 1503, 1510, 1519, 1525, 1534, 1535, 1538, 1563, 1565, 1572, 1588)	0.012059	107
(1, 5, 11, 15, 19, 20, 29, 39, 42, 49, 128, 225, 233, 278, 313, 314, 385, 429, 453, 475, 544, 546, 551, 623, 626, 743, 802, 833, 837, 841, 871, 890, 929, 969, 1015, 1049, 1052, 1119, 1124, 1128, 1131, 1134, 1138, 1170, 1173, 1181, 1212, 1215, 1245, 1255, 1268, 1270, 1274, 1279, 1288, 1289, 1290, 1293, 1294, 1298, 1300, 1302, 1316, 1318, 1319, 1321, 1339, 1353, 1380, 1393, 1402, 1415, 1422, 1435, …	0.011326	106
(8, 12, 14, 16, 38, 75, 132, 133, 227, 248, 254, 256, 277, 352, 381, 408, 422, 530, 653, 868, 973, 990, 1136, 1155, 1161, 1166, 1172, 1186, 1187, 1237, 1257, 1261, 1273, 1291, 1299, 1304, 1312, 1315, 1322, 1329, 1338, 1351, 1391, 1410, 1416, 1433, 1439, 1446, 1463, 1475, 1489, 1494, 1500, 1507, 1516, 1526, 1529, 1530, 1541, 1554, 1567, 1579, 1585, 1610, 1612, 1625)	0.009414	105
(18, 72, 124, 129, 250, 294, 306, 556, 613, 622, 919, 925, 968, 1004, 1109, 1123, 1160, 1180, 1201, 1346, 1414, 1419, 1427, 1443, 1469, 1470, 1474, 1502, 1511, 1582, 1592, 1593)	0.027962	104
(6, 7, 9, 10, 13, 17, 22, 24, 26, 28, 34, 37, 40, 87, 231, 270, 305, 393, 752, 803, 863, 923, 1059, 1139, 1162, 1171, 1174, 1176, 1238, 1280, 1286, 1295, 1382, 1407, 1430, 1431, 1440, 1449, 1459, 1493, 1503, 1510, 1519, 1525, 1534, 1535, 1538, 1563, 1565, 1572, 1588, 1591)	0.011934	103
(1, 5, 11, 15, 19, 20, 29, 39, 42, 49, 128, 225, 233, 278, 313, 314, 385, 429, 453, 475, 544, 546, 551, 623, 626, 743, 802, 833, 837, 841, 871, 890, 929, 969, 1015, 1049, 1052, 1119, 1124, 1127, 1128, 1131, 1134, 1138, 1170, 1173, 1181, 1212, 1215, 1245, 1255, 1268, 1270, 1274, 1279, 1288, 1289, 1290, 1293, 1294, 1298, 1300, 1302, 1316, 1318, 1319, 1321, 1339, 1353, 1380, 1393, 1402, 1415, 1422, …	0.011236	102
(8, 12, 14, 16, 38, 75, 132, 133, 227, 248, 254, 256, 277, 352, 381, 408, 422, 530, 653, 868, 973, 990, 1136, 1155, 1161, 1166, 1172, 1186, 1187, 1237, 1257, 1261, 1273, 1291, 1299, 1304, 1312, 1315, 1322, 1329, 1338, 1351, 1384, 1391, 1410, 1416, 1433, 1439, 1446, 1463, 1475, 1489, 1494, 1500, 1507, 1516, 1526, 1529, 1530, 1541, 1554, 1567, 1579, 1585, 1610, 1612, 1625)	0.009275	101
(18, 72, 124, 129, 250, 294, 306, 556, 613, 622, 919, 925, 968, 1004, 1109, 1123, 1160, 1180, 1201, 1208, 1346, 1414, 1419, 1427, 1443, 1469, 1470, 1474, 1502, 1511, 1582, 1592, 1593)	0.027486	100
(6, 7, 9, 10, 13, 17, 22, 24, 26, 28, 34, 37, 40, 87, 231, 270, 305, 393, 752, 803, 863, 923, 1059, 1139, 1162, 1171, 1174, 1176, 1238, 1280, 1286, 1295, 1382, 1407, 1430, 1431, 1440, 1449, 1459, 1487, 1493, 1503, 1510, 1519, 1525, 1534, 1535, 1538, 1563, 1565, 1572, 1588, 1591)	0.011789	99
(1, 5, 11, 15, 19, 20, 29, 39, 42, 45, 49, 128, 225, 233, 278, 313, 314, 385, 429, 453, 475, 544, 546, 551, 623, 626, 743, 802, 833, 837, 841, 871, 890, 929, 969, 1015, 1049, 1052, 1119, 1124, 1127, 1128, 1131, 1134, 1138, 1170, 1173, 1181, 1212, 1215, 1245, 1255, 1268, 1270, 1274, 1279, 1288, 1289, 1290, 1293, 1294, 1298, 1300, 1302, 1316, 1318, 1319, 1321, 1339, 1353, 1380, 1393, 1402, 1415, 14…	0.011146	98
(8, 12, 14, 16, 38, 75, 132, 133, 227, 248, 254, 256, 277, 352, 381, 408, 422, 530, 653, 868, 973, 990, 1136, 1155, 1161, 1166, 1172, 1186, 1187, 1237, 1257, 1261, 1273, 1291, 1299, 1301, 1304, 1312, 1315, 1322, 1329, 1338, 1351, 1384, 1391, 1410, 1416, 1433, 1439, 1446, 1463, 1475, 1489, 1494, 1500, 1507, 1516, 1526, 1529, 1530, 1541, 1554, 1567, 1579, 1585, 1610, 1612, 1625)	0.009136	97
(18, 72, 124, 129, 250, 294, 306, 556, 613, 622, 919, 925, 968, 1004, 1109, 1123, 1160, 1180, 1201, 1208, 1346, 1414, 1419, 1427, 1443, 1469, 1470, 1472, 1474, 1502, 1511, 1582, 1592, 1593)	0.02701	96
(6, 7, 9, 10, 13, 17, 22, 24, 26, 28, 34, 37, 40, 87, 231, 270, 305, 393, 752, 803, 863, 923, 1059, 1139, 1162, 1171, 1174, 1176, 1238, 1280, 1286, 1292, 1295, 1382, 1407, 1430, 1431, 1440, 1449, 1459, 1487, 1493, 1503, 1510, 1519, 1525, 1534, 1535, 1538, 1563, 1565, 1572, 1588, 1591)	0.011644	95
(1, 5, 11, 15, 19, 20, 29, 39, 42, 45, 49, 128, 225, 233, 278, 313, 314, 385, 429, 453, 475, 544, 546, 551, 623, 626, 743, 802, 833, 837, 841, 871, 890, 929, 969, 1015, 1049, 1052, 1119, 1124, 1127, 1128, 1131, 1134, 1138, 1170, 1173, 1181, 1212, 1215, 1245, 1255, 1268, 1270, 1272, 1274, 1279, 1288, 1289, 1290, 1293, 1294, 1298, 1300, 1302, 1316, 1318, 1319, 1321, 1339, 1353, 1380, 1393, 1402, 14…	0.011057	94
(8, 12, 14, 16, 38, 75, 132, 133, 227, 248, 254, 256, 277, 352, 381, 408, 422, 530, 653, 868, 973, 990, 1136, 1155, 1161, 1166, 1172, 1186, 1187, 1237, 1257, 1261, 1273, 1291, 1299, 1301, 1304, 1312, 1315, 1322, 1329, 1338, 1351, 1384, 1391, 1410, 1416, 1433, 1439, 1446, 1463, 1475, 1489, 1494, 1500, 1507, 1516, 1526, 1529, 1530, 1541, 1554, 1567, 1578, 1579, 1585, 1610, 1612, 1625)	0.008995	93
(2, 3, 4, 18, 21, 23, 27, 31, 33, 41, 43, 44, 46, 47, 60, 72, 81, 85, 89, 93, 97, 98, 110, 124, 125, 129, 136, 153, 156, 165, 208, 220, 223, 224, 229, 235, 237, 238, 250, 257, 258, 260, 267, 276, 286, 294, 306, 310, 311, 316, 319, 324, 347, 354, 387, 406, 414, 417, 420, 421, 424, 471, 474, 518, 550, 556, 578, 587, 589, 593, 601, 602, 608, 609, 613, 617, 620, 622, 628, 630, 642, 654, 658, 662, 664…	0.003957	92
(6, 7, 9, 10, 13, 17, 22, 24, 26, 28, 34, 37, 40, 87, 231, 270, 305, 393, 752, 803, 863, 923, 1059, 1139, 1162, 1171, 1174, 1176, 1238, 1280, 1286, 1292, 1295, 1382, 1407, 1426, 1430, 1431, 1440, 1449, 1459, 1487, 1493, 1503, 1510, 1519, 1525, 1534, 1535, 1538, 1563, 1565, 1572, 1588, 1591)	0.011497	91
(1, 5, 11, 15, 19, 20, 29, 39, 42, 45, 49, 128, 225, 233, 278, 313, 314, 385, 429, 453, 475, 544, 546, 551, 623, 626, 743, 802, 833, 837, 841, 871, 890, 929, 969, 1015, 1049, 1052, 1119, 1124, 1127, 1128, 1131, 1134, 1137, 1138, 1170, 1173, 1181, 1212, 1215, 1245, 1255, 1268, 1270, 1272, 1274, 1279, 1288, 1289, 1290, 1293, 1294, 1298, 1300, 1302, 1316, 1318, 1319, 1321, 1339, 1353, 1380, 1393, 14…	0.010967	90
(6, 7, 9, 10, 13, 17, 22, 24, 26, 28, 34, 37, 40, 87, 231, 270, 305, 393, 752, 803, 863, 923, 1059, 1122, 1139, 1162, 1171, 1174, 1176, 1238, 1280, 1286, 1292, 1295, 1382, 1407, 1426, 1430, 1431, 1440, 1449, 1459, 1487, 1493, 1503, 1510, 1519, 1525, 1534, 1535, 1538, 1563, 1565, 1572, 1588, 1591)	0.011329	89
(1, 5, 11, 15, 19, 20, 29, 36, 39, 42, 45, 49, 128, 225, 233, 278, 313, 314, 385, 429, 453, 475, 544, 546, 551, 623, 626, 743, 802, 833, 837, 841, 871, 890, 929, 969, 1015, 1049, 1052, 1119, 1124, 1127, 1128, 1131, 1134, 1137, 1138, 1170, 1173, 1181, 1212, 1215, 1245, 1255, 1268, 1270, 1272, 1274, 1279, 1288, 1289, 1290, 1293, 1294, 1298, 1300, 1302, 1316, 1318, 1319, 1321, 1339, 1353, 1380, 1393…	0.010877	88
(8, 12, 14, 16, 38, 75, 95, 132, 133, 227, 248, 254, 256, 277, 352, 381, 408, 422, 530, 653, 868, 973, 990, 1136, 1155, 1161, 1166, 1172, 1186, 1187, 1237, 1257, 1261, 1273, 1291, 1299, 1301, 1304, 1312, 1315, 1322, 1329, 1338, 1351, 1384, 1391, 1410, 1416, 1433, 1439, 1446, 1463, 1475, 1489, 1494, 1500, 1507, 1516, 1526, 1529, 1530, 1541, 1554, 1567, 1578, 1579, 1585, 1610, 1612, 1625)	0.008856	87
(6, 7, 9, 10, 13, 17, 22, 24, 26, 28, 34, 37, 40, 87, 231, 270, 305, 393, 752, 803, 863, 923, 1059, 1122, 1139, 1162, 1171, 1174, 1176, 1238, 1280, 1281, 1286, 1292, 1295, 1382, 1407, 1426, 1430, 1431, 1440, 1449, 1459, 1487, 1493, 1503, 1510, 1519, 1525, 1534, 1535, 1538, 1563, 1565, 1572, 1588, 1591)	0.011158	86
(1, 5, 11, 15, 19, 20, 29, 36, 39, 42, 45, 49, 128, 225, 233, 278, 313, 314, 385, 429, 453, 475, 544, 546, 551, 623, 626, 743, 802, 833, 837, 841, 871, 890, 929, 969, 1015, 1049, 1052, 1119, 1124, 1127, 1128, 1131, 1134, 1137, 1138, 1170, 1173, 1181, 1212, 1215, 1245, 1255, 1267, 1268, 1270, 1272, 1274, 1279, 1288, 1289, 1290, 1293, 1294, 1298, 1300, 1302, 1316, 1318, 1319, 1321, 1339, 1353, 1380…	0.010787	85
(8, 12, 14, 16, 38, 75, 95, 132, 133, 227, 248, 254, 256, 277, 352, 381, 408, 422, 530, 653, 868, 973, 990, 1136, 1155, 1161, 1166, 1172, 1186, 1187, 1237, 1257, 1261, 1273, 1285, 1291, 1299, 1301, 1304, 1312, 1315, 1322, 1329, 1338, 1351, 1384, 1391, 1410, 1416, 1433, 1439, 1446, 1463, 1475, 1489, 1494, 1500, 1507, 1516, 1526, 1529, 1530, 1541, 1554, 1567, 1578, 1579, 1585, 1610, 1612, 1625)	0.008718	84
(6, 7, 9, 10, 13, 17, 22, 24, 26, 28, 32, 34, 37, 40, 87, 231, 270, 305, 393, 752, 803, 863, 923, 1059, 1122, 1139, 1162, 1171, 1174, 1176, 1238, 1280, 1281, 1286, 1292, 1295, 1382, 1407, 1426, 1430, 1431, 1440, 1449, 1459, 1487, 1493, 1503, 1510, 1519, 1525, 1534, 1535, 1538, 1563, 1565, 1572, 1588, 1591)	0.010986	83
(1, 5, 11, 15, 19, 20, 29, 36, 39, 42, 45, 49, 128, 225, 233, 278, 313, 314, 385, 429, 453, 475, 544, 546, 551, 623, 626, 743, 802, 833, 837, 841, 871, 890, 929, 969, 1015, 1049, 1052, 1119, 1124, 1127, 1128, 1131, 1134, 1137, 1138, 1170, 1173, 1181, 1212, 1215, 1245, 1255, 1267, 1268, 1270, 1272, 1274, 1279, 1288, 1289, 1290, 1293, 1294, 1298, 1300, 1302, 1316, 1318, 1319, 1321, 1339, 1353, 1380…	0.010699	82
(1, 5, 8, 11, 12, 14, 15, 16, 19, 20, 29, 36, 38, 39, 42, 45, 49, 75, 95, 128, 132, 133, 225, 227, 233, 248, 254, 256, 277, 278, 313, 314, 352, 381, 385, 408, 422, 429, 453, 475, 530, 544, 546, 551, 623, 626, 653, 743, 802, 833, 837, 841, 868, 871, 890, 929, 969, 973, 990, 1015, 1049, 1052, 1119, 1124, 1127, 1128, 1131, 1134, 1136, 1137, 1138, 1155, 1161, 1166, 1170, 1172, 1173, 1181, 1186, 1187,…	0.005012	81
(6, 7, 9, 10, 13, 17, 22, 24, 26, 28, 32, 34, 37, 40, 87, 231, 270, 305, 393, 752, 803, 863, 923, 1059, 1122, 1139, 1162, 1168, 1171, 1174, 1176, 1238, 1280, 1281, 1286, 1292, 1295, 1382, 1407, 1426, 1430, 1431, 1440, 1449, 1459, 1487, 1493, 1503, 1510, 1519, 1525, 1534, 1535, 1538, 1563, 1565, 1572, 1588, 1591)	0.010817	80
(1, 2, 3, 4, 5, 8, 11, 12, 14, 15, 16, 18, 19, 20, 21, 23, 27, 29, 31, 33, 36, 38, 39, 41, 42, 43, 44, 45, 46, 47, 49, 60, 72, 75, 81, 85, 89, 93, 95, 97, 98, 110, 124, 125, 128, 129, 132, 133, 136, 153, 156, 165, 208, 220, 223, 224, 225, 227, 229, 233, 235, 237, 238, 248, 250, 254, 256, 257, 258, 260, 267, 276, 277, 278, 286, 294, 306, 310, 311, 313, 314, 316, 319, 324, 347, 352, 354, 381, 385, …	0.001935	79

## Sheet: Low Entropy
25	35	48	50	51	52	53	54	55	56	57	58	59	61	62	63	64	65	66	67	68	69	70	71	73	74	76	77	79	80	82	83	84	86	90	91	92	94	99	100	101	102	103	104	105	106	107	108	109	111
L	E	K	S	V	E	R	V	Y	Q	K	K	T	L	E	H	I	L	L	R	P	D	T	Y	G	S	E	P	T	Q	M	W	V	D	G	M	N	R	V	P	G	L	Y	K	I	F	D	E	I	V
L	E	K	S	V	E	R	V	Y	Q	K	K	T	L	E	H	I	L	L	R	P	D	T	Y	G	S	E	P	T	Q	M	W	V	D	G	M	N	R	V	P	G	L	Y	K	I	F	D	E	I	V
L	E	K	S	V	E	R	V	Y	Q	K	K	T	L	E	H	I	L	L	R	P	D	T	Y	G	S	E	P	T	Q	M	W	V	D	G	M	N	R	V	P	G	L	Y	K	I	F	D	E	I	V
L	E	K	S	V	E	R	V	Y	Q	K	K	T	L	E	H	I	L	L	R	P	D	T	Y	G	S	E	P	T	Q	M	W	V	D	G	M	N	R	V	P	G	L	Y	K	I	F	D	E	I	V
-	-	-	-	-	-	-	-	-	-	-	-	-	-	-	-	-	-	-	-	-	-	-	-	-	-	-	-	-	-	M	W	V	D	G	M	N	R	V	P	G	L	Y	K	I	F	D	E	I	V
-	E	K	S	V	E	R	V	Y	Q	K	K	T	L	E	H	I	L	L	R	P	D	T	Y	G	S	E	P	T	Q	M	W	V	D	G	M	N	R	V	P	G	L	Y	K	I	F	D	E	I	V
-	-	-	-	-	-	-	-	-	-	-	-	-	-	-	-	-	-	-	-	-	-	-	-	-	-	-	-	-	-	M	W	V	D	G	M	N	R	V	P	G	L	Y	K	I	F	D	E	I	V
L	E	K	S	V	E	R	V	Y	Q	K	K	T	L	E	H	I	L	L	R	P	D	T	Y	G	S	E	P	T	Q	M	W	V	D	G	M	N	R	V	P	G	L	Y	K	I	F	D	E	I	V
L	E	K	S	V	E	R	V	Y	Q	K	K	T	L	E	H	I	L	L	R	P	D	T	Y	G	S	E	P	T	Q	M	W	V	D	G	M	N	R	V	P	G	L	Y	K	I	F	D	E	I	V
L	E	K	S	V	E	R	V	Y	Q	K	K	T	L	E	H	I	L	L	R	P	D	T	Y	G	S	E	P	T	Q	M	W	V	D	G	M	N	R	V	P	G	L	Y	K	I	F	D	E	I	V
-	-	-	-	-	-	-	-	-	-	-	-	-	-	-	-	-	-	-	-	-	-	-	-	-	-	-	-	-	-	M	W	V	D	G	M	N	R	V	P	G	L	Y	K	I	F	D	E	I	V
-	-	-	-	-	-	-	-	-	-	-	-	-	-	-	-	-	-	-	-	-	-	-	-	-	-	-	-	-	-	M	W	V	D	G	M	N	R	V	P	G	L	Y	K	I	F	D	E	I	V
-	E	K	S	V	E	R	V	Y	Q	K	K	T	L	E	H	I	L	L	R	P	D	T	Y	G	S	E	P	T	Q	M	W	V	D	G	M	N	R	V	P	G	L	Y	K	I	F	D	E	I	V
-	-	-	-	-	-	-	-	-	-	-	-	-	-	-	-	-	-	-	-	-	-	-	-	-	-	-	-	-	-	M	W	V	D	G	M	N	R	V	P	G	L	Y	K	I	F	D	E	I	V
-	-	-	-	-	-	-	-	-	-	-	-	-	-	-	-	-	-	-	-	-	-	-	-	-	-	-	-	-	-	M	W	V	D	G	M	N	R	V	P	G	L	Y	K	I	F	D	E	I	V
-	E	K	S	V	E	R	V	Y	Q	K	K	T	L	E	H	I	L	L	R	P	D	T	Y	G	S	E	P	T	Q	M	W	V	D	G	M	N	R	V	P	G	L	Y	K	I	F	D	E	I	V
-	-	-	-	-	-	-	-	-	-	-	-	-	-	-	-	-	-	-	-	-	-	-	-	-	-	-	-	-	-	M	W	V	D	G	M	N	R	V	P	G	L	Y	K	I	F	D	E	I	V
L	E	K	S	V	E	R	V	Y	Q	K	K	T	L	E	H	I	L	L	R	P	D	T	Y	G	S	E	P	T	Q	M	W	V	D	G	M	N	R	V	P	G	L	Y	K	I	F	D	E	I	V
L	E	K	S	V	E	R	V	Y	Q	K	K	T	L	E	H	I	L	L	R	P	D	T	Y	G	S	E	P	T	Q	M	W	V	D	G	M	N	R	V	P	G	L	Y	K	I	F	D	E	I	V
-	E	K	S	V	E	R	V	Y	Q	K	K	T	L	E	H	I	L	L	R	P	D	T	Y	G	S	E	P	T	Q	M	W	V	D	G	M	N	R	V	P	G	L	Y	K	I	F	D	E	I	V
L	E	K	S	V	E	R	V	Y	Q	K	K	T	L	E	H	I	L	L	R	P	D	T	Y	G	S	E	P	T	Q	M	W	V	D	G	M	N	R	V	P	G	L	Y	K	I	F	D	E	I	V
L	E	K	S	V	E	R	V	Y	Q	K	K	T	L	E	H	I	L	L	R	P	D	T	Y	G	S	E	P	T	Q	M	W	V	D	G	M	N	R	V	P	G	L	Y	K	I	F	D	E	I	V
L	E	K	S	V	E	R	V	Y	Q	K	K	T	L	E	H	I	L	L	R	P	D	T	Y	G	S	E	P	T	Q	M	W	V	D	G	M	N	R	V	P	G	L	Y	K	I	F	D	E	I	V
L	E	K	S	V	E	R	V	Y	Q	K	K	T	L	E	H	I	L	L	R	P	D	T	Y	G	S	E	P	T	Q	M	W	V	D	G	M	N	R	V	P	G	L	Y	K	I	F	D	E	I	V
-	-	-	-	-	-	-	-	-	-	-	-	-	-	-	-	-	-	-	-	-	-	-	-	-	-	-	-	-	-	M	W	V	D	G	M	N	R	V	P	G	L	Y	K	I	F	D	E	I	V
L	E	K	S	V	E	R	V	Y	Q	K	K	T	L	E	H	I	L	L	R	P	D	T	Y	G	S	E	P	T	Q	M	W	V	D	G	M	N	R	V	P	G	L	Y	K	I	F	D	E	I	V
-	E	K	S	V	E	R	V	Y	Q	K	K	T	L	E	H	I	L	L	R	P	D	T	Y	G	S	E	P	T	Q	M	W	V	D	G	M	N	R	V	P	G	L	Y	K	I	F	D	E	I	V
-	E	K	S	V	E	R	V	Y	Q	K	K	T	L	E	H	I	L	L	R	P	D	T	Y	G	S	E	P	T	Q	M	W	V	D	G	M	N	R	V	P	G	L	Y	K	I	F	D	E	I	V
L	E	K	S	V	E	R	V	Y	Q	K	K	T	L	E	H	I	L	L	R	P	D	T	Y	G	S	E	P	T	Q	M	W	V	D	G	M	N	R	V	P	G	L	Y	K	I	F	D	E	I	V
L	E	K	S	V	E	R	V	Y	Q	K	K	T	L	E	H	I	L	L	R	P	D	T	Y	G	S	E	P	T	Q	M	W	V	D	G	M	N	R	V	P	G	L	Y	K	I	F	D	E	I	V
-	-	-	-	-	-	-	-	-	-	-	-	-	-	-	-	-	-	-	-	-	-	-	-	-	-	-	-	-	-	M	W	V	D	G	M	N	R	V	P	G	L	Y	K	I	F	D	E	I	V
-	E	K	S	V	E	R	V	Y	Q	K	K	T	L	E	H	I	L	L	R	P	D	T	Y	G	S	E	P	T	Q	M	W	V	D	G	M	N	R	V	P	G	L	Y	K	I	F	D	E	I	V
-	E	K	S	V	E	R	V	Y	Q	K	K	T	L	E	H	I	L	L	R	P	D	T	Y	G	S	E	P	T	Q	M	W	V	D	G	M	N	R	V	P	G	L	Y	K	I	F	D	E	I	V
-	E	K	S	V	E	R	V	Y	Q	K	K	T	L	E	H	I	L	L	R	P	D	T	Y	G	S	E	P	T	Q	M	W	V	D	G	M	N	R	V	P	G	L	Y	K	I	F	D	E	I	V
-	E	K	S	V	E	R	V	Y	Q	K	K	T	L	E	H	I	L	L	R	P	D	T	Y	G	S	E	P	T	Q	M	W	V	D	G	M	N	R	V	P	G	L	Y	K	I	F	D	E	I	V
L	E	K	S	V	E	R	V	Y	Q	K	K	T	L	E	H	I	L	L	R	P	D	T	Y	G	S	E	P	T	Q	M	W	V	D	G	M	N	R	V	P	G	L	Y	K	I	F	D	E	I	V
L	E	K	S	V	E	R	V	Y	Q	K	K	T	L	E	H	I	L	L	R	P	D	T	Y	G	S	E	P	T	Q	M	W	V	D	G	M	N	R	V	P	G	L	Y	K	I	F	D	E	I	V
-	-	-	-	-	-	-	-	-	-	-	-	-	-	-	-	-	-	-	-	-	-	-	-	-	-	-	-	-	-	M	W	V	D	G	M	N	R	V	P	G	L	Y	K	I	F	D	E	I	V
L	E	K	S	V	E	R	V	Y	Q	K	K	T	L	E	H	I	L	L	R	P	D	T	Y	G	S	E	P	T	Q	M	W	V	D	G	M	N	R	V	P	G	L	Y	K	I	F	D	E	I	V
-	-	-	-	-	-	-	-	-	-	-	-	-	-	-	-	-	-	-	-	-	-	-	-	-	-	-	-	-	-	M	W	V	D	G	M	N	R	V	P	G	L	Y	K	I	F	D	E	I	V
-	E	K	S	V	E	R	V	Y	Q	K	K	T	L	E	H	I	L	L	R	P	D	T	Y	G	S	E	P	T	Q	M	W	V	D	G	M	N	R	V	P	G	L	Y	K	I	F	D	E	I	V
L	E	K	S	V	E	R	V	Y	Q	K	K	T	L	E	H	I	L	L	R	P	D	T	Y	G	S	E	P	T	Q	M	W	V	D	G	M	N	R	V	P	G	L	Y	K	I	F	D	E	I	V
-	-	-	-	-	-	-	-	-	-	-	-	-	-	-	-	-	-	-	-	-	-	-	-	-	-	-	-	-	-	M	W	V	D	G	M	N	R	V	P	G	L	Y	K	I	F	D	E	I	V
-	E	K	S	V	E	R	V	Y	Q	K	K	T	L	E	H	I	L	L	R	P	D	T	Y	G	S	E	P	T	Q	M	W	V	D	G	M	N	R	V	P	G	L	Y	K	I	F	D	E	I	V
-	E	K	S	V	E	R	V	Y	Q	K	K	T	L	E	H	I	L	L	R	P	D	T	Y	G	S	E	P	T	Q	M	W	V	D	G	M	N	R	V	P	G	L	Y	K	I	F	D	E	I	V
-	E	K	S	V	E	R	V	Y	Q	K	K	T	L	E	H	I	L	L	R	P	D	T	Y	G	S	E	P	T	Q	M	W	V	D	G	M	N	R	V	P	G	L	Y	K	I	F	D	E	I	V
-	E	K	S	V	E	R	V	Y	Q	K	K	T	L	E	H	I	L	L	R	P	D	T	Y	G	S	E	P	T	Q	M	W	V	D	G	M	N	R	V	P	G	L	Y	K	I	F	D	E	I	V
L	E	K	S	V	E	R	V	Y	Q	K	K	T	L	E	H	I	L	L	R	P	D	T	Y	G	S	E	P	T	Q	M	W	V	D	G	M	N	R	V	P	G	L	Y	K	I	F	D	E	I	V
L	E	K	S	V	E	R	V	Y	Q	K	K	T	L	E	H	I	L	L	R	P	D	T	Y	G	S	E	P	T	Q	M	W	V	D	G	M	N	R	V	P	G	L	Y	K	I	F	D	E	I	V
L	E	K	S	V	E	R	V	Y	Q	K	K	T	L	E	H	I	L	L	R	P	D	T	Y	G	S	E	P	T	Q	M	W	V	D	G	M	N	R	V	P	G	L	Y	K	I	F	D	E	I	V
-	E	K	S	V	E	R	V	Y	Q	K	K	T	L	E	H	I	L	L	R	P	D	T	Y	G	S	E	P	T	Q	M	W	V	D	G	M	N	R	V	P	G	L	Y	K	I	F	D	E	I	V
-	-	-	-	-	-	-	-	-	-	-	-	-	-	-	-	-	-	-	-	-	-	-	-	-	-	-	-	-	-	M	W	V	D	G	M	N	R	V	P	G	L	Y	K	I	F	D	E	I	V
L	E	K	S	V	E	R	V	Y	Q	K	K	T	L	E	H	I	L	L	R	P	D	T	Y	G	S	E	P	T	Q	M	W	V	D	G	M	N	R	V	P	G	L	Y	K	I	F	D	E	I	V
L	E	K	S	V	E	R	V	Y	Q	K	K	T	L	E	H	I	L	L	R	P	D	T	Y	G	S	E	P	T	Q	M	W	V	D	G	M	N	R	V	P	G	L	Y	K	I	F	D	E	I	V
L	E	K	S	V	E	R	V	Y	Q	K	K	T	L	E	H	I	L	L	R	P	D	T	Y	G	S	E	P	T	Q	M	W	V	D	G	M	N	R	V	P	G	L	Y	K	I	F	D	E	I	V
L	E	K	S	V	E	R	V	Y	Q	K	K	T	L	E	H	I	L	L	R	P	D	T	Y	G	S	E	P	T	Q	M	W	V	D	G	M	N	R	V	P	G	L	Y	K	I	F	D	E	I	V
L	E	K	S	V	E	R	V	Y	Q	K	K	T	L	E	H	I	L	L	R	P	D	T	Y	G	S	E	P	T	Q	M	W	V	D	G	M	N	R	V	P	G	L	Y	K	I	F	D	E	I	V
L	E	K	S	V	E	R	V	Y	Q	K	K	T	L	E	H	I	L	L	R	P	D	T	Y	G	S	E	P	T	Q	M	W	V	D	G	M	N	R	V	P	G	L	Y	K	I	F	D	E	I	V
-	E	K	S	V	E	R	V	Y	Q	K	K	T	L	E	H	I	L	L	R	P	D	T	Y	G	S	E	P	T	Q	M	W	V	D	G	M	N	R	V	P	G	L	Y	K	I	F	D	E	I	V
L	E	K	S	V	E	R	V	Y	Q	K	K	T	L	E	H	I	L	L	R	P	D	T	Y	G	S	E	P	T	Q	M	W	V	D	G	M	N	R	V	P	G	L	Y	K	I	F	D	E	I	V
L	E	K	S	V	E	R	V	Y	Q	K	K	T	L	E	H	I	L	L	R	P	D	T	Y	G	S	E	P	T	Q	M	W	V	D	G	M	N	R	V	P	G	L	Y	K	I	F	D	E	I	V
L	E	K	S	V	E	R	V	Y	Q	K	K	T	L	E	H	I	L	L	R	P	D	T	Y	G	S	E	P	T	Q	M	W	V	D	G	M	N	R	V	P	G	L	Y	K	I	F	D	E	I	V
L	E	K	S	V	E	R	V	Y	Q	K	K	T	L	E	H	I	L	L	R	P	D	T	Y	G	S	E	P	T	Q	M	W	V	D	G	M	N	R	V	P	G	L	Y	K	I	F	D	E	I	V
L	E	K	S	V	E	R	V	Y	Q	K	K	T	L	E	H	I	L	L	R	P	D	T	Y	G	S	E	P	T	Q	M	W	V	D	G	M	N	R	V	P	G	L	Y	K	I	F	D	E	I	V
-	-	K	S	V	E	R	V	Y	Q	K	K	T	L	E	H	I	L	L	R	P	D	T	Y	G	S	E	P	T	Q	M	W	V	D	G	M	N	R	V	P	G	L	Y	K	I	F	D	E	I	V
L	E	K	S	V	E	R	V	Y	Q	K	K	T	L	E	H	I	L	L	R	P	D	T	Y	G	S	E	P	T	Q	M	W	V	D	G	M	N	R	V	P	G	L	Y	K	I	F	D	E	I	V
L	E	K	S	V	E	R	V	Y	Q	K	K	T	L	E	H	I	L	L	R	P	D	T	Y	G	S	E	P	T	Q	M	W	V	D	G	M	N	R	V	P	G	L	Y	K	I	F	D	E	I	V
L	E	K	S	V	E	R	V	Y	Q	K	K	T	L	E	H	I	L	L	R	P	D	T	Y	G	S	E	P	T	Q	M	W	V	D	G	M	N	R	V	P	G	L	Y	K	I	F	D	E	I	V
L	E	K	S	V	E	R	V	Y	Q	K	K	T	L	E	H	I	L	L	R	P	D	T	Y	G	S	E	P	T	Q	M	W	V	D	G	M	N	R	V	P	G	L	Y	K	I	F	D	E	I	V
L	E	K	S	V	E	R	V	Y	Q	K	K	T	L	E	H	I	L	L	R	P	D	T	Y	G	S	E	P	T	Q	M	W	V	D	G	M	N	R	V	P	G	L	Y	K	I	F	D	E	I	V
L	E	K	S	V	E	R	V	Y	Q	K	K	T	L	E	H	I	L	L	R	P	D	T	Y	G	S	E	P	T	Q	M	W	V	D	G	M	N	R	V	P	G	L	Y	K	I	F	D	E	I	V
L	E	K	S	V	E	R	V	Y	Q	K	K	T	L	E	H	I	L	L	R	P	D	T	Y	G	S	E	P	T	Q	M	W	V	D	G	M	N	R	V	P	G	L	Y	K	I	F	D	E	I	V
L	E	K	S	V	E	R	V	Y	Q	K	K	T	L	E	H	I	L	L	R	P	D	T	Y	G	S	E	P	T	Q	M	W	V	D	G	M	N	R	V	P	G	L	Y	K	I	F	D	E	I	V
L	E	K	S	V	E	R	V	Y	Q	K	K	T	L	E	H	I	L	L	R	P	D	T	Y	G	S	E	P	T	Q	M	W	V	D	G	M	N	R	V	P	G	L	Y	K	I	F	D	E	I	V
L	E	K	S	V	E	R	V	Y	Q	K	K	T	L	E	H	I	L	L	R	P	D	T	Y	G	S	E	P	T	Q	M	W	V	D	G	M	N	R	V	P	G	L	Y	K	I	F	D	E	I	V
L	E	K	S	V	E	R	V	Y	Q	K	K	T	L	E	H	I	L	L	R	P	D	T	Y	G	S	E	P	T	Q	M	W	V	D	G	M	N	R	V	P	G	L	Y	K	I	F	D	E	I	V
L	E	K	S	V	E	R	V	Y	Q	K	K	T	L	E	H	I	L	L	R	P	D	T	Y	G	S	E	P	T	Q	M	W	V	D	G	M	N	R	V	P	G	L	Y	K	I	F	D	E	I	V
L	E	K	S	V	E	R	V	Y	Q	K	K	T	L	E	H	I	L	L	R	P	D	T	Y	G	S	E	P	T	Q	M	W	V	D	G	M	N	R	V	P	G	L	Y	K	I	F	D	E	I	V
L	E	K	S	V	E	R	V	Y	Q	K	K	T	L	E	H	I	L	L	R	P	D	T	Y	G	S	E	P	T	Q	M	W	V	D	G	M	N	R	V	P	G	L	Y	K	I	F	D	E	I	V
L	E	K	S	V	E	R	V	Y	Q	K	K	T	L	E	H	I	L	L	R	P	D	T	Y	G	S	E	P	T	Q	M	W	V	D	G	M	N	R	V	P	G	L	Y	K	I	F	D	E	I	V
L	E	K	S	V	E	R	V	Y	Q	K	K	T	L	E	H	I	L	L	R	P	D	T	Y	G	S	E	P	T	Q	M	W	V	D	G	M	N	R	V	P	G	L	Y	K	I	F	D	E	I	V
L	E	K	S	V	E	R	V	Y	Q	K	K	T	L	E	H	I	L	L	R	P	D	T	Y	G	S	E	P	T	Q	M	W	V	D	G	M	N	R	V	P	G	L	Y	K	I	F	D	E	I	V
L	E	K	S	V	E	R	V	Y	Q	K	K	T	L	E	H	I	L	L	R	P	D	T	Y	G	S	E	P	T	Q	M	W	V	D	G	M	N	R	V	P	G	L	Y	K	I	F	D	E	I	V
-	-	-	-	-	-	-	-	-	-	-	-	-	-	-	-	-	-	-	-	-	-	-	-	-	-	-	-	-	-	-	-	-	-	-	-	-	-	-	-	-	-	-	-	-	-	-	-	L	V
L	E	K	S	V	E	R	V	Y	Q	K	K	T	L	E	H	I	L	L	R	P	D	T	Y	G	S	E	P	T	Q	M	W	V	D	G	M	N	R	V	P	G	L	Y	K	I	F	D	E	I	V
L	E	K	S	V	E	R	V	Y	Q	K	K	T	L	E	H	I	L	L	R	P	D	T	Y	G	S	E	P	T	Q	M	W	V	D	G	M	N	R	V	P	G	L	Y	K	I	F	D	E	I	V
L	E	K	S	V	E	R	V	Y	Q	K	K	T	L	E	H	I	L	L	R	P	D	T	Y	G	S	E	P	T	Q	M	W	V	D	G	M	N	R	V	P	G	L	Y	K	I	F	D	E	I	V
-	E	K	S	V	E	R	V	Y	Q	K	K	T	L	E	H	I	L	L	R	P	D	T	Y	G	S	E	P	T	Q	M	W	V	D	G	M	N	R	V	P	G	L	Y	K	I	F	D	E	I	V
-	E	K	S	V	E	R	V	Y	Q	K	K	T	L	E	H	I	L	L	R	P	D	T	Y	G	S	E	P	T	Q	M	W	V	D	G	M	N	R	V	P	G	L	Y	K	I	F	D	E	I	V
L	E	K	S	V	E	R	V	Y	Q	K	K	T	L	E	H	I	L	L	R	P	D	T	Y	G	S	E	P	T	Q	M	W	V	D	G	M	N	R	V	P	G	L	Y	K	I	F	D	E	I	V
L	E	K	S	V	E	R	V	Y	Q	K	K	T	L	E	H	I	L	L	R	P	D	T	Y	G	S	E	P	T	Q	M	W	V	D	G	M	N	R	V	P	G	L	Y	K	I	F	D	E	I	V
L	E	K	S	V	E	R	V	Y	Q	K	K	T	L	E	H	I	L	L	R	P	D	T	Y	G	S	E	P	T	Q	M	W	V	D	G	M	N	R	V	P	G	L	Y	K	I	F	D	E	I	V
L	E	K	S	V	E	R	V	Y	Q	K	K	T	L	E	H	I	L	L	R	P	D	T	Y	G	S	E	P	T	Q	M	W	V	D	G	M	N	R	V	P	G	L	Y	K	I	F	D	E	I	V
-	E	K	S	V	E	R	V	Y	Q	K	K	T	L	E	H	I	L	L	R	P	D	T	Y	G	S	E	P	T	Q	M	W	V	D	G	M	N	R	V	P	G	L	Y	K	I	F	D	E	I	V
L	E	K	S	V	E	R	V	Y	Q	K	K	T	L	E	H	I	L	L	R	P	D	T	Y	G	S	E	P	T	Q	M	W	V	D	G	M	N	R	V	P	G	L	Y	K	I	F	D	E	I	V
L	E	K	S	V	E	R	V	Y	Q	K	K	T	L	E	H	I	L	L	R	P	D	T	Y	G	S	E	P	T	Q	M	W	V	D	G	M	N	R	V	P	G	L	Y	K	I	F	D	E	I	V
L	E	K	S	V	E	R	V	Y	Q	K	K	T	L	E	H	I	L	L	R	P	D	T	Y	G	S	E	P	T	Q	M	W	V	D	G	M	N	R	V	P	G	L	Y	K	I	F	D	E	I	V
L	E	K	S	V	E	R	V	Y	Q	K	K	T	L	E	H	I	L	L	R	P	D	T	Y	G	S	E	P	T	Q	M	W	V	D	G	M	T	R	V	P	G	L	Y	K	I	F	D	E	I	V
L	E	K	S	V	E	R	V	Y	Q	K	K	T	L	E	H	I	L	L	R	P	D	T	Y	G	S	E	P	T	Q	M	W	V	D	G	M	N	R	V	P	G	L	Y	K	I	F	D	E	I	V
L	E	K	S	V	E	R	V	Y	Q	K	K	T	L	E	H	I	L	L	R	P	D	T	Y	G	S	E	P	T	Q	M	W	V	D	G	M	N	R	V	P	G	L	Y	K	I	F	D	E	I	V
L	E	K	S	V	E	R	V	Y	Q	K	K	T	L	E	H	I	L	L	R	P	D	T	Y	G	S	E	P	T	Q	M	W	V	D	G	M	N	R	V	P	G	L	Y	K	I	F	D	E	I	V
L	E	K	S	V	E	R	V	Y	Q	K	K	T	L	E	H	I	L	L	R	P	D	T	Y	G	S	E	P	T	Q	M	W	V	D	G	M	N	R	V	P	G	L	Y	K	I	F	D	E	I	V
L	E	K	S	V	E	R	V	Y	Q	K	K	T	L	E	H	I	L	L	R	P	D	T	Y	G	S	E	P	T	Q	M	W	V	D	G	M	N	R	V	P	G	L	Y	K	I	F	D	E	I	V
L	E	K	S	V	E	R	V	Y	Q	K	K	T	L	E	H	I	L	L	R	P	D	T	Y	G	S	E	P	T	Q	M	W	V	D	G	M	N	R	V	P	G	L	Y	K	I	F	D	E	I	-
-	-	-	-	-	-	-	-	-	-	-	-	-	-	-	-	-	-	-	-	-	-	-	-	-	-	-	-	-	-	-	-	-	-	-	-	-	-	-	-	-	-	-	-	-	-	-	-	F	V
L	E	K	S	V	E	R	V	Y	Q	K	K	T	L	E	H	I	L	L	R	P	D	A	Y	G	S	E	P	S	Q	M	W	V	D	G	M	N	R	V	P	G	L	Y	K	I	F	D	E	I	V
L	E	K	S	V	E	R	V	Y	Q	K	K	T	L	E	H	I	L	L	R	P	D	T	Y	G	S	Q	S	T	Q	M	W	V	D	G	M	N	R	V	P	G	L	Y	K	I	F	D	E	I	V
L	E	K	S	V	E	R	V	Y	Q	K	K	T	L	E	H	I	L	L	R	P	D	T	Y	G	S	E	T	T	Q	M	W	V	D	G	M	N	R	V	P	G	L	Y	K	I	F	D	E	I	V
-	E	K	S	V	E	R	V	Y	Q	K	K	T	L	E	H	I	L	L	R	P	D	T	Y	G	S	E	P	T	Q	M	W	V	D	G	M	N	R	V	P	G	L	Y	K	I	F	D	E	I	V
-	D	K	S	V	E	R	V	Y	Q	K	K	T	L	E	H	I	L	L	R	P	D	T	Y	G	S	E	P	T	Q	M	W	V	D	G	M	N	R	V	P	G	L	Y	K	I	F	D	E	I	V
-	E	K	S	V	E	R	V	Y	Q	K	K	T	L	E	H	I	L	L	R	P	D	T	Y	G	S	E	P	T	Q	M	W	V	D	G	M	N	R	V	P	G	L	Y	K	I	F	D	E	I	V
-	E	K	S	V	E	R	V	Y	Q	K	K	T	L	E	H	I	L	L	R	P	D	T	Y	G	S	E	P	T	Q	M	W	V	D	G	M	N	R	V	P	G	L	Y	K	I	F	D	E	I	V
-	E	K	S	V	E	R	V	Y	Q	K	K	T	L	E	H	I	L	L	R	P	D	T	Y	G	S	E	P	T	Q	M	W	V	D	G	M	N	R	V	P	G	L	Y	K	I	F	D	E	I	V
-	E	K	S	V	E	R	V	Y	Q	K	K	T	L	E	H	I	L	L	R	P	D	T	Y	G	S	E	P	T	Q	M	W	V	D	G	M	N	R	V	P	G	L	Y	K	I	F	D	E	I	V
-	E	K	S	V	E	R	V	Y	Q	K	K	T	L	E	H	I	L	L	R	P	D	T	Y	G	S	E	P	T	Q	M	W	V	D	G	M	N	R	V	P	G	L	Y	K	I	F	D	E	I	V
L	E	K	S	V	E	R	V	Y	Q	K	K	T	L	E	H	I	L	L	R	P	D	T	Y	G	S	E	P	T	Q	M	W	V	D	G	M	N	R	V	P	G	L	Y	K	I	F	D	E	I	V
-	E	K	S	V	E	R	V	Y	Q	K	K	T	L	E	H	I	L	L	R	P	D	T	Y	G	S	E	P	T	Q	M	W	V	D	G	M	N	R	V	P	G	L	Y	K	I	F	D	E	I	V
-	E	K	S	V	E	R	V	Y	Q	K	K	T	L	E	H	I	L	L	R	P	D	T	Y	G	S	E	P	T	Q	M	W	V	D	G	M	N	R	V	P	G	L	Y	K	I	F	D	E	I	V
V	E	K	S	V	E	R	V	Y	Q	K	K	T	L	E	H	I	L	L	R	P	D	T	Y	G	S	E	P	T	Q	M	W	V	D	G	M	N	R	V	P	G	L	Y	K	I	F	D	E	I	V
-	E	K	S	V	E	R	V	Y	Q	K	K	T	L	E	H	I	L	L	R	P	D	T	Y	G	S	E	P	T	Q	M	W	V	D	G	M	N	R	V	P	G	L	Y	K	I	F	D	E	I	V
-	-	K	S	V	E	R	V	Y	Q	K	K	T	L	E	H	I	L	L	R	P	D	T	Y	G	S	E	P	S	Q	M	W	V	D	G	M	N	R	V	P	G	L	Y	K	I	F	D	E	I	V
-	-	K	S	V	E	R	V	Y	Q	K	K	T	L	E	H	I	L	L	R	P	D	T	Y	G	T	E	P	T	Q	M	Y	V	I	G	S	N	R	I	H	G	V	Y	K	I	F	D	E	I	V
L	A	K	S	V	E	R	V	Y	Q	K	K	T	L	E	H	I	L	L	R	P	D	T	Y	G	S	E	P	T	Q	M	W	V	D	G	M	N	R	V	P	G	L	Y	K	I	F	D	E	I	V
L	E	K	S	V	E	R	V	Y	Q	K	K	T	L	E	H	I	L	L	R	P	D	T	Y	G	S	E	P	T	Q	M	W	V	D	G	M	N	R	V	P	G	L	Y	K	I	F	D	E	I	V
L	E	K	S	V	E	R	I	Y	Q	K	K	T	L	E	H	I	L	L	R	P	D	T	Y	G	S	E	P	T	Q	M	W	V	D	G	M	N	R	V	P	G	L	Y	K	I	F	D	E	I	V
[truncated: 962 more columns]

## Sheet: Pairwise
165	1032		1066	1101		153	1081		260	1615		617	1383		72	1419		235	1522		1237	1526		934	966		136	421		664	1452		47	208		387	1035		424	1360		844	1364		1442	1450		863	923
Q	K		S	R		V	Q		M	E		D	D		I	D		Y	S		P	S		I	N		I	K		P	S		K	K		C	T		S	L		D	A		Q	F		I	L
Q	K		S	R		V	Q		M	-		D	-		I	D		Y	S		P	S		I	N		I	K		P	S		K	K		C	T		S	L		D	A		Q	F		I	L
Q	K		S	R		V	Q		M	-		D	-		I	D		Y	S		P	S		I	N		I	K		P	S		K	K		C	T		S	L		D	A		Q	F		I	L
Q	K		S	R		V	Q		M	-		D	-		I	D		Y	S		P	S		I	N		I	K		P	S		K	K		C	T		S	L		D	A		Q	F		I	L
Q	K		S	R		V	Q		M	-		D	-		-	D		Y	S		P	S		I	N		I	K		P	S		-	K		C	T		S	L		D	A		Q	F		I	L
Q	K		S	R		V	Q		M	-		D	-		I	D		Y	S		P	S		I	N		I	K		P	S		K	K		C	T		S	L		D	A		Q	F		I	L
Q	K		S	R		V	Q		M	-		D	-		-	D		Y	S		P	S		I	N		I	K		P	S		-	K		C	T		S	L		D	A		Q	F		I	L
Q	K		S	R		V	Q		M	-		D	-		I	D		Y	S		P	S		I	N		I	K		P	S		K	K		C	T		S	L		D	A		Q	F		I	L
Q	K		S	R		V	Q		M	-		D	-		I	D		Y	S		P	S		I	N		I	K		P	S		K	K		C	T		S	L		D	A		Q	F		I	L
Q	K		S	R		V	Q		M	-		D	-		I	D		Y	S		P	S		I	N		I	K		P	S		K	K		C	T		S	L		D	A		Q	F		I	L
Q	K		S	R		V	Q		M	-		D	-		-	D		Y	S		P	S		I	N		I	K		P	S		-	K		C	T		S	L		D	A		Q	F		I	L
Q	K		S	R		V	Q		M	-		D	-		-	D		Y	S		P	S		I	N		I	K		P	S		-	K		C	T		S	L		D	A		Q	F		I	L
Q	K		S	R		V	Q		M	-		D	-		I	D		Y	S		P	S		I	N		I	K		P	S		K	K		C	T		S	L		D	A		Q	F		I	L
Q	K		S	R		V	Q		M	-		D	-		-	D		Y	S		P	S		I	N		I	K		P	S		-	K		C	T		S	L		D	A		Q	F		I	L
Q	K		S	R		V	Q		M	-		D	-		-	D		Y	S		P	S		I	N		I	K		P	S		-	K		C	T		S	L		D	A		Q	F		I	L
Q	K		S	R		V	Q		M	-		D	-		I	D		Y	S		P	S		I	N		I	K		P	S		K	K		C	T		S	L		D	A		Q	F		I	L
Q	K		S	R		V	Q		M	-		D	-		-	D		Y	S		P	S		I	N		I	K		P	S		-	K		C	T		S	L		D	A		Q	F		I	L
Q	K		S	R		V	Q		M	-		D	D		I	D		Y	S		P	S		I	N		I	K		P	S		K	K		C	T		S	L		D	A		Q	F		I	L
Q	K		S	R		V	Q		M	-		D	-		I	D		Y	S		P	S		I	N		I	K		P	S		K	K		C	T		S	L		D	A		Q	F		I	L
Q	K		S	R		V	Q		M	E		D	-		I	D		Y	S		P	S		I	N		I	K		P	S		K	K		C	T		S	L		D	A		Q	F		I	L
Q	K		S	R		V	Q		M	E		D	-		I	D		Y	S		P	S		I	N		I	K		P	S		K	K		C	T		S	L		D	A		Q	F		I	L
Q	K		S	R		V	Q		M	E		D	D		I	D		Y	S		P	S		I	N		I	K		P	S		K	K		C	T		S	L		D	A		Q	F		I	L
Q	K		S	R		V	Q		M	E		D	D		I	D		Y	S		P	S		I	N		I	K		P	S		K	K		C	T		S	L		D	A		Q	F		I	L
Q	K		S	R		V	Q		M	E		D	D		I	D		Y	S		P	S		I	N		I	K		P	S		K	K		C	T		S	L		D	A		Q	F		I	L
Q	K		S	R		V	Q		M	E		D	D		-	D		Y	S		P	S		I	N		I	K		P	S		-	K		C	T		S	L		D	A		Q	F		I	L
Q	K		S	R		V	Q		M	E		D	D		I	D		Y	S		P	S		I	N		I	K		P	S		K	K		C	T		S	L		D	A		Q	F		I	L
Q	K		S	R		V	Q		M	E		D	D		I	D		Y	S		P	S		I	N		I	K		P	S		K	K		C	T		S	L		D	A		Q	F		I	L
Q	K		S	R		V	Q		M	E		D	D		I	D		Y	S		P	S		I	N		I	K		P	S		K	K		C	T		S	L		D	A		Q	F		I	L
Q	K		S	R		V	Q		M	E		D	D		I	D		Y	S		P	S		I	N		I	K		P	S		K	K		C	T		S	L		D	A		Q	F		I	L
Q	K		S	R		V	Q		M	E		D	D		I	D		Y	S		P	S		I	N		I	K		P	S		K	K		C	T		S	L		D	A		Q	F		I	L
Q	K		S	R		V	Q		M	E		D	D		-	D		Y	S		P	S		I	N		I	K		P	S		-	K		C	T		S	L		D	A		Q	F		I	L
Q	K		S	R		V	Q		M	E		D	D		I	D		Y	S		P	S		I	N		I	K		P	S		K	K		C	T		S	L		D	A		Q	F		I	L
Q	K		S	R		V	Q		M	E		D	D		I	D		Y	S		P	S		I	N		I	K		P	S		K	K		C	T		S	L		D	A		Q	F		I	L
Q	K		S	R		V	Q		M	-		D	-		I	D		Y	S		P	S		I	N		I	K		P	S		K	K		C	T		S	L		D	A		Q	F		I	L
Q	K		S	R		V	Q		M	-		D	-		I	D		Y	S		P	S		I	N		I	K		P	S		K	K		C	T		S	L		D	A		Q	F		I	L
Q	K		S	R		V	Q		M	-		D	-		I	D		Y	S		P	S		I	N		I	K		P	S		K	K		C	T		S	L		D	A		Q	F		I	L
Q	K		S	R		V	Q		M	-		D	-		I	D		Y	S		P	S		I	N		I	K		P	S		K	K		C	T		S	L		D	A		Q	F		I	L
Q	K		S	R		V	Q		M	-		D	-		-	D		Y	S		P	S		I	N		I	K		P	S		-	K		C	T		S	L		D	A		Q	F		I	L
Q	K		S	R		V	Q		M	-		D	-		I	D		Y	S		P	S		I	N		I	K		P	S		K	K		C	T		S	L		D	A		Q	F		I	L
Q	K		S	R		V	Q		M	-		D	-		-	D		Y	S		P	S		I	N		I	K		P	S		-	K		C	T		S	L		D	A		Q	F		I	L
Q	K		S	R		V	Q		M	-		D	-		I	D		Y	S		P	S		I	N		I	K		P	S		K	K		C	T		S	L		D	A		Q	F		I	L
Q	K		S	R		V	Q		M	-		D	-		I	D		Y	S		P	S		I	N		I	K		P	S		K	K		C	T		S	L		D	A		Q	F		I	L
Q	K		S	R		V	Q		M	-		D	-		-	D		Y	S		P	S		I	N		I	K		P	S		-	K		C	T		S	L		D	A		Q	F		I	L
Q	K		S	R		V	Q		M	-		D	-		I	D		Y	S		P	S		I	N		I	K		P	S		K	K		C	T		S	L		D	A		Q	F		I	L
Q	K		S	R		V	Q		M	-		D	-		I	D		Y	S		P	S		I	N		I	K		P	S		K	K		C	T		S	L		D	A		Q	F		I	L
Q	K		S	R		V	Q		M	-		D	-		I	D		Y	S		P	S		I	N		I	K		P	S		K	K		C	T		S	L		D	A		Q	F		I	L
Q	K		S	R		V	Q		M	-		D	-		I	D		Y	S		P	S		I	N		I	K		P	S		K	K		C	T		S	L		D	A		Q	F		I	L
Q	K		S	R		V	Q		M	-		D	-		I	D		Y	S		P	S		I	N		I	K		P	S		K	K		C	T		S	L		D	A		Q	F		I	L
Q	K		S	R		V	Q		M	-		D	-		I	D		Y	S		P	S		I	N		I	K		P	S		K	K		C	T		S	L		D	A		Q	F		I	L
Q	K		S	R		V	Q		M	-		D	-		I	D		Y	S		P	S		I	N		I	K		P	S		K	K		C	T		S	L		D	A		Q	F		I	L
Q	K		S	R		V	Q		M	-		D	-		I	D		Y	S		P	S		I	N		I	K		P	S		K	K		C	T		S	L		D	A		Q	F		I	L
Q	K		S	R		V	Q		M	-		D	-		-	D		Y	S		P	S		I	N		I	K		P	S		-	K		C	T		S	L		D	A		Q	F		I	L
Q	K		S	R		V	Q		M	-		D	-		I	D		Y	S		P	S		I	N		I	K		P	S		K	K		C	T		S	L		D	A		Q	F		I	L
Q	K		S	R		V	Q		M	-		D	-		I	D		Y	S		P	S		I	N		I	K		P	S		K	K		C	T		S	L		D	A		Q	F		I	L
Q	K		S	R		V	Q		M	-		D	-		I	D		Y	S		P	S		I	N		I	K		P	S		K	K		C	T		S	L		D	A		Q	F		I	L
Q	K		S	R		V	Q		M	-		D	-		I	D		Y	S		P	S		I	N		I	K		P	S		K	K		C	T		S	L		D	A		Q	F		I	L
Q	K		S	R		V	Q		M	-		D	-		I	D		Y	S		P	S		I	N		I	K		P	S		K	K		C	T		S	L		D	A		Q	F		I	L
Q	K		S	R		V	Q		M	-		D	-		I	D		Y	S		P	S		I	N		I	K		P	S		K	K		C	T		S	L		D	A		Q	F		I	L
Q	K		S	R		V	Q		M	-		D	D		I	D		Y	S		P	S		I	N		I	K		P	S		K	K		C	T		S	L		D	A		Q	F		I	L
Q	K		S	R		V	Q		M	E		D	-		I	D		Y	S		P	S		I	N		I	K		P	S		K	K		C	T		S	L		D	A		Q	F		I	L
Q	K		S	R		V	Q		M	-		D	-		I	D		Y	S		P	S		I	N		I	K		P	S		K	K		C	T		S	L		D	A		Q	F		I	L
Q	K		S	R		V	Q		M	E		D	-		I	D		Y	S		P	S		I	N		I	K		P	S		K	K		C	T		S	L		D	A		Q	F		I	L
Q	K		S	R		V	Q		M	-		D	-		I	D		Y	S		P	S		I	N		I	K		P	S		K	K		C	T		S	L		D	A		Q	F		M	I
Q	K		S	R		V	Q		M	-		D	-		I	D		Y	S		P	S		I	N		I	K		P	S		K	K		C	T		S	L		D	A		Q	F		M	I
Q	K		S	R		V	Q		M	-		D	-		I	D		Y	S		P	S		I	N		I	K		P	S		K	K		C	T		S	L		D	A		Q	F		I	L
Q	K		S	R		V	Q		M	-		D	-		I	D		Y	S		P	S		I	N		I	K		P	S		K	K		C	T		S	L		D	A		Q	F		I	L
Q	K		S	R		V	Q		M	-		-	-		I	D		-	S		P	S		-	N		I	K		P	S		K	-		-	T		S	L		D	A		Q	F		I	-
Q	K		S	R		V	Q		M	-		D	-		I	D		Y	S		P	S		I	N		I	K		P	S		K	K		C	T		S	L		D	A		Q	F		I	L
Q	K		S	R		V	Q		M	-		D	D		I	D		Y	S		P	S		I	N		I	K		P	S		K	K		C	T		S	L		D	A		Q	F		I	L
Q	K		S	R		V	Q		M	-		D	D		I	D		Y	S		P	S		I	N		I	K		P	S		K	K		C	T		S	L		D	A		Q	F		I	L
Q	K		S	R		V	Q		M	-		D	-		I	D		Y	S		P	S		I	N		I	K		P	S		K	K		C	T		S	L		D	A		Q	F		I	L
Q	K		S	R		V	Q		M	-		D	-		I	D		Y	S		P	S		I	N		I	K		P	S		K	K		C	T		S	L		D	A		Q	F		I	L
Q	K		S	R		V	Q		M	-		D	-		I	D		Y	S		P	S		I	N		I	K		P	S		K	K		C	T		S	L		D	A		Q	F		I	L
Q	K		S	R		V	Q		M	-		D	-		I	D		Y	S		P	S		I	N		I	K		P	S		K	K		C	T		S	L		D	A		Q	F		I	L
Q	K		S	R		V	Q		M	-		D	-		I	D		Y	S		P	S		I	N		I	K		P	S		K	K		C	T		S	L		D	A		Q	F		I	L
Q	K		S	R		V	Q		M	-		D	-		I	D		Y	S		P	S		I	N		I	K		P	S		K	K		C	T		S	L		D	A		Q	F		I	L
Q	K		S	R		V	Q		M	-		D	-		I	D		Y	S		P	S		I	N		I	K		P	S		K	K		C	T		S	L		D	A		Q	F		I	L
Q	K		S	R		V	Q		M	-		D	-		I	D		Y	S		P	S		I	N		I	K		P	S		K	K		C	T		S	L		D	A		Q	F		I	L
Q	K		S	R		V	Q		M	-		D	-		I	D		Y	S		P	S		I	N		I	K		P	S		K	K		C	T		S	L		D	A		Q	F		I	L
Q	K		S	R		V	Q		M	-		D	-		I	D		Y	S		P	S		I	N		I	K		P	S		K	K		C	T		S	L		D	A		Q	F		I	L
Q	K		S	R		V	Q		M	-		D	-		I	D		Y	S		P	S		I	N		I	K		P	S		K	K		C	T		S	L		D	A		Q	F		I	L
Q	K		S	R		V	Q		M	-		D	-		I	D		Y	S		P	-		I	N		I	K		P	S		K	K		C	T		S	L		D	A		Q	F		I	L
Q	K		S	R		V	Q		M	-		D	-		I	D		Y	S		P	S		I	N		I	K		P	S		K	K		C	T		S	L		D	A		Q	F		I	L
Q	K		S	R		V	Q		M	-		D	-		-	D		Y	S		P	S		I	N		I	K		P	S		-	K		C	T		S	L		D	A		Q	F		I	L
Q	K		S	R		V	Q		M	-		D	-		I	D		Y	S		P	S		I	N		I	K		P	S		K	K		C	T		S	L		D	A		Q	F		I	L
Q	K		S	R		V	Q		M	-		D	-		I	D		Y	S		P	-		I	N		I	K		P	S		K	K		C	T		S	L		D	A		Q	F		I	L
Q	K		S	R		V	Q		M	-		D	-		I	D		Y	S		P	S		I	N		I	K		P	S		K	K		C	T		S	L		D	A		Q	F		I	L
Q	K		S	R		V	Q		M	-		D	-		I	D		Y	S		P	S		I	N		I	K		P	S		K	K		C	T		S	L		D	A		Q	F		I	L
Q	K		S	R		V	Q		M	-		D	-		I	D		Y	S		P	S		I	N		I	K		P	S		K	K		C	T		S	L		D	A		Q	F		I	L
Q	K		S	R		V	Q		M	-		D	-		I	D		Y	S		P	S		I	N		I	K		P	S		K	K		C	T		S	L		D	A		Q	F		I	L
Q	K		S	R		V	Q		M	-		D	-		I	D		Y	S		P	S		I	N		I	K		P	S		K	K		C	T		S	L		D	A		Q	F		I	L
Q	K		S	R		V	Q		M	-		D	-		I	D		Y	S		P	S		I	N		I	K		P	S		K	K		C	T		S	L		D	A		Q	F		I	L
Q	K		S	R		V	Q		M	-		D	-		I	D		Y	S		P	S		I	N		I	K		P	S		K	K		C	T		S	L		D	A		Q	F		I	L
Q	K		S	R		V	Q		M	-		D	-		I	D		Y	S		P	S		I	N		I	K		P	S		K	K		C	T		S	L		D	A		Q	F		I	L
Q	K		S	R		V	Q		M	-		D	-		I	D		Y	S		P	S		I	N		I	K		P	S		K	K		C	T		S	L		D	A		Q	F		I	L
Q	K		S	R		V	Q		M	-		D	-		I	D		Y	S		P	S		I	N		I	K		P	S		K	K		C	T		S	L		D	A		Q	F		I	L
Q	K		S	R		V	Q		M	-		D	-		I	D		Y	S		P	S		I	N		I	K		P	S		K	K		C	T		S	L		D	A		Q	F		I	L
Q	K		S	R		V	Q		M	-		D	-		I	D		Y	S		P	S		I	N		I	K		P	S		K	K		C	T		S	L		D	A		Q	F		I	L
Q	K		S	R		V	Q		M	-		D	-		I	D		Y	S		P	S		I	N		I	K		P	S		K	K		C	T		S	L		D	A		Q	F		I	L
Q	K		S	R		V	Q		M	-		D	-		I	D		Y	-		P	-		I	N		I	K		P	S		K	K		C	T		S	L		D	A		Q	F		I	L
Q	K		S	R		V	Q		M	-		D	-		I	D		Y	S		P	S		I	N		I	K		P	S		K	K		C	T		S	L		D	A		Q	F		I	L
Q	K		S	R		V	Q		M	-		D	-		I	D		Y	S		P	S		I	N		I	K		P	S		K	K		C	T		S	L		D	A		Q	F		I	L
Q	K		S	R		V	Q		M	-		D	-		I	D		Y	S		P	S		I	N		I	K		P	S		K	K		C	T		S	L		D	A		Q	F		I	L
Q	K		S	R		V	Q		M	-		D	-		I	D		Y	S		P	S		I	N		-	-		P	S		K	K		-	T		S	L		D	A		Q	F		I	L
Q	K		S	R		V	Q		M	-		D	-		-	D		Y	S		P	S		I	N		I	K		-	S		-	K		C	T		S	L		D	A		Q	F		I	L
Q	K		S	R		V	Q		M	-		D	-		V	G		Y	S		T	I		I	N		I	K		P	S		K	K		C	T		A	P		D	A		H	Q		I	L
Q	K		S	R		V	Q		M	-		D	-		I	D		Y	S		V	L		I	N		I	K		P	S		K	K		S	M		T	P		D	A		H	A		C	I
Q	K		A	K		V	Q		-	-		E	-		I	D		Y	S		L	L		I	N		I	K		P	S		K	K		C	T		S	L		D	A		K	S		I	L
H	R		A	K		D	E		L	N		D	-		I	D		F	W		P	S		V	Q		I	K		V	D		S	R		A	S		T	S		S	S		K	S		I	L
H	R		A	K		D	E		L	N		E	-		V	E		F	W		P	S		V	Q		T	R		A	A		S	R		A	S		T	S		F	S		K	S		I	L
H	R		A	K		D	E		L	N		E	-		V	E		F	W		P	S		V	Q		T	R		A	A		S	R		A	S		T	S		F	T		K	S		I	L
H	R		A	K		D	E		L	N		E	A		V	E		F	W		P	S		V	Q		T	R		A	A		S	R		A	S		T	S		F	T		K	S		I	L
H	R		A	K		D	E		-	N		D	-		I	D		-	W		P	S		V	Q		T	R		A	A		S	R		A	S		T	S		S	S		K	S		I	L
H	R		A	K		D	E		L	N		D	-		I	D		F	W		P	S		V	Q		T	R		A	A		S	R		A	S		T	S		S	S		K	S		I	L
H	R		A	K		D	E		L	N		D	-		I	D		F	W		P	S		V	Q		T	R		A	A		S	R		A	S		T	S		S	S		K	S		I	L
H	R		A	K		D	E		L	N		D	-		I	D		F	W		P	S		V	Q		T	R		A	A		S	R		A	S		T	S		S	S		K	S		I	L
H	R		A	K		D	E		L	N		D	-		I	D		F	W		P	S		V	Q		T	R		A	A		-	R		A	S		T	S		S	S		K	S		I	L
H	R		A	K		D	E		L	N		D	-		I	D		F	W		P	S		V	Q		T	R		A	A		S	R		A	S		T	S		S	S		K	S		I	L
H	R		A	K		D	E		L	N		D	-		I	D		F	W		P	S		V	Q		T	R		A	A		S	R		A	S		T	S		S	S		K	S		I	L
H	R		A	K		D	E		L	N		E	-		I	D		F	W		P	S		V	Q		T	R		A	A		S	R		A	S		T	S		S	S		K	S		I	L
H	R		A	K		D	E		M	N		E	-		V	E		F	W		P	S		V	Q		T	R		A	A		S	R		A	S		T	S		S	S		K	S		I	L
H	R		A	K		D	E		L	N		D	-		I	D		F	W		P	S		V	Q		T	R		A	A		S	R		A	S		T	S		S	S		K	S		I	L
H	R		A	K		D	E		L	S		D	-		I	D		F	W		P	S		V	Q		T	R		T	A		E	K		A	S		T	S		S	S		K	S		I	L
Q	K		S	R		D	E		L	D		D	-		I	D		F	W		P	S		V	T		L	R		S	L		K	K		C	A		T	S		S	S		Q	P		I	L
H	R		S	R		D	E		L	N		E	-		I	D		F	W		P	S		V	Q		T	R		T	T		K	K		A	S		T	S		S	S		K	S		I	L

## Sheet: 3rd order
165	715	1032		153	698	1081		72	925	1419		1237	1489	1526		424	1096	1360		804	844	1364		815	1177	1191		626	929	1481		885	1089	1509		630	836	1396		133	653	1338		711	1249	1254		75	1136
Q	T	K		V	L	Q		I	Q	D		P	S	S		S	Q	L		L	D	A		L	K	A		Q	A	L		L	R	R		K	R	K		E	E	D		T	M	S		V	G
Q	T	K		V	L	Q		I	Q	D		P	S	S		S	Q	L		L	D	A		L	K	A		Q	A	L		L	R	R		K	R	K		E	E	D		T	M	S		V	G
Q	T	K		V	L	Q		I	Q	D		P	S	S		S	Q	L		L	D	A		L	K	A		Q	A	L		L	R	R		K	R	K		E	E	D		T	M	S		V	G
Q	T	K		V	L	Q		I	Q	D		P	S	S		S	Q	L		L	D	A		L	K	A		Q	A	L		L	R	R		K	R	K		E	E	D		T	M	S		V	G
Q	T	K		V	L	Q		-	Q	D		P	S	S		S	Q	L		L	D	A		L	K	A		Q	A	L		L	R	R		K	R	K		E	E	D		T	M	S		-	G
Q	T	K		V	L	Q		I	Q	D		P	S	S		S	Q	L		L	D	A		L	K	A		Q	A	L		L	R	R		K	R	K		E	E	D		T	M	S		V	G
Q	T	K		V	L	Q		-	Q	D		P	S	S		S	Q	L		L	D	A		L	K	A		Q	A	L		L	R	R		K	R	K		E	E	D		T	M	S		-	G
Q	T	K		V	L	Q		I	Q	D		P	S	S		S	Q	L		L	D	A		L	K	A		Q	A	L		L	R	R		K	R	K		E	E	D		T	M	S		V	G
Q	T	K		V	L	Q		I	Q	D		P	S	S		S	Q	L		L	D	A		L	K	A		Q	A	L		L	R	R		K	R	K		E	E	D		T	M	S		V	G
Q	T	K		V	L	Q		I	Q	D		P	S	S		S	Q	L		L	D	A		L	K	A		Q	A	L		L	R	R		K	R	K		E	E	D		T	M	S		V	G
Q	T	K		V	L	Q		-	Q	D		P	S	S		S	Q	L		L	D	A		L	K	A		Q	A	L		L	R	R		K	R	K		E	E	D		T	M	S		-	G
Q	T	K		V	L	Q		-	Q	D		P	S	S		S	Q	L		L	D	A		L	K	A		Q	A	L		L	R	R		K	R	K		E	E	D		T	M	S		-	G
Q	T	K		V	L	Q		I	Q	D		P	S	S		S	Q	L		L	D	A		L	K	A		Q	A	L		L	R	R		K	R	K		E	E	D		T	M	S		V	G
Q	T	K		V	L	Q		-	Q	D		P	S	S		S	Q	L		L	D	A		L	K	A		Q	A	L		L	R	R		K	R	K		E	E	D		T	M	S		-	G
Q	T	K		V	L	Q		-	Q	D		P	S	S		S	Q	L		L	D	A		L	K	A		Q	A	L		L	R	R		K	R	K		E	E	D		T	M	S		-	G
Q	T	K		V	L	Q		I	Q	D		P	S	S		S	Q	L		L	D	A		L	K	A		Q	A	L		L	R	R		K	R	K		E	E	D		T	M	S		V	G
Q	T	K		V	L	Q		-	Q	D		P	S	S		S	Q	L		L	D	A		L	K	A		Q	A	L		L	R	R		K	R	K		E	E	D		T	M	S		-	G
Q	T	K		V	L	Q		I	Q	D		P	S	S		S	Q	L		L	D	A		L	K	A		Q	A	L		L	R	R		K	R	K		E	E	D		T	M	S		V	G
Q	T	K		V	L	Q		I	Q	D		P	S	S		S	Q	L		L	D	A		L	K	A		Q	A	L		L	R	R		K	R	K		E	E	D		T	M	S		V	G
Q	T	K		V	L	Q		I	Q	D		P	S	S		S	Q	L		L	D	A		L	K	A		Q	A	L		L	R	R		K	R	K		E	E	D		T	M	S		V	G
Q	T	K		V	L	Q		I	Q	D		P	S	S		S	Q	L		L	D	A		L	K	A		Q	A	L		L	R	R		K	R	K		E	E	D		T	M	S		V	G
Q	T	K		V	L	Q		I	Q	D		P	S	S		S	Q	L		L	D	A		L	K	A		Q	A	L		L	R	R		K	R	K		E	E	D		T	M	S		V	G
Q	T	K		V	L	Q		I	Q	D		P	S	S		S	Q	L		L	D	A		L	K	A		Q	A	L		L	R	R		K	R	K		E	E	D		T	M	S		V	G
Q	T	K		V	L	Q		I	Q	D		P	S	S		S	Q	L		L	D	A		L	K	A		Q	A	L		L	R	R		K	R	K		E	E	D		T	M	S		V	G
Q	T	K		V	L	Q		-	Q	D		P	S	S		S	Q	L		L	D	A		L	K	A		Q	A	L		L	R	R		K	R	K		E	E	D		T	M	S		-	G
Q	T	K		V	L	Q		I	Q	D		P	S	S		S	Q	L		L	D	A		L	K	A		Q	A	L		L	R	R		K	R	K		E	E	D		T	M	S		V	G
Q	T	K		V	L	Q		I	Q	D		P	S	S		S	Q	L		L	D	A		L	K	A		Q	A	L		L	R	R		K	R	K		E	E	D		T	M	S		V	G
Q	T	K		V	L	Q		I	Q	D		P	S	S		S	Q	L		L	D	A		L	K	A		Q	A	L		L	R	R		K	R	K		E	E	D		T	M	S		V	G
Q	T	K		V	L	Q		I	Q	D		P	S	S		S	Q	L		L	D	A		L	K	A		Q	A	L		L	R	R		K	R	K		E	E	D		T	M	S		V	G
Q	T	K		V	L	Q		I	Q	D		P	S	S		S	Q	L		L	D	A		L	K	A		Q	A	L		L	R	R		K	R	K		E	E	D		T	M	S		V	G
Q	T	K		V	L	Q		-	Q	D		P	S	S		S	Q	L		L	D	A		L	K	A		Q	A	L		L	R	R		K	R	K		E	E	D		T	M	S		-	G
Q	T	K		V	L	Q		I	Q	D		P	S	S		S	Q	L		L	D	A		L	K	A		Q	A	L		L	R	R		K	R	K		E	E	D		T	M	S		V	G
Q	T	K		V	L	Q		I	Q	D		P	S	S		S	Q	L		L	D	A		L	K	A		Q	A	L		L	R	R		K	R	K		E	E	D		T	M	S		V	G
Q	T	K		V	L	Q		I	Q	D		P	S	S		S	Q	L		L	D	A		L	K	A		Q	A	L		L	R	R		K	R	K		E	E	D		T	M	S		V	G
Q	T	K		V	L	Q		I	Q	D		P	S	S		S	Q	L		L	D	A		L	K	A		Q	A	L		L	R	R		K	R	K		E	E	D		T	M	S		V	G
Q	T	K		V	L	Q		I	Q	D		P	S	S		S	Q	L		L	D	A		L	K	A		Q	A	L		L	R	R		K	R	K		E	E	D		T	M	S		V	G
Q	T	K		V	L	Q		I	Q	D		P	S	S		S	Q	L		L	D	A		L	K	A		Q	A	L		L	R	R		K	R	K		E	E	D		T	M	S		V	G
Q	T	K		V	L	Q		-	Q	D		P	S	S		S	Q	L		L	D	A		L	K	A		Q	A	L		L	R	R		K	R	K		E	E	D		T	M	S		-	G
Q	T	K		V	L	Q		I	Q	D		P	S	S		S	Q	L		L	D	A		L	K	A		Q	A	L		L	R	R		K	R	K		E	E	D		T	M	S		V	G
Q	T	K		V	L	Q		-	Q	D		P	S	S		S	Q	L		L	D	A		L	K	A		Q	A	L		L	R	R		K	R	K		E	E	D		T	M	S		-	G
Q	T	K		V	L	Q		I	Q	D		P	S	S		S	Q	L		L	D	A		L	K	A		Q	A	L		L	R	R		K	R	K		E	E	D		T	M	S		V	G
Q	T	K		V	L	Q		I	Q	D		P	S	S		S	Q	L		L	D	A		L	K	A		Q	A	L		L	R	R		K	R	K		E	E	D		T	M	S		V	G
Q	T	K		V	L	Q		-	Q	D		P	S	S		S	Q	L		L	D	A		L	K	A		Q	A	L		L	R	R		K	R	K		E	E	D		T	M	S		-	G
Q	T	K		V	L	Q		I	Q	D		P	S	S		S	Q	L		L	D	A		L	K	A		Q	A	L		L	R	R		K	R	K		E	E	D		T	M	S		V	G
Q	T	K		V	L	Q		I	Q	D		P	S	S		S	Q	L		L	D	A		L	K	A		Q	A	L		L	R	R		K	R	K		E	E	D		T	M	S		V	G
Q	T	K		V	L	Q		I	Q	D		P	S	S		S	Q	L		L	D	A		L	K	A		Q	A	L		L	R	R		K	R	K		E	E	D		T	M	S		V	G
Q	T	K		V	L	Q		I	Q	D		P	S	S		S	Q	L		L	D	A		L	K	A		Q	A	L		L	R	R		K	R	K		E	E	D		T	M	S		V	G
Q	T	K		V	L	Q		I	Q	D		P	S	S		S	Q	L		L	D	A		L	K	A		Q	A	L		L	R	R		K	R	K		E	E	D		T	M	S		V	G
Q	T	K		V	L	Q		I	Q	D		P	S	S		S	Q	L		L	D	A		L	K	A		Q	A	L		L	R	R		K	R	K		E	E	D		T	M	S		V	G
Q	T	K		V	L	Q		I	Q	D		P	S	S		S	Q	L		L	D	A		L	K	A		Q	A	L		L	R	R		K	R	K		E	E	D		T	M	S		V	G
Q	T	K		V	L	Q		I	Q	D		P	S	S		S	Q	L		L	D	A		L	K	A		Q	A	L		L	R	R		K	R	K		E	E	D		T	M	S		V	G
Q	T	K		V	L	Q		-	Q	D		P	N	S		S	Q	L		L	D	A		L	K	A		Q	A	L		L	R	R		K	R	K		E	E	D		T	M	S		-	G
Q	T	K		V	L	Q		I	Q	D		P	S	S		S	Q	L		L	D	A		L	K	A		Q	A	L		L	R	R		K	R	K		E	E	D		T	M	S		V	G
Q	T	K		V	L	Q		I	Q	D		P	S	S		S	Q	L		L	D	A		L	K	A		Q	A	L		L	R	R		K	R	K		E	E	D		T	M	S		V	G
Q	T	K		V	L	Q		I	Q	D		P	S	S		S	Q	L		L	D	A		L	K	A		Q	A	L		L	R	R		K	R	K		E	E	D		T	M	S		V	G
Q	T	K		V	L	Q		I	Q	D		P	S	S		S	Q	L		L	D	A		L	K	A		Q	A	L		L	R	R		K	R	K		E	E	D		T	M	S		V	G
Q	T	K		V	L	Q		I	Q	D		P	S	S		S	Q	L		L	D	A		L	K	A		Q	A	L		L	R	R		K	R	K		E	E	D		T	M	S		V	G
Q	T	K		V	L	Q		I	Q	D		P	S	S		S	Q	L		L	D	A		L	K	A		Q	A	L		L	R	R		K	R	K		E	E	D		T	M	S		V	G
Q	T	K		V	L	Q		I	Q	D		P	S	S		S	Q	L		L	D	A		L	K	A		Q	A	L		L	R	R		K	R	K		E	E	D		T	M	S		V	G
Q	T	K		V	L	Q		I	Q	D		P	S	S		S	Q	L		L	D	A		L	K	A		Q	A	L		L	R	R		K	R	K		E	E	D		T	M	S		V	G
Q	T	K		V	L	Q		I	Q	D		P	S	S		S	Q	L		L	D	A		L	K	A		Q	A	L		L	R	R		K	R	K		E	E	D		T	M	S		V	G
Q	T	K		V	L	Q		I	Q	D		P	S	S		S	Q	L		L	D	A		L	K	A		Q	A	L		L	R	R		K	R	K		E	E	D		T	M	S		V	E
Q	T	K		V	L	Q		I	Q	D		P	S	S		S	Q	L		L	D	A		L	K	A		Q	A	L		L	R	R		K	R	K		E	E	D		T	M	S		V	G
Q	T	K		V	L	Q		I	Q	D		P	S	S		S	Q	L		L	D	A		L	K	A		Q	A	L		L	R	R		K	R	K		E	E	D		T	M	S		V	G
Q	T	K		V	L	Q		I	Q	D		P	S	S		S	Q	L		L	D	A		L	K	A		H	A	L		L	R	R		K	R	K		E	E	D		T	M	S		V	G
Q	T	K		V	L	Q		I	Q	D		P	S	S		S	Q	L		L	D	A		L	K	A		Q	A	L		L	R	R		K	R	K		E	E	D		T	M	S		V	G
Q	T	K		V	L	Q		I	-	D		P	-	S		S	Q	L		L	D	A		L	K	A		-	-	-		L	R	R		-	R	K		E	E	D		T	M	S		V	-
Q	T	K		V	L	Q		I	Q	D		P	S	S		S	Q	L		L	D	A		L	T	S		Q	A	L		L	R	R		K	R	K		E	E	D		T	M	S		V	-
Q	T	K		V	L	Q		I	Q	D		P	S	S		S	Q	L		L	D	A		L	K	A		H	V	P		L	R	R		K	R	K		E	E	D		T	M	S		V	G
Q	T	K		V	L	Q		I	Q	D		P	S	S		S	Q	L		L	D	A		L	K	A		H	V	P		L	R	R		K	R	K		E	E	D		T	M	S		V	G
Q	T	K		V	L	Q		I	Q	D		P	S	S		S	Q	L		L	D	A		L	K	A		H	V	P		L	R	R		K	R	K		E	E	D		T	M	S		V	G
Q	T	K		V	L	Q		I	Q	D		P	S	S		S	Q	L		L	D	A		L	K	A		H	V	P		L	R	R		K	R	K		E	E	D		T	M	S		V	G
Q	T	K		V	L	Q		I	Q	D		P	S	S		S	Q	L		L	D	A		L	K	A		H	V	P		L	R	R		K	R	K		E	E	D		T	M	S		V	G
Q	T	K		V	L	Q		I	Q	D		P	S	S		S	Q	L		L	D	A		L	K	A		H	V	P		L	R	R		K	R	K		E	E	D		T	M	S		V	G
Q	T	K		V	L	Q		I	Q	D		P	S	S		S	Q	L		L	D	A		L	K	A		H	V	P		L	R	R		K	R	K		E	E	D		T	M	S		V	G
Q	T	K		V	L	Q		I	Q	D		P	S	S		S	Q	L		L	D	A		L	K	A		H	V	P		L	R	R		K	R	K		E	E	D		T	M	S		V	G
Q	T	K		V	L	Q		I	Q	D		P	S	S		S	Q	L		L	D	A		L	K	A		H	V	P		L	R	R		K	R	K		E	E	D		T	M	S		V	G
Q	T	K		V	L	Q		I	Q	D		P	S	S		S	Q	L		L	D	A		L	K	A		H	V	P		L	R	R		K	R	K		E	E	D		T	M	S		V	G
Q	T	K		V	L	Q		I	Q	D		P	S	S		S	Q	L		L	D	A		L	K	A		H	V	P		L	R	R		K	R	K		E	E	D		T	M	S		V	G
Q	T	K		V	L	Q		I	Q	D		P	S	S		S	Q	L		L	D	A		L	K	A		H	V	P		L	R	R		K	R	K		E	E	D		T	M	S		V	G
Q	T	K		V	L	Q		I	Q	D		P	S	S		S	Q	L		L	D	A		L	K	A		H	V	P		L	R	R		K	R	K		E	E	D		T	M	S		V	G
Q	T	K		V	L	Q		I	Q	D		P	S	-		S	Q	L		L	D	A		L	K	A		H	V	P		L	R	R		K	R	K		E	E	D		T	M	S		V	G
Q	T	K		V	L	Q		I	Q	D		P	S	S		S	Q	L		L	D	A		L	K	A		H	V	P		L	R	R		K	R	K		E	E	D		T	M	S		V	G
Q	T	K		V	L	Q		-	Q	D		P	S	S		S	Q	L		L	D	A		L	K	A		H	V	P		L	R	R		K	R	K		E	E	D		T	M	S		-	G
Q	T	K		V	L	Q		I	Q	D		P	S	S		S	Q	L		L	D	A		L	K	A		H	V	P		L	R	R		K	R	K		E	E	D		T	M	S		V	G
Q	T	K		V	L	Q		I	Q	D		P	S	-		S	Q	L		L	D	A		L	K	A		H	V	P		L	R	R		K	R	K		E	E	D		T	M	S		V	G
Q	T	K		V	L	Q		I	Q	D		P	S	S		S	Q	L		L	D	A		L	K	A		H	V	P		L	R	R		K	R	K		E	E	D		T	M	S		V	G
Q	T	K		V	L	Q		I	Q	D		P	S	S		S	Q	L		L	D	A		L	K	A		H	V	P		L	R	R		K	R	K		E	E	D		T	M	S		V	G
Q	T	K		V	L	Q		I	Q	D		P	S	S		S	Q	L		L	D	A		L	K	A		H	V	P		L	R	R		K	R	K		E	E	D		T	M	S		V	G
Q	T	K		V	L	Q		I	Q	D		P	S	S		S	Q	L		L	D	A		L	K	A		H	V	P		L	R	R		K	R	K		E	E	D		T	M	S		V	G
Q	T	K		V	L	Q		I	Q	D		P	S	S		S	Q	L		L	D	A		L	K	A		H	V	P		L	R	R		K	R	K		E	E	D		T	M	S		V	G
Q	T	K		V	L	Q		I	Q	D		P	S	S		S	Q	L		L	D	A		L	K	A		H	V	P		L	R	R		K	R	K		E	E	D		T	M	S		V	G
Q	T	K		V	L	Q		I	Q	D		P	S	S		S	Q	L		L	D	A		L	K	A		H	V	P		L	R	R		K	R	K		E	E	D		T	M	S		V	G
Q	T	K		V	L	Q		I	Q	D		P	S	S		S	Q	L		L	D	A		L	K	A		H	V	P		L	R	R		K	R	K		E	E	D		T	M	S		V	G
Q	T	K		V	L	Q		I	Q	D		P	S	S		S	Q	L		L	D	A		L	K	A		H	V	P		L	R	R		K	R	K		E	E	D		T	M	S		V	G
Q	T	K		V	L	Q		I	Q	D		P	S	S		S	Q	L		L	D	A		L	K	A		H	V	P		L	R	R		K	R	K		E	E	D		T	M	S		V	G
Q	T	K		V	L	Q		I	Q	D		P	S	S		S	Q	L		L	D	A		L	K	A		H	V	P		L	R	R		K	R	K		E	E	D		T	M	S		V	G
Q	T	K		V	L	Q		I	Q	D		P	S	S		S	Q	L		L	D	A		L	K	A		H	V	P		L	R	R		K	R	K		E	E	D		T	M	S		V	G
Q	T	K		V	L	Q		I	Q	D		P	S	S		S	Q	L		L	D	A		L	K	A		H	V	P		L	R	R		K	R	K		E	E	D		T	M	S		V	G
Q	T	K		V	L	Q		I	Q	D		P	S	-		S	Q	L		L	D	A		L	K	A		H	V	P		L	R	R		K	R	K		E	E	D		T	M	S		V	G
Q	T	K		V	L	Q		I	Q	D		P	S	S		S	Q	L		L	D	A		L	K	A		H	V	P		L	R	R		K	R	K		E	E	D		T	M	S		V	G
Q	T	K		V	L	Q		I	Q	D		P	S	S		S	Q	L		L	D	A		L	K	A		H	V	Q		I	K	K		K	R	K		E	E	D		T	M	S		V	G
Q	T	K		V	L	Q		I	Q	D		P	S	S		S	Q	L		L	D	A		L	K	A		H	V	P		I	K	R		K	R	K		E	E	D		T	M	S		V	G
Q	T	K		V	L	Q		I	Q	D		P	-	S		S	Q	L		L	D	A		L	K	A		H	V	-		I	K	R		K	R	K		-	E	D		T	M	S		V	G
Q	T	K		V	L	Q		-	Q	D		P	S	S		S	Q	L		L	D	A		L	K	A		-	V	P		L	R	R		-	R	K		E	K	D		T	M	S		-	G
Q	T	K		V	L	Q		V	Q	G		T	T	I		A	H	P		L	D	A		L	K	A		H	V	I		I	K	K		R	R	N		E	E	D		T	M	S		V	G
Q	T	K		V	L	Q		I	Q	D		V	I	L		T	Q	P		L	D	A		L	K	A		M	I	V		I	K	R		K	R	K		D	D	P		T	M	T		I	I
Q	T	K		V	L	Q		I	Q	D		L	G	L		S	Q	L		L	D	A		L	K	A		Q	A	F		L	K	R		K	R	K		D	D	N		T	M	S		V	G
H	S	R		D	M	E		I	Q	D		P	-	S		T	R	S		I	S	S		I	L	V		F	L	S		I	K	K		H	K	D		D	E	V		T	V	S		V	G
H	S	R		D	M	E		V	H	E		P	-	S		T	R	S		I	F	S		I	Q	V		F	L	S		I	K	K		H	K	D		E	E	D		A	I	A		L	G
H	S	R		D	M	E		V	H	E		P	-	S		T	R	S		I	F	T		I	Q	V		F	L	S		I	K	K		H	K	D		E	E	D		A	I	A		L	S
H	S	R		D	M	E		V	H	E		P	-	S		T	R	S		I	F	T		I	Q	V		F	L	S		I	K	K		H	K	D		E	E	D		A	I	A		L	S
H	S	R		D	M	E		I	Q	D		P	-	S		T	R	S		I	S	S		I	Q	V		Y	L	S		I	K	K		H	K	E		E	E	D		A	I	A		V	G
H	S	R		D	M	E		I	Q	D		P	-	S		T	R	S		I	S	S		I	Q	V		Y	L	S		I	K	K		H	K	E		E	E	D		A	I	A		V	G
H	S	R		D	M	E		I	Q	D		P	-	S		T	R	S		I	S	S		I	Q	V		Y	L	S		I	K	K		H	K	E		E	E	D		A	I	A		V	G
H	S	R		D	M	E		I	Q	D		P	-	S		T	R	S		I	S	S		I	Q	V		Y	L	S		I	K	K		H	K	E		E	E	D		A	I	A		V	G
H	S	R		D	M	E		I	Q	D		P	-	S		T	R	S		I	S	S		I	Q	V		F	L	S		I	K	K		H	K	D		E	E	D		A	I	A		V	G
H	S	R		D	M	E		I	Q	D		P	-	S		T	R	S		I	S	S		I	Q	I		F	L	S		I	K	K		H	K	D		E	E	D		A	I	A		V	G
H	S	R		D	M	E		I	Q	D		P	-	S		T	R	S		I	S	S		I	Q	V		Y	L	S		I	K	K		H	K	D		E	E	D		A	I	A		V	G
H	S	R		D	M	E		I	Q	D		P	-	S		T	R	S		I	S	S		I	Q	V		Y	L	S		I	K	K		H	K	D		E	E	D		A	I	A		V	G
H	S	R		D	M	E		V	Q	E		P	-	S		T	R	S		I	S	S		I	Q	V		Y	L	S		I	K	K		H	K	D		E	E	D		T	V	A		V	G
H	S	R		D	M	E		I	Q	D		P	-	S		T	R	S		I	S	S		I	Q	V		F	L	S		I	K	K		H	K	D		E	E	D		A	I	A		V	G
H	S	R		D	M	E		I	Q	D		P	-	S		T	R	S		I	S	S		I	Q	V		F	M	S		I	K	K		H	K	D		E	E	D		T	M	S		V	G
Q	T	K		D	M	E		I	Q	D		P	-	S		T	R	S		I	S	S		I	Q	V		F	L	T		I	K	K		H	K	A		E	E	D		T	M	S		V	G
H	S	R		D	M	E		I	Q	D		P	-	S		T	R	S		I	S	S		I	Q	V		Y	L	S		I	K	K		H	K	D		E	E	D		T	M	S		V	G
[truncated: 178 more columns]

## Sheet: 4th order
47	208	1066	1101		235	260	1522	1615		60	593	617	1383		387	1035	1442	1450		97	845	1030	1395		1052	1245	1477	1480		278	1015	1562	1620		248	381	973	1516		136	421	1573	1586		985	1389	1453	1614
K	K	S	R		Y	M	S	E		Q	E	D	D		C	T	Q	F		T	N	L	L		G	E	P	G		F	T	R	V		K	I	A	V		I	K	K	F		T	N	Y	D
K	K	S	R		Y	M	S	-		Q	E	D	-		C	T	Q	F		T	N	L	L		G	E	P	G		F	T	R	V		K	I	A	-		I	K	K	F		T	N	Y	D
K	K	S	R		Y	M	S	-		Q	E	D	-		C	T	Q	F		T	N	L	L		G	E	P	G		F	T	R	V		K	I	A	-		I	K	K	F		T	N	Y	D
K	K	S	R		Y	M	S	-		Q	E	D	-		C	T	Q	F		T	N	L	L		G	E	P	G		F	T	R	V		K	I	A	-		I	K	K	F		T	N	Y	D
-	K	S	R		Y	M	S	-		-	E	D	-		C	T	Q	F		T	N	L	L		G	E	P	G		F	T	R	V		K	I	A	-		I	K	K	F		T	N	Y	D
K	K	S	R		Y	M	S	-		Q	E	D	-		C	T	Q	F		T	N	L	L		G	E	P	G		F	T	R	V		K	I	A	-		I	K	K	F		T	N	Y	D
-	K	S	R		Y	M	S	-		-	E	D	-		C	T	Q	F		T	N	L	L		G	E	P	G		F	T	R	V		K	I	A	-		I	K	K	F		T	N	Y	D
K	K	S	R		Y	M	S	-		Q	E	D	-		C	T	Q	F		T	N	L	L		G	E	P	G		F	T	R	V		K	I	A	-		I	K	K	F		T	N	Y	D
K	K	S	R		Y	M	S	-		Q	E	D	-		C	T	Q	F		T	N	L	L		G	E	P	G		F	T	R	V		K	I	A	-		I	K	K	F		T	N	Y	D
K	K	S	R		Y	M	S	-		Q	E	D	-		C	T	Q	F		T	N	L	L		G	E	P	G		F	T	R	V		K	I	A	-		I	K	K	F		T	N	Y	D
-	K	S	R		Y	M	S	-		-	E	D	-		C	T	Q	F		T	N	L	L		G	E	P	G		F	T	R	V		K	I	A	-		I	K	K	F		T	N	Y	D
-	K	S	R		Y	M	S	-		-	E	D	-		C	T	Q	F		T	N	L	L		G	E	P	G		F	T	R	V		K	I	A	-		I	K	K	F		T	N	Y	D
K	K	S	R		Y	M	S	-		Q	E	D	-		C	T	Q	F		T	N	L	L		G	E	P	G		F	T	R	V		K	I	A	-		I	K	K	F		T	N	Y	D
-	K	S	R		Y	M	S	-		-	E	D	-		C	T	Q	F		T	N	L	L		G	E	P	G		F	T	R	V		K	I	A	V		I	K	K	F		T	N	Y	D
-	K	S	R		Y	M	S	-		-	E	D	-		C	T	Q	F		T	N	L	L		G	E	P	G		F	T	R	V		K	I	A	V		I	K	K	F		T	N	Y	D
K	K	S	R		Y	M	S	-		Q	E	D	-		C	T	Q	F		T	N	L	L		G	E	P	G		F	T	R	V		K	I	A	V		I	K	K	F		T	N	Y	D
-	K	S	R		Y	M	S	-		-	E	D	-		C	T	Q	F		T	N	L	L		G	E	P	G		F	T	R	V		K	I	A	V		I	K	K	F		T	N	Y	D
K	K	S	R		Y	M	S	-		Q	E	D	D		C	T	Q	F		T	N	L	L		G	E	P	G		F	T	R	V		K	I	A	V		I	K	K	F		T	N	Y	D
K	K	S	R		Y	M	S	-		Q	E	D	-		C	T	Q	F		T	N	L	L		G	E	P	G		F	T	R	V		K	I	A	V		I	K	K	F		T	N	Y	D
K	K	S	R		Y	M	S	E		Q	E	D	-		C	T	Q	F		T	N	L	L		G	E	P	G		F	A	R	V		K	M	A	I		I	K	K	F		T	N	Y	D
K	K	S	R		Y	M	S	E		Q	E	D	-		C	T	Q	F		T	N	L	L		G	E	P	G		F	T	R	V		K	I	A	I		I	K	K	F		T	N	Y	D
K	K	S	R		Y	M	S	E		Q	E	D	D		C	T	Q	F		T	N	L	L		G	E	P	G		F	T	R	V		K	I	A	V		I	K	K	F		T	N	Y	D
K	K	S	R		Y	M	S	E		Q	E	D	D		C	T	Q	F		T	N	L	L		G	E	P	G		F	T	R	V		K	I	A	V		I	K	K	F		T	N	Y	D
K	K	S	R		Y	M	S	E		Q	E	D	D		C	T	Q	F		T	N	L	L		G	E	P	G		F	T	R	V		K	I	A	V		I	K	K	F		T	N	Y	D
-	K	S	R		Y	M	S	E		-	E	D	D		C	T	Q	F		T	N	L	L		G	E	P	G		F	T	R	V		K	I	A	V		I	K	K	F		T	N	Y	D
K	K	S	R		Y	M	S	E		Q	E	D	D		C	T	Q	F		T	N	L	L		G	E	P	G		F	T	R	V		K	I	A	V		I	K	K	F		T	N	Y	D
K	K	S	R		Y	M	S	E		Q	E	D	D		C	T	Q	F		T	N	L	L		G	E	P	G		F	T	R	V		K	I	A	V		I	K	K	F		T	N	Y	D
K	K	S	R		Y	M	S	E		Q	E	D	D		C	T	Q	F		T	N	L	L		G	E	P	G		F	T	R	V		K	I	A	V		I	K	K	F		T	N	Y	D
K	K	S	R		Y	M	S	E		Q	E	D	D		C	T	Q	F		T	N	L	L		G	E	P	G		F	T	R	V		K	I	A	V		I	K	K	F		T	N	Y	D
K	K	S	R		Y	M	S	E		Q	E	D	D		C	T	Q	F		T	N	L	L		G	E	P	G		F	T	R	V		K	I	A	V		I	K	K	F		T	N	Y	D
-	K	S	R		Y	M	S	E		-	E	D	D		C	T	Q	F		T	N	L	L		G	E	P	G		F	T	R	V		K	I	A	V		I	K	K	F		T	N	Y	D
K	K	S	R		Y	M	S	E		Q	E	D	D		C	T	Q	F		T	N	L	L		G	E	P	G		F	T	R	V		K	I	A	V		I	K	K	F		T	N	Y	D
K	K	S	R		Y	M	S	E		Q	E	D	D		C	T	Q	F		T	N	L	L		G	E	P	G		F	T	R	V		K	I	A	V		I	K	K	F		T	N	Y	D
K	K	S	R		Y	M	S	-		Q	E	D	-		C	T	Q	F		T	N	L	L		G	E	P	G		F	T	R	V		K	I	A	V		I	K	K	F		T	N	Y	D
K	K	S	R		Y	M	S	-		Q	E	D	-		C	T	Q	F		T	N	L	L		G	E	P	G		F	T	R	V		K	I	A	I		I	K	K	F		T	S	Y	D
K	K	S	R		Y	M	S	-		Q	E	D	-		C	T	Q	F		T	N	L	L		G	E	P	G		F	T	R	V		K	I	A	V		I	K	K	F		T	N	Y	D
K	K	S	R		Y	M	S	-		Q	E	D	-		C	T	Q	F		T	N	L	L		G	E	P	G		F	T	R	V		K	M	A	I		I	K	K	F		T	N	Y	D
-	K	S	R		Y	M	S	-		-	E	D	-		C	T	Q	F		T	N	L	L		G	E	P	G		F	T	R	V		K	I	A	-		I	K	K	F		T	N	Y	D
K	K	S	R		Y	M	S	-		Q	E	D	-		C	T	Q	F		T	N	L	L		G	E	P	G		F	T	R	V		K	I	A	-		I	K	K	F		T	N	Y	D
-	K	S	R		Y	M	S	-		-	E	D	-		C	T	Q	F		T	N	L	L		G	E	P	G		F	T	R	V		K	I	A	-		I	K	K	F		T	D	Y	D
K	K	S	R		Y	M	S	-		Q	E	D	-		C	T	Q	F		T	N	L	L		G	E	P	G		F	T	R	V		K	I	A	-		I	K	K	F		T	N	Y	D
K	K	S	R		Y	M	S	-		Q	E	D	-		C	T	Q	F		T	N	L	L		G	E	P	G		F	T	R	V		K	I	A	-		I	K	K	F		T	N	Y	D
-	K	S	R		Y	M	S	-		-	E	D	-		C	T	Q	F		T	N	L	L		G	E	P	G		F	T	R	V		K	I	A	-		I	K	K	F		T	N	Y	D
K	K	S	R		Y	M	S	-		Q	E	D	-		C	T	Q	F		T	N	L	L		G	E	P	G		F	T	R	V		K	I	A	-		I	K	K	F		T	N	Y	D
K	K	S	R		Y	M	S	-		Q	E	D	-		C	T	Q	F		T	N	L	L		G	E	P	G		F	T	R	V		K	I	A	-		I	K	K	F		T	N	Y	D
K	K	S	R		Y	M	S	-		Q	E	D	-		C	T	Q	F		T	N	L	L		G	E	P	G		F	T	R	V		K	I	A	V		I	K	K	F		T	N	Y	D
K	K	S	R		Y	M	S	-		Q	E	D	-		C	T	Q	F		T	N	L	L		G	E	P	G		F	T	R	V		K	I	A	-		I	K	K	F		T	N	Y	D
K	K	S	R		Y	M	S	-		Q	E	D	-		C	T	Q	F		T	N	L	L		G	E	P	G		F	T	R	V		K	I	A	-		I	K	K	F		T	N	Y	D
K	K	S	R		Y	M	S	-		Q	E	D	-		C	T	Q	F		T	N	L	L		G	E	P	G		F	T	R	V		K	I	A	-		I	K	K	F		T	N	Y	D
K	K	S	R		Y	M	S	-		Q	E	D	-		C	T	Q	F		T	N	L	L		G	E	P	G		F	T	R	V		K	I	A	-		I	K	K	F		T	N	Y	D
K	K	S	R		Y	M	S	-		Q	E	D	-		C	T	Q	F		T	N	L	L		G	E	P	G		F	T	R	V		K	I	A	V		I	K	K	F		T	N	Y	D
-	K	S	R		Y	M	S	-		-	E	D	-		C	T	Q	F		T	N	L	L		G	E	P	G		F	T	R	V		K	I	A	-		I	K	K	F		T	-	Y	D
K	K	S	R		Y	M	S	-		Q	E	D	-		C	T	Q	F		T	N	L	L		G	E	P	G		F	T	R	V		K	I	A	-		I	K	K	F		T	N	Y	D
K	K	S	R		Y	M	S	-		Q	E	D	-		C	T	Q	F		T	N	L	L		G	E	P	G		F	T	R	V		K	I	A	-		I	K	K	F		T	N	Y	D
K	K	S	R		Y	M	S	-		Q	E	D	-		C	T	Q	F		T	N	L	L		G	E	P	G		F	T	R	V		K	I	A	-		I	K	K	F		T	N	Y	D
K	K	S	R		Y	M	S	-		Q	E	D	-		C	T	Q	F		T	N	L	L		G	E	P	G		F	T	R	V		K	I	A	-		I	K	K	F		T	N	Y	D
K	K	S	R		Y	M	S	-		Q	E	D	-		C	T	Q	F		T	N	L	L		G	E	P	G		F	T	R	V		K	I	A	-		I	K	K	F		T	N	Y	D
K	K	S	R		Y	M	S	-		Q	E	D	-		C	T	Q	F		T	N	L	L		G	E	P	G		F	T	R	V		K	I	A	-		I	K	K	F		T	N	Y	D
K	K	S	R		Y	M	S	-		Q	E	D	D		C	T	Q	F		T	N	L	L		G	E	P	G		F	T	R	V		K	I	A	-		I	K	K	F		T	N	Y	D
K	K	S	R		Y	M	S	E		Q	E	D	-		C	T	Q	F		T	N	L	L		G	E	P	G		F	T	R	V		K	I	A	V		I	K	K	F		T	N	H	D
K	K	S	R		Y	M	S	-		Q	E	D	-		C	T	Q	F		T	N	L	L		G	E	P	G		F	T	R	V		K	I	A	-		I	K	K	F		T	-	Y	D
K	K	S	R		Y	M	S	E		Q	E	D	-		C	T	Q	F		T	N	L	L		G	E	P	G		F	T	R	V		K	I	A	V		I	K	K	F		T	-	Y	D
K	K	S	R		Y	M	S	-		Q	E	D	-		C	T	Q	F		T	N	L	L		S	Q	P	A		F	T	R	V		K	I	A	-		I	K	K	F		T	-	Y	D
K	K	S	R		Y	M	S	-		Q	E	D	-		C	T	Q	F		T	N	L	L		S	Q	S	A		F	T	R	V		K	I	A	-		I	K	K	F		T	-	Y	D
K	K	S	R		Y	M	S	-		Q	E	D	-		C	T	Q	F		T	N	L	L		S	Q	S	A		F	T	R	V		K	I	A	-		I	K	K	F		T	-	Y	D
K	K	S	R		Y	M	S	-		Q	-	D	-		C	T	Q	F		T	N	L	L		G	E	P	G		F	T	R	V		K	I	A	V		I	K	K	F		T	N	Y	D
K	-	S	R		-	M	S	-		Q	-	-	-		-	T	Q	F		T	N	L	L		G	E	-	-		F	T	-	-		K	-	A	-		I	K	-	-		T	N	Y	-
K	K	S	R		Y	M	S	-		Q	E	D	-		C	T	Q	F		T	N	L	L		G	E	P	G		F	T	R	V		K	I	A	-		I	K	K	F		T	N	Y	D
K	K	S	R		Y	M	S	-		Q	E	D	D		C	T	Q	F		T	N	L	L		S	Q	S	T		L	S	K	D		K	I	A	-		I	K	K	F		T	N	Y	D
K	K	S	R		Y	M	S	-		Q	E	D	D		C	T	Q	F		T	N	L	L		S	Q	S	T		L	S	K	D		K	I	A	-		I	K	K	F		T	N	Y	D
K	K	S	R		Y	M	S	-		Q	E	D	-		C	T	Q	F		T	N	L	L		S	Q	S	T		L	S	K	D		K	I	A	-		I	K	K	F		T	N	Y	D
K	K	S	R		Y	M	S	-		Q	E	D	-		C	T	Q	F		T	N	L	L		S	Q	S	A		L	S	K	D		K	I	A	-		I	K	K	F		T	N	Y	D
K	K	S	R		Y	M	S	-		Q	E	D	-		C	T	Q	F		T	N	L	L		S	Q	S	A		L	S	K	D		K	I	A	-		I	K	K	F		T	N	Y	D
K	K	S	R		Y	M	S	-		Q	E	D	-		C	T	Q	F		T	N	L	L		S	Q	S	A		L	S	K	D		K	I	A	-		I	K	K	F		T	N	Y	D
K	K	S	R		Y	M	S	-		Q	E	D	-		C	T	Q	F		T	N	L	L		S	Q	S	A		L	S	K	D		K	I	A	-		I	K	K	F		T	N	Y	D
K	K	S	R		Y	M	S	-		Q	E	D	-		C	T	Q	F		T	N	L	L		S	Q	S	A		L	S	K	D		K	I	A	-		I	K	K	F		T	N	Y	D
K	K	S	R		Y	M	S	-		Q	E	D	-		C	T	Q	F		T	N	L	L		S	Q	S	A		L	S	K	D		K	I	A	-		I	K	K	F		T	N	Y	D
K	K	S	R		Y	M	S	-		Q	E	D	-		C	T	Q	F		T	N	L	L		S	Q	S	A		L	S	K	D		K	I	A	-		I	K	K	F		T	N	Y	D
K	K	S	R		Y	M	S	-		Q	E	D	-		C	T	Q	F		T	N	L	L		S	Q	S	A		L	S	K	D		K	I	A	-		I	K	K	F		T	N	Y	D
K	K	S	R		Y	M	S	-		Q	E	D	-		C	T	Q	F		T	N	L	L		S	Q	S	A		L	S	K	D		K	I	A	-		I	K	K	F		T	N	Y	D
K	K	S	R		Y	M	S	-		Q	E	D	-		C	T	Q	F		T	N	L	L		S	Q	S	A		L	S	K	D		K	I	A	-		I	K	K	F		T	N	Y	D
K	K	S	R		Y	M	S	-		Q	E	D	-		C	T	Q	F		T	N	L	L		S	Q	S	A		L	S	K	D		K	I	A	-		I	K	K	F		T	N	Y	D
K	K	S	R		Y	M	S	-		Q	E	D	-		C	T	Q	F		T	N	L	L		S	Q	S	A		L	S	K	D		K	I	A	-		I	K	K	F		T	N	Y	D
-	K	S	R		Y	M	S	-		-	E	D	-		C	T	Q	F		-	N	L	L		S	Q	S	A		L	S	K	D		K	I	A	-		I	K	K	F		T	N	Y	D
K	K	S	R		Y	M	S	-		Q	E	D	-		C	T	Q	F		T	N	L	L		S	Q	S	A		L	S	K	D		K	I	A	-		I	K	K	F		T	N	Y	D
K	K	S	R		Y	M	S	-		Q	E	D	-		C	T	Q	F		T	N	L	L		S	Q	S	A		L	S	K	D		K	I	A	-		I	K	K	F		T	N	Y	D
K	K	S	R		Y	M	S	-		Q	E	D	-		C	T	Q	F		T	N	L	L		S	Q	S	A		L	S	K	D		K	I	A	-		I	K	K	F		T	N	Y	D
K	K	S	R		Y	M	S	-		Q	E	D	-		C	T	Q	F		T	N	L	L		S	Q	S	A		L	S	K	D		K	I	A	-		I	K	K	F		T	N	Y	D
K	K	S	R		Y	M	S	-		Q	E	D	-		C	T	Q	F		T	N	L	L		S	Q	S	A		L	S	K	D		K	I	A	-		I	K	K	F		T	N	Y	D
K	K	S	R		Y	M	S	-		Q	E	D	-		C	T	Q	F		T	N	L	L		S	Q	S	A		L	S	K	D		K	I	A	-		I	K	K	F		T	N	Y	D
K	K	S	R		Y	M	S	-		Q	E	D	-		C	T	Q	F		T	N	L	L		S	Q	S	A		L	S	K	D		K	I	A	-		I	K	K	F		T	N	Y	D
K	K	S	R		Y	M	S	-		Q	E	D	-		C	T	Q	F		T	N	L	L		S	Q	S	A		L	S	K	D		K	I	A	-		I	K	K	F		T	N	Y	D
K	K	S	R		Y	M	S	-		Q	E	D	-		C	T	Q	F		T	N	L	L		S	Q	S	A		L	S	K	D		K	I	A	-		I	K	K	F		T	N	Y	D
K	K	S	R		Y	M	S	-		Q	E	D	-		C	T	Q	F		T	N	L	L		S	Q	S	T		L	S	K	D		K	I	A	-		I	K	K	F		T	N	Y	D
K	K	S	R		Y	M	S	-		Q	E	D	-		C	T	Q	F		T	N	L	L		S	Q	S	A		L	S	K	D		K	I	A	-		I	K	K	F		T	N	Y	D
K	K	S	R		Y	M	S	-		Q	E	D	-		C	T	Q	F		T	N	L	L		S	Q	P	A		L	S	K	D		K	I	A	-		I	K	K	F		T	N	Y	D
K	K	S	R		Y	M	S	-		Q	E	D	-		C	T	Q	F		T	N	L	L		S	Q	S	A		L	S	K	D		K	I	A	-		I	K	K	F		T	N	Y	D
K	K	S	R		Y	M	S	-		Q	E	D	-		C	T	Q	F		T	N	L	L		S	Q	S	A		L	S	K	D		K	I	A	-		I	K	K	F		T	N	Y	D
K	K	S	R		Y	M	S	-		Q	E	D	-		C	T	Q	F		T	N	L	L		S	Q	S	A		L	S	K	D		K	I	A	-		I	K	K	F		T	N	Y	D
K	K	S	R		Y	M	-	-		Q	E	D	-		C	T	Q	F		T	N	L	L		S	Q	S	A		L	S	K	D		K	I	A	-		I	K	K	F		T	N	Y	D
K	K	S	R		Y	M	S	-		Q	E	D	-		C	T	Q	F		T	N	L	L		S	Q	S	A		L	S	K	D		K	I	A	-		I	K	K	F		T	N	Y	D
K	K	S	R		Y	M	S	-		Q	E	D	-		C	T	Q	F		T	N	L	L		N	Q	S	S		F	S	K	D		K	I	A	-		I	K	K	F		T	N	Y	D
K	K	S	R		Y	M	S	-		Q	E	D	-		C	T	Q	F		T	N	L	L		G	Q	-	I		L	S	R	D		K	I	A	-		I	K	K	F		T	N	Y	D
K	K	S	R		Y	M	S	-		Q	E	D	-		-	T	Q	F		T	N	L	L		S	Q	-	-		L	S	K	D		K	-	A	-		-	-	K	F		T	N	Y	D
-	K	S	R		Y	M	S	-		-	F	D	-		C	T	Q	F		-	N	L	L		S	Q	S	A		L	S	K	D		K	I	A	-		I	K	K	F		T	N	Y	D
K	K	S	R		Y	M	S	-		Q	E	D	-		C	T	H	Q		A	Q	M	V		N	Q	S	S		L	S	K	D		K	I	A	-		I	K	K	F		T	-	Y	D
K	K	S	R		Y	M	S	-		Q	E	D	-		S	M	H	A		T	N	L	L		S	L	S	P		L	T	K	D		N	L	V	-		I	K	K	F		T	-	Y	D
K	K	A	K		Y	-	S	-		Q	E	E	-		C	T	K	S		T	N	L	L		T	Q	-	S		L	S	R	-		C	V	S	S		I	K	-	-		T	E	F	-
S	R	A	K		F	L	W	N		Q	E	D	-		A	S	K	S		T	N	L	-		K	P	S	S		L	S	K	D		K	I	A	-		I	K	Q	F		T	-	F	D
S	R	A	K		F	L	W	N		P	Q	E	-		A	S	K	S		T	N	L	-		K	P	T	S		L	S	K	D		K	I	A	-		T	R	Q	D		A	G	F	E
S	R	A	K		F	L	W	N		P	Q	E	-		A	S	K	S		T	N	L	-		K	P	T	S		L	S	K	D		K	I	A	-		T	R	Q	D		S	G	F	E
S	R	A	K		F	L	W	N		P	Q	E	A		A	S	K	S		T	N	L	-		K	P	T	S		L	S	K	D		K	I	A	-		T	R	Q	D		S	G	F	E
S	R	A	K		-	-	W	N		Q	E	D	-		A	S	K	S		T	N	L	-		K	P	T	S		L	S	K	D		-	I	S	-		T	R	Q	S		A	A	A	E
S	R	A	K		F	L	W	N		Q	E	D	-		A	S	K	S		T	N	L	-		K	P	T	S		L	S	K	D		K	I	A	-		T	R	Q	S		A	A	A	E
S	R	A	K		F	L	W	N		Q	E	D	-		A	S	K	S		T	N	L	-		K	P	T	S		L	S	K	D		K	I	A	-		T	R	Q	S		A	A	A	E
S	R	A	K		F	L	W	N		Q	E	D	-		A	S	K	S		T	N	L	-		K	P	T	S		L	S	K	D		K	I	A	-		T	R	Q	S		A	A	A	E
-	R	A	K		F	L	W	N		Q	E	D	-		A	S	K	S		T	N	L	-		K	P	T	S		L	S	K	D		K	I	A	-		T	R	Q	S		T	G	F	D
S	R	A	K		F	L	W	N		Q	E	D	-		A	S	K	S		T	N	M	-		K	P	T	S		L	S	K	D		A	I	A	-		T	R	Q	S		T	G	F	D
S	R	A	K		F	L	W	N		Q	E	D	-		A	S	K	S		S	N	M	-		K	P	T	S		L	S	K	A		K	I	A	-		T	R	Q	S		T	G	F	D
S	R	A	K		F	L	W	N		Q	E	E	-		A	S	K	S		T	N	L	-		K	P	T	S		L	S	K	A		K	I	A	-		T	R	Q	S		T	-	F	D
S	R	A	K		F	M	W	N		P	Q	E	-		A	S	K	S		T	N	L	-		K	P	T	S		L	S	K	E		K	I	A	-		T	R	Q	S		S	G	F	D
S	R	A	K		F	L	W	N		Q	E	D	-		A	S	K	S		-	N	L	-		K	P	T	S		L	S	K	D		Q	I	A	-		T	R	I	A		T	G	F	D
E	K	A	K		F	L	W	S		Q	E	D	-		A	S	K	S		T	C	L	A		K	T	-	S		L	S	K	D		K	I	A	-		T	R	S	P		Q	V	F	A
K	K	S	R		F	L	W	D		Q	E	D	-		C	A	Q	P		T	N	L	G		K	Q	S	S		L	S	K	D		K	I	A	-		L	R	S	T		T	-	Y	D
K	K	S	R		F	L	W	N		Q	E	E	-		A	S	K	S		S	S	M	N		K	Q	S	S		L	S	K	D		N	L	P	-		T	R	K	F		T	-	Y	D
[truncated: 112 more columns]

## Sheet: 5th order
153	698	934	966	1081		347	424	1096	1360	1598		156	238	885	1089	1509		267	324	1404	1405	1561		21	23	711	1249	1254		49	128	969	1467	1473		29	743	871	1447	1584		1124	1215	1437	1458	1597		237	1190
V	L	I	N	Q		V	S	Q	L	P		V	I	L	R	R		L	L	N	D	G		T	V	T	M	S		L	V	D	N	S		N	F	I	L	D		T	A	H	E	L		C	A
V	L	I	N	Q		V	S	Q	L	P		V	I	L	R	R		L	L	N	D	G		-	-	T	M	S		L	V	D	N	S		N	F	I	L	D		T	A	H	E	L		C	A
V	L	I	N	Q		V	S	Q	L	P		V	I	L	R	R		L	L	N	D	G		-	-	T	M	S		L	V	D	N	S		N	F	I	L	D		T	A	H	E	L		C	A
V	L	I	N	Q		V	S	Q	L	P		V	I	L	R	R		L	L	N	D	G		A	D	T	M	S		L	V	D	N	S		N	F	I	L	D		T	A	H	E	L		C	A
V	L	I	N	Q		V	S	Q	L	P		V	I	L	R	R		L	L	N	D	G		-	-	T	M	S		-	V	D	N	S		-	F	I	L	D		T	A	H	E	L		C	A
V	L	I	N	Q		V	S	Q	L	P		V	I	L	R	R		L	L	N	D	G		T	-	T	M	S		L	V	D	N	S		N	F	I	L	D		T	A	H	E	L		C	A
V	L	I	N	Q		V	S	Q	L	P		V	I	L	R	R		L	L	N	D	G		-	-	T	M	S		-	V	D	N	S		-	F	I	L	D		T	A	H	E	L		C	A
V	L	I	N	Q		V	S	Q	L	P		V	I	L	R	R		L	L	N	D	G		T	I	T	M	S		L	V	D	N	S		N	F	I	L	D		T	A	H	E	L		C	A
V	L	I	N	Q		V	S	Q	L	P		V	I	L	R	R		L	L	N	D	G		-	-	T	M	S		L	V	D	N	S		N	F	I	L	D		T	A	H	E	L		C	A
V	L	I	N	Q		V	S	Q	L	P		V	I	L	R	R		L	L	N	D	G		-	-	T	M	S		L	V	D	N	S		N	F	I	L	D		T	A	H	E	L		C	A
V	L	I	N	Q		V	S	Q	L	P		V	I	L	R	R		L	L	N	D	G		-	-	T	M	S		-	V	D	N	S		-	F	I	L	D		T	A	H	E	L		C	A
V	L	I	N	Q		V	S	Q	L	P		V	I	L	R	R		L	L	N	D	G		-	-	T	M	S		-	V	D	N	S		-	F	I	L	D		T	A	H	E	L		C	A
V	L	I	N	Q		V	S	Q	L	P		V	I	L	R	R		L	L	N	D	G		T	V	T	M	S		L	V	D	N	S		N	F	I	L	D		T	A	H	E	L		C	A
V	L	I	N	Q		V	S	Q	L	P		V	I	L	R	R		L	L	N	D	G		-	-	T	M	S		-	V	D	N	S		-	F	I	L	D		T	A	H	E	L		C	A
V	L	I	N	Q		V	S	Q	L	P		V	I	L	R	R		L	L	N	D	G		-	-	T	M	S		-	I	D	N	S		-	F	I	L	D		T	A	H	E	L		C	A
V	L	I	N	Q		V	S	Q	L	P		V	I	L	R	R		L	L	N	D	G		-	-	T	M	S		L	V	D	N	S		N	F	I	L	D		T	A	H	E	L		C	A
V	L	I	N	Q		V	S	Q	L	P		V	I	L	R	R		L	L	N	D	G		-	-	T	M	S		-	V	D	N	S		-	F	I	L	D		T	A	H	E	L		C	A
V	L	I	N	Q		V	S	Q	L	P		V	I	L	R	R		L	L	N	D	S		-	-	T	M	S		L	V	D	N	S		N	F	I	L	D		T	A	H	E	L		C	A
V	L	I	N	Q		V	S	Q	L	P		V	I	L	R	R		L	L	N	D	G		-	-	T	M	S		L	V	D	N	S		N	F	I	L	D		T	A	H	E	L		C	A
V	L	I	N	Q		V	S	Q	L	P		V	I	L	R	R		L	-	N	D	G		T	V	T	M	S		L	V	D	N	S		N	F	I	L	D		T	A	H	E	L		C	A
V	L	I	N	Q		V	S	Q	L	P		V	I	L	R	R		L	L	N	D	G		T	V	T	M	S		L	V	D	N	S		N	F	I	L	D		T	A	H	E	L		C	A
V	L	I	N	Q		V	S	Q	L	P		V	I	L	R	R		L	L	N	D	G		T	V	T	M	S		L	V	D	N	S		N	F	I	L	D		T	A	H	E	L		C	A
V	L	I	N	Q		V	S	Q	L	P		V	I	L	R	R		L	L	N	D	G		T	V	T	M	S		L	V	D	N	S		N	F	I	L	D		T	A	H	E	L		C	A
V	L	I	N	Q		V	S	Q	L	P		V	I	L	R	R		L	L	N	D	G		T	V	T	M	S		L	V	D	N	S		N	F	I	L	D		T	A	H	E	L		C	A
V	L	I	N	Q		V	S	Q	L	P		V	I	L	R	R		L	L	N	D	G		-	-	T	M	S		-	V	D	N	S		-	F	I	L	D		T	A	H	E	L		C	A
V	L	I	N	Q		V	S	Q	L	P		V	I	L	R	R		L	L	N	D	G		T	V	T	M	S		L	V	D	N	S		N	F	I	L	D		T	A	H	E	L		C	A
V	L	I	N	Q		V	S	Q	L	P		V	I	L	R	R		L	L	N	D	G		T	V	T	M	S		L	V	D	N	S		N	F	I	L	D		T	A	H	E	L		C	A
V	L	I	N	Q		V	S	Q	L	P		V	I	L	R	R		L	L	N	D	G		T	V	T	M	S		L	V	D	N	S		N	F	I	L	D		T	A	H	E	L		C	A
V	L	I	N	Q		V	S	Q	L	P		V	I	L	R	R		L	L	N	D	G		T	V	T	M	S		L	V	D	N	S		N	F	I	L	D		T	A	H	E	L		C	A
V	L	I	N	Q		V	S	Q	L	P		V	I	L	R	R		L	L	N	D	G		T	V	T	M	S		L	V	D	N	S		N	F	I	L	D		T	A	H	E	L		C	A
V	L	I	N	Q		V	S	Q	L	P		V	I	L	R	R		L	L	N	D	G		-	-	T	M	S		-	V	D	N	S		-	F	I	L	D		T	A	H	E	L		C	A
V	L	I	N	Q		V	S	Q	L	P		V	I	L	R	R		L	L	N	D	G		T	V	T	M	S		L	V	D	N	S		N	F	I	L	D		T	A	H	E	L		C	A
V	L	I	N	Q		V	S	Q	L	P		V	I	L	R	R		L	L	N	D	G		T	V	T	M	S		L	V	D	N	S		N	F	I	L	D		T	A	H	E	L		C	A
V	L	I	N	Q		V	S	Q	L	P		V	I	L	R	R		L	L	N	D	G		T	V	T	M	S		L	V	D	N	S		N	F	I	L	D		T	A	H	E	L		C	A
V	L	I	N	Q		V	S	Q	L	P		V	I	L	R	R		L	L	N	D	G		T	V	T	M	S		L	V	D	N	S		N	F	I	L	D		S	A	N	E	L		C	A
V	L	I	N	Q		V	S	Q	L	P		V	I	L	R	R		L	L	N	D	G		I	V	T	M	S		L	V	D	N	S		N	F	I	L	D		T	A	Y	E	L		C	A
V	L	I	N	Q		V	S	Q	L	P		V	I	L	R	R		L	L	N	D	A		T	V	T	M	S		L	V	D	N	S		N	F	I	L	D		T	A	H	E	L		C	A
V	L	I	N	Q		V	S	Q	L	P		V	I	L	R	R		L	L	N	D	G		-	-	T	M	S		-	V	D	N	S		-	F	I	L	D		T	A	H	E	L		C	A
V	L	I	N	Q		V	S	Q	L	P		V	I	L	R	R		L	L	N	D	G		M	T	T	M	S		L	V	D	N	S		N	F	I	L	D		T	T	H	E	L		C	A
V	L	I	N	Q		V	S	Q	L	P		V	I	L	R	R		L	L	N	D	G		-	-	T	M	S		-	V	D	N	S		-	F	I	L	D		T	A	H	E	L		C	A
V	L	I	N	Q		V	S	Q	L	P		V	I	L	R	R		L	L	N	D	G		T	V	T	M	S		L	V	D	N	S		N	F	I	L	D		T	A	H	E	L		C	A
V	L	I	N	Q		V	S	Q	L	P		V	I	L	R	R		L	L	N	D	G		T	V	T	M	S		L	V	D	N	S		N	F	I	L	D		T	A	H	E	L		C	A
V	L	I	N	Q		V	S	Q	L	P		V	I	L	R	R		L	L	N	D	G		-	-	T	M	S		-	V	D	N	S		-	F	I	L	D		T	A	H	E	L		C	A
V	L	I	N	Q		V	S	Q	L	P		V	I	L	R	R		L	L	N	D	G		T	V	T	M	S		L	V	D	N	S		N	F	I	L	D		T	A	H	E	L		C	A
V	L	I	N	Q		V	S	Q	L	P		V	I	L	R	R		L	L	N	D	G		T	V	T	M	S		L	V	D	N	S		N	F	I	L	D		T	A	H	E	L		C	A
V	L	I	N	Q		V	S	Q	L	P		V	I	L	R	R		L	L	N	D	A		-	L	T	M	S		L	V	D	N	S		N	F	I	L	D		T	A	H	E	L		C	A
V	L	I	N	Q		V	S	Q	L	P		V	I	L	R	R		L	L	N	D	G		T	V	T	M	S		L	V	D	N	S		N	F	I	L	D		T	A	H	E	L		C	A
V	L	I	N	Q		V	S	Q	L	P		V	I	L	R	R		L	L	N	D	G		A	G	T	M	S		L	V	D	N	S		N	F	I	L	D		T	A	H	E	L		C	A
V	L	I	N	Q		V	S	Q	L	P		V	I	L	R	R		L	L	N	D	G		-	-	T	M	S		L	V	D	N	S		N	F	I	L	D		T	A	H	E	L		C	A
V	L	I	N	Q		V	S	Q	L	P		V	I	L	R	R		L	L	N	D	G		-	-	T	M	S		L	V	D	N	S		N	F	I	L	D		T	A	H	E	L		C	A
V	L	I	N	Q		V	S	Q	L	P		V	I	L	R	R		L	L	N	D	G		T	V	T	M	S		L	V	D	N	S		N	F	I	L	D		T	A	H	E	L		C	A
V	L	I	N	Q		V	S	Q	L	P		V	I	L	R	R		L	L	N	D	G		-	-	T	M	S		-	V	D	N	S		-	F	I	L	D		T	A	H	E	L		C	A
V	L	I	N	Q		V	S	Q	L	P		V	I	L	R	R		L	L	N	D	G		-	-	T	M	S		L	V	D	N	S		N	F	I	L	D		S	A	H	E	L		C	A
V	L	I	N	Q		V	S	Q	L	P		V	I	L	R	R		L	L	N	D	G		-	-	T	M	S		L	V	D	N	S		N	F	I	L	D		S	A	H	E	L		C	A
V	L	I	N	Q		V	S	Q	L	P		V	I	L	R	R		L	L	N	D	G		L	A	T	M	S		L	V	D	N	S		N	F	I	L	D		S	A	H	E	L		C	A
V	L	I	N	Q		V	S	Q	L	P		V	I	L	R	R		L	L	N	D	G		I	-	T	M	S		L	V	D	N	S		N	F	I	L	D		S	A	H	E	L		C	A
V	L	I	N	Q		V	S	Q	L	P		V	I	L	R	R		L	L	N	D	G		I	-	T	M	S		L	V	D	N	S		N	F	I	L	D		S	A	H	E	L		C	A
V	L	I	N	Q		V	S	Q	L	P		V	I	L	R	R		L	L	N	D	G		P	-	T	M	S		L	V	D	N	S		N	F	I	L	D		S	A	H	E	L		C	A
V	L	I	N	Q		V	S	Q	L	P		V	I	L	R	R		L	L	N	D	G		T	V	T	M	S		L	V	D	N	S		N	F	I	L	D		T	A	H	E	L		C	A
V	L	I	N	Q		V	S	Q	L	P		V	I	L	R	R		L	L	N	D	G		C	Q	T	M	S		L	V	D	N	S		N	F	I	L	D		T	A	H	E	L		C	A
V	L	I	N	Q		V	S	Q	L	P		V	I	L	R	R		L	L	N	D	G		-	V	T	M	S		L	V	D	N	S		N	F	I	L	D		T	A	H	E	L		C	A
V	L	I	N	Q		V	S	Q	L	P		V	I	L	R	R		L	L	N	D	G		T	V	T	M	S		L	V	D	N	S		N	F	I	L	D		S	A	H	E	L		C	A
V	L	I	N	Q		V	S	Q	L	P		V	I	L	R	R		L	L	N	D	G		T	V	T	M	S		L	I	D	C	P		N	F	I	L	D		T	A	H	E	L		C	A
V	L	I	N	Q		V	S	Q	L	P		V	I	L	R	R		L	L	N	D	G		-	-	T	M	S		L	I	D	C	P		N	F	I	L	D		T	A	H	E	L		C	A
V	L	I	N	Q		V	S	Q	L	P		V	I	L	R	R		L	L	N	D	G		-	-	T	M	S		L	I	D	Y	P		-	F	I	L	D		T	A	H	E	L		C	A
V	L	I	N	Q		V	S	Q	L	P		V	I	L	R	R		L	L	N	D	G		P	C	T	M	S		L	V	D	N	P		N	F	I	L	D		T	A	H	E	L		C	A
V	L	-	N	Q		V	S	Q	L	-		V	-	L	R	R		L	L	N	D	-		-	L	T	M	S		L	V	D	-	-		N	F	I	L	-		-	A	H	E	-		-	A
V	L	I	N	Q		V	S	Q	L	P		V	I	L	R	R		L	L	N	D	G		-	M	T	M	S		L	V	D	N	S		N	F	I	L	D		-	A	H	E	L		C	A
V	L	I	N	Q		V	S	Q	L	P		V	I	L	R	R		L	L	N	D	G		T	-	T	M	S		M	I	E	D	P		N	L	I	L	D		S	S	Q	D	K		C	A
V	L	I	N	Q		V	S	Q	L	P		V	I	L	R	R		L	L	N	D	G		K	N	T	M	S		I	I	E	D	P		N	L	I	L	D		S	S	Q	D	K		C	A
V	L	I	N	Q		V	S	Q	L	P		V	I	L	R	R		L	L	N	D	G		-	-	T	M	S		M	I	E	D	P		I	L	V	I	E		P	P	Q	D	K		C	A
V	L	I	N	Q		V	S	Q	L	P		V	I	L	R	R		L	L	N	D	G		T	-	T	M	S		M	I	E	D	P		I	L	V	I	E		P	P	Q	D	K		C	A
V	L	I	N	Q		V	S	Q	L	P		V	I	L	R	R		L	L	N	D	G		-	-	T	M	S		M	I	E	D	P		I	L	V	I	E		P	P	Q	D	K		C	A
V	L	I	N	Q		V	S	Q	L	P		V	I	L	R	R		L	L	N	D	G		-	-	T	M	S		M	I	E	D	P		I	L	V	I	E		P	P	Q	D	K		C	A
V	L	I	N	Q		V	S	Q	L	P		V	I	L	R	R		L	L	N	D	G		-	-	T	M	S		M	I	E	D	P		I	L	V	I	E		P	P	Q	D	K		C	A
V	L	I	N	Q		V	S	Q	L	P		V	I	L	R	R		L	L	N	D	G		-	-	T	M	S		M	I	E	D	P		I	L	V	I	E		P	P	Q	D	K		C	A
V	L	I	N	Q		V	S	Q	L	P		V	I	L	R	R		L	L	N	D	G		-	-	T	M	S		M	I	E	D	P		I	L	V	I	E		P	P	Q	D	K		C	A
V	L	I	N	Q		V	S	Q	L	P		V	I	L	R	R		L	L	N	D	G		T	-	T	M	S		M	I	E	D	P		I	L	V	I	E		P	P	Q	D	K		C	A
V	L	I	N	Q		V	S	Q	L	P		V	I	L	R	R		L	L	N	D	G		T	-	T	M	S		M	I	E	D	P		I	L	V	I	E		P	P	Q	D	K		C	A
V	L	I	N	Q		V	S	Q	L	P		V	I	L	R	R		L	L	N	D	G		T	-	T	M	S		M	I	E	D	P		I	L	V	I	E		P	P	Q	D	K		C	A
V	L	I	N	Q		V	S	Q	L	P		V	I	L	R	R		L	L	N	D	G		T	-	T	M	S		M	I	E	D	P		I	L	V	I	E		P	P	Q	D	K		C	A
V	L	I	N	Q		V	S	Q	L	P		V	I	L	R	R		L	L	N	D	G		T	-	T	M	S		M	I	E	D	P		I	L	V	I	E		P	P	Q	D	K		C	A
V	L	I	N	Q		V	S	Q	L	P		V	I	L	R	R		L	L	N	D	G		-	-	T	M	S		M	I	E	D	P		I	L	V	I	E		P	P	Q	D	K		C	A
V	L	I	N	Q		V	S	Q	L	P		V	I	L	R	R		L	L	N	D	G		-	-	T	M	S		-	I	E	D	P		-	L	V	I	E		P	P	Q	G	K		C	A
V	L	I	N	Q		V	S	Q	L	P		V	I	L	R	R		L	L	N	D	G		-	-	T	M	S		M	I	E	D	P		I	L	V	I	E		P	P	Q	D	K		C	A
V	L	I	N	Q		V	S	Q	L	P		V	I	L	R	R		L	L	N	D	G		-	-	T	M	S		M	I	E	D	P		I	L	V	I	E		P	P	Q	D	K		C	A
V	L	I	N	Q		V	S	Q	L	P		V	I	L	R	R		L	L	N	D	G		-	-	T	M	S		M	I	E	D	P		I	L	V	I	E		P	P	Q	D	K		C	A
V	L	I	N	Q		V	S	Q	L	P		V	I	L	R	R		L	L	N	D	G		-	-	T	M	S		M	I	E	D	P		M	L	V	I	E		S	P	Q	D	K		C	A
V	L	I	N	Q		V	S	Q	L	P		V	I	L	R	R		L	L	N	D	G		-	-	T	M	S		M	I	E	D	P		M	L	V	I	E		S	P	Q	D	K		C	A
V	L	I	N	Q		V	S	Q	L	P		V	I	L	R	R		L	L	N	D	G		T	-	T	M	S		M	I	E	D	P		M	L	V	I	E		S	P	Q	D	K		C	A
V	L	I	N	Q		V	S	Q	L	P		V	I	L	R	R		L	L	N	D	G		T	-	T	M	S		M	I	E	D	P		M	L	V	I	E		S	P	Q	D	K		C	A
V	L	I	N	Q		V	S	Q	L	P		V	I	L	R	R		L	L	N	D	G		T	-	T	M	S		M	I	E	D	P		M	L	V	I	E		S	P	Q	D	K		C	A
V	L	I	N	Q		V	S	Q	L	P		V	I	L	R	R		L	L	N	D	G		T	-	T	M	S		M	I	E	D	P		M	L	V	I	E		S	P	Q	D	K		C	A
V	L	I	N	Q		V	S	Q	L	P		V	I	L	R	R		L	L	N	D	G		-	-	T	M	S		M	I	E	D	P		M	L	V	I	E		S	P	Q	D	K		C	A
V	L	I	N	Q		V	S	Q	L	P		V	I	L	R	R		L	L	N	D	G		-	-	T	M	S		M	I	E	D	P		I	L	V	I	E		P	P	Q	D	K		C	A
V	L	I	N	Q		V	S	Q	L	P		V	I	L	R	R		L	L	N	D	G		-	-	T	M	S		L	I	E	D	P		I	L	V	I	E		P	P	Q	D	K		C	A
V	L	I	N	Q		V	S	Q	L	P		V	I	L	R	R		L	L	N	D	G		T	-	T	M	S		M	I	E	D	P		I	L	V	I	E		P	P	Q	D	K		C	A
V	L	I	N	Q		V	S	Q	L	P		V	I	L	R	R		L	L	N	D	G		-	-	T	M	S		M	I	E	D	P		I	L	V	I	E		P	P	Q	D	K		C	A
V	L	I	N	Q		V	S	Q	L	P		V	I	L	R	R		L	L	N	D	G		T	-	T	M	S		M	I	E	D	P		I	L	V	I	E		P	P	Q	D	K		C	A
V	L	I	N	Q		V	S	Q	L	P		V	I	L	R	R		L	L	N	D	G		T	K	T	M	S		M	I	E	D	P		I	L	V	I	E		P	P	Q	D	K		C	A
V	L	I	N	Q		V	S	Q	L	P		V	I	L	R	R		L	L	N	D	G		-	-	T	M	S		M	I	E	D	P		I	L	V	I	E		P	P	Q	D	K		C	A
V	L	I	N	Q		V	S	Q	L	P		M	V	I	K	K		L	L	N	D	G		T	V	T	M	S		M	I	E	D	P		N	F	V	L	D		M	P	P	N	T		C	A
V	L	I	N	Q		V	S	Q	L	P		M	V	I	K	R		L	L	N	D	G		T	V	T	M	S		M	I	E	D	P		N	F	I	L	D		M	P	Q	N	R		C	A
V	L	I	N	Q		V	S	Q	L	P		M	V	I	K	R		L	L	N	D	G		-	-	T	M	S		L	-	E	-	-		N	F	I	L	D		M	P	Q	N	R		C	A
V	L	I	N	Q		V	S	Q	L	P		V	I	L	R	R		L	L	N	D	G		-	-	T	M	S		-	I	E	D	P		-	L	V	I	E		S	P	Q	D	K		C	A
V	L	I	N	Q		I	A	H	P	D		V	I	I	K	K		V	L	D	D	K		Y	C	T	M	S		M	I	E	E	P		N	F	V	L	D		-	A	Q	E	R		C	A
V	L	I	N	Q		T	T	Q	P	S		V	I	I	K	R		I	M	E	E	V		T	V	T	M	T		M	I	E	D	P		K	F	I	I	D		A	A	Q	E	Q		C	A
V	L	I	N	Q		V	S	Q	L	-		M	I	L	K	R		L	L	N	S	G		T	V	T	M	S		M	I	E	D	P		Q	L	V	I	-		L	A	E	E	-		L	A
D	M	V	Q	E		I	T	R	S	D		M	V	I	K	K		I	M	S	F	V		P	L	T	V	S		L	I	D	D	-		-	L	V	F	-		N	L	F	N	S		C	A
D	M	V	Q	E		I	T	R	S	D		M	V	I	K	K		V	M	S	V	M		A	V	A	I	A		L	V	D	D	-		-	L	V	I	-		P	L	P	N	R		C	S
D	M	V	Q	E		I	T	R	S	E		M	V	I	K	K		V	M	S	V	M		H	T	A	I	A		L	V	D	D	-		-	L	V	I	-		P	L	P	N	R		C	A
D	M	V	Q	E		I	T	R	S	E		M	V	I	K	K		V	M	S	V	M		H	T	A	I	A		L	V	D	N	-		-	L	V	I	-		P	L	P	N	R		C	A
D	M	V	Q	E		I	T	R	S	D		M	-	I	K	K		-	M	S	F	M		A	M	A	I	A		L	I	D	D	-		-	L	V	I	-		K	L	T	N	R		-	T
D	M	V	Q	E		I	T	R	S	D		M	V	I	K	K		V	M	S	F	M		A	M	A	I	A		L	I	D	D	-		-	L	V	I	-		K	L	T	N	R		S	T
D	M	V	Q	E		I	T	R	S	D		M	V	I	K	K		V	M	S	F	M		A	M	A	I	A		L	I	D	D	-		-	L	V	I	-		K	L	T	N	R		S	T
D	M	V	Q	E		I	T	R	S	D		M	V	I	K	K		V	M	S	F	M		A	M	A	I	A		L	I	D	D	-		-	L	V	I	-		K	L	T	N	R		S	T
D	M	V	Q	E		I	T	R	S	D		M	V	I	K	K		V	M	S	F	M		A	M	A	I	A		L	I	D	D	-		-	L	V	I	-		R	L	P	N	R		C	A
D	M	V	Q	E		I	T	R	S	D		M	V	I	K	K		V	M	S	F	M		A	M	A	I	A		L	I	D	D	-		-	L	V	I	-		R	L	P	N	R		C	A
D	M	V	Q	E		I	T	R	S	D		M	V	I	K	K		V	L	-	-	M		A	L	A	I	A		L	I	D	D	R		T	L	V	I	-		-	L	P	N	R		C	A
D	M	V	Q	E		I	T	R	S	E		M	V	I	K	K		V	L	-	-	M		A	L	A	I	A		L	I	D	D	R		-	L	V	I	-		-	L	P	N	R		C	A
D	M	V	Q	E		I	T	R	S	G		M	V	I	K	K		V	M	S	F	M		S	M	T	V	A		L	I	D	D	-		-	L	V	S	-		T	L	-	N	R		C	A
D	M	V	Q	E		V	T	R	S	-		M	V	I	K	K		V	L	S	S	M		-	-	A	I	A		L	I	D	D	-		-	L	V	I	-		R	L	P	N	-		C	A
D	M	V	Q	E		I	T	R	S	E		M	V	I	K	K		I	M	P	Y	K		T	V	T	M	S		L	I	E	D	-		K	L	V	I	E		R	L	P	N	R		C	A
D	M	V	T	E		I	T	R	S	E		M	I	I	K	K		V	M	S	F	V		T	V	T	M	S		M	I	E	D	P		N	L	V	L	-		M	L	P	N	R		C	A
D	M	V	Q	E		I	T	R	S	D		M	V	I	K	K		V	M	S	F	M		T	V	T	M	S		M	I	D	D	-		N	L	V	V	E		G	L	S	S	R		C	A
[truncated: 128 more columns]

## Sheet: 6th order
387	1035	1182	1442	1450	1479		278	546	1015	1393	1562	1620		47	208	602	1066	1101	1357		985	1385	1386	1389	1453	1614		1	5	11	15	19	20		97	223	845	1030	1341	1395		608	1345	1397	1398	1434	1621		6
C	T	S	Q	F	F		F	A	T	E	R	V		K	K	S	S	R	D		T	D	D	N	Y	D		M	G	A	G	A	L		T	S	N	L	K	L		L	D	V	K	K	D		G
C	T	S	Q	F	F		F	A	T	E	R	V		K	K	S	S	R	D		T	D	D	N	Y	D		-	-	-	-	-	-		T	S	N	L	K	L		L	D	V	K	K	D		-
C	T	S	Q	F	F		F	A	T	E	R	V		K	K	S	S	R	D		T	D	D	N	Y	D		-	-	-	-	-	-		T	S	N	L	K	L		L	D	V	K	K	D		-
C	T	S	Q	F	F		F	A	T	E	R	V		K	K	S	S	R	D		T	D	D	N	Y	D		W	S	E	A	V	V		T	S	N	L	K	L		L	D	V	K	K	D		G
C	T	S	Q	F	F		F	A	T	E	R	V		-	K	S	S	R	D		T	D	D	N	Y	D		-	-	-	-	-	-		T	S	N	L	K	L		L	D	V	K	K	D		-
C	T	S	Q	F	F		F	A	T	E	R	V		K	K	S	S	R	D		T	D	D	N	Y	D		M	G	A	-	A	L		T	S	N	L	K	L		L	D	V	K	K	D		G
C	T	S	Q	F	F		F	A	T	E	R	V		-	K	S	S	R	D		T	D	D	N	Y	D		-	-	-	-	-	-		T	S	N	L	K	L		L	D	V	K	K	D		-
C	T	S	Q	F	F		F	A	T	E	R	V		K	K	S	S	R	D		T	D	D	N	Y	D		L	-	-	-	-	-		T	S	N	L	K	L		L	D	V	K	K	D		-
C	T	S	Q	F	F		F	A	T	E	R	V		K	K	S	S	R	D		T	D	D	N	Y	D		-	-	-	-	-	-		T	S	N	L	K	L		L	D	V	K	K	D		-
C	T	S	Q	F	F		F	A	T	E	R	V		K	K	S	S	R	D		T	D	D	N	Y	D		M	-	-	-	-	-		T	S	N	L	K	L		L	D	V	K	K	D		-
C	T	S	Q	F	F		F	A	T	E	R	V		-	K	S	S	R	D		T	D	D	N	Y	D		-	-	-	-	-	-		T	S	N	L	K	L		L	D	V	K	K	D		-
C	T	S	Q	F	F		F	A	T	E	R	V		-	K	S	S	R	D		T	D	D	N	Y	D		-	-	-	-	-	-		T	S	N	L	K	L		L	D	V	K	K	D		-
C	T	S	Q	F	F		F	A	T	E	R	V		K	K	S	S	R	D		T	D	D	N	Y	D		M	V	A	-	A	L		T	S	N	L	K	L		L	D	V	K	K	D		G
C	T	S	Q	F	F		F	A	T	E	R	V		-	K	S	S	R	D		T	D	D	N	Y	D		-	-	-	-	-	-		T	S	N	L	K	L		L	D	V	K	K	D		-
C	T	S	Q	F	F		F	A	T	E	R	V		-	K	S	S	R	D		T	D	D	N	Y	D		-	-	-	-	-	-		T	S	N	L	K	L		L	D	V	K	K	D		-
C	T	S	Q	F	F		F	A	T	E	R	V		K	K	S	S	R	D		T	D	D	N	Y	D		-	-	-	-	-	-		T	S	N	L	K	L		L	D	V	K	K	D		-
C	T	S	Q	F	F		F	A	T	E	R	V		-	K	S	S	R	D		T	D	D	N	Y	D		-	-	-	-	-	-		T	S	N	L	K	L		L	D	V	K	K	D		-
C	T	S	Q	F	F		F	A	T	E	R	V		K	K	S	S	R	D		T	D	D	N	Y	D		L	G	S	V	-	-		T	S	N	L	K	L		L	D	V	K	K	D		A
C	T	S	Q	F	F		F	A	T	E	R	V		K	K	S	S	R	D		T	D	D	N	Y	D		M	-	-	-	-	-		T	S	N	L	K	L		L	D	V	K	K	D		-
C	T	S	Q	F	F		F	A	A	E	R	V		K	K	S	S	R	D		T	D	D	N	Y	D		M	G	A	G	A	L		T	S	N	L	K	L		L	D	V	K	K	D		G
C	T	S	Q	F	F		F	A	T	E	R	V		K	K	S	S	R	D		T	D	D	N	Y	D		M	G	A	G	A	L		T	S	N	L	K	L		L	D	V	K	K	D		G
C	T	S	Q	F	F		F	A	T	E	R	V		K	K	S	S	R	D		T	D	D	N	Y	D		M	G	A	G	A	L		T	S	N	L	K	L		L	D	V	K	K	D		G
C	T	S	Q	F	F		F	A	T	E	R	V		K	K	S	S	R	D		T	D	D	N	Y	D		M	G	A	G	A	L		T	S	N	L	K	L		L	D	V	K	K	D		G
C	T	S	Q	F	F		F	A	T	E	R	V		K	K	S	S	R	D		T	D	D	N	Y	D		M	G	A	G	A	L		T	S	N	L	K	L		L	D	V	K	K	D		G
C	T	S	Q	F	F		F	A	T	E	R	V		-	K	S	S	R	D		T	D	D	N	Y	D		-	-	-	-	-	-		T	S	N	L	K	L		L	D	V	K	K	D		-
C	T	S	Q	F	F		F	A	T	E	R	V		K	K	S	S	R	D		T	D	D	N	Y	D		M	G	A	G	A	L		T	S	N	L	K	L		L	D	V	K	K	D		G
C	T	S	Q	F	F		F	A	T	E	R	V		K	K	S	S	R	D		T	D	D	N	Y	D		M	G	A	G	A	L		T	S	N	L	K	L		L	D	V	K	K	D		G
C	T	S	Q	F	F		F	A	T	E	R	V		K	K	S	S	R	D		T	D	D	N	Y	D		M	G	A	G	A	L		T	S	N	L	K	L		L	D	V	K	K	D		G
C	T	S	Q	F	F		F	A	T	E	R	V		K	K	S	S	R	D		T	D	D	N	Y	D		M	G	A	G	A	L		T	S	N	L	K	L		L	D	V	K	K	D		G
C	T	S	Q	F	F		F	A	T	E	R	V		K	K	S	S	R	D		T	D	D	N	Y	D		M	G	A	G	A	L		T	S	N	L	K	L		L	D	V	K	K	D		G
C	T	S	Q	F	F		F	A	T	E	R	V		-	K	S	S	R	D		T	D	D	N	Y	D		-	-	-	-	-	-		T	S	N	L	K	L		L	D	V	K	K	D		-
C	T	S	Q	F	F		F	A	T	E	R	V		K	K	S	S	R	D		T	D	D	N	Y	D		M	G	A	G	A	L		T	S	N	L	K	L		L	D	V	K	K	D		G
C	T	S	Q	F	F		F	A	T	E	R	V		K	K	S	S	R	D		T	D	D	N	Y	D		M	G	A	G	A	L		T	S	N	L	K	L		L	D	V	K	K	D		G
C	T	S	Q	F	F		F	A	T	E	R	V		K	K	S	S	R	D		T	D	D	N	Y	D		M	-	-	G	A	L		T	S	N	L	K	L		L	D	V	K	K	D		-
C	T	S	Q	F	F		F	A	T	E	R	V		K	K	S	S	R	D		T	A	A	S	Y	D		M	-	-	G	A	L		T	S	N	L	K	L		L	D	V	K	K	D		-
C	T	S	Q	F	F		F	A	T	E	R	V		K	K	S	S	R	D		T	D	D	N	Y	D		-	-	-	S	V	L		T	S	N	L	K	L		L	D	V	K	K	D		-
C	T	S	Q	F	F		F	A	T	E	R	V		K	K	S	S	R	D		T	D	D	N	Y	D		M	G	A	G	A	L		T	S	N	L	K	L		L	D	V	K	K	D		G
C	T	S	Q	F	F		F	A	T	E	R	V		-	K	S	S	R	D		T	D	D	N	Y	D		-	-	-	-	-	-		T	S	N	L	K	L		L	D	V	K	K	D		-
C	T	S	Q	F	F		F	A	T	E	R	V		K	K	S	S	R	D		T	D	D	N	Y	D		-	-	-	-	-	-		T	S	N	L	K	L		L	D	V	K	K	D		-
C	T	S	Q	F	F		F	A	T	E	R	V		-	K	S	S	R	D		T	E	D	D	Y	D		-	-	-	-	-	-		T	S	N	L	K	L		L	D	V	K	K	D		-
C	T	S	Q	F	F		F	A	T	E	R	V		K	K	S	S	R	D		T	D	D	N	Y	D		M	G	A	-	A	L		T	S	N	L	K	L		L	D	V	K	K	D		G
C	T	S	Q	F	F		F	A	T	E	R	V		K	K	S	S	R	D		T	D	D	N	Y	D		M	G	S	A	A	L		T	S	N	L	K	L		L	D	V	K	K	D		G
C	T	S	Q	F	F		F	A	T	E	R	V		-	K	S	S	R	D		T	D	D	N	Y	D		-	-	-	-	-	-		T	S	N	L	K	L		L	D	V	K	K	D		-
C	T	S	Q	F	F		F	A	T	E	R	V		K	K	S	S	R	D		T	D	D	N	Y	D		M	G	A	G	A	L		T	S	N	L	K	L		L	D	V	K	K	D		G
C	T	S	Q	F	F		F	A	T	E	R	V		K	K	S	S	R	D		T	D	D	N	Y	D		M	G	A	G	A	L		T	A	N	L	K	L		L	D	V	K	K	D		G
C	T	S	Q	F	F		F	A	T	E	R	V		K	K	S	S	R	D		T	D	D	N	Y	D		-	-	M	G	-	-		T	S	N	L	K	L		L	D	V	K	K	D		-
C	T	S	Q	F	F		F	A	T	E	R	V		K	K	S	S	R	D		T	D	D	N	Y	D		M	-	A	G	A	L		T	S	N	L	K	L		L	D	V	K	K	D		-
C	T	S	Q	F	F		F	A	T	E	R	V		K	K	S	S	R	D		T	D	D	N	Y	D		M	P	N	G	S	S		T	S	N	L	K	L		L	D	V	K	K	D		F
C	T	S	Q	F	F		F	A	T	E	R	V		K	K	S	S	R	D		T	D	D	N	Y	D		-	-	-	-	-	-		T	S	N	L	K	L		L	D	V	K	K	D		-
C	T	S	Q	F	F		F	A	T	E	R	V		K	K	S	S	R	D		T	D	D	N	Y	D		-	-	-	-	-	-		T	S	N	L	K	L		L	D	V	K	K	D		-
C	T	S	Q	F	F		F	A	T	E	R	V		K	K	S	S	R	D		T	D	D	N	Y	D		M	G	-	G	T	L		T	S	N	L	K	L		L	D	V	K	K	D		-
C	T	S	Q	F	F		F	A	T	E	R	V		-	K	S	S	R	D		T	D	D	-	Y	D		-	-	-	-	-	-		T	S	N	L	K	L		L	D	V	K	K	D		-
C	T	S	Q	F	F		F	A	T	E	R	V		K	K	S	S	R	D		T	D	D	N	Y	D		-	-	-	-	-	-		T	S	N	L	K	L		L	D	V	K	K	D		M
C	T	S	Q	F	F		F	A	T	E	R	V		K	K	S	S	R	D		T	D	D	N	Y	D		-	-	-	-	-	-		T	S	N	L	K	L		L	D	V	K	K	D		-
C	T	S	Q	F	F		F	A	T	E	R	V		K	K	S	S	R	D		T	D	D	N	Y	D		L	S	E	A	E	A		T	S	N	L	K	L		L	D	V	K	K	D		F
C	T	S	Q	F	F		F	A	T	E	R	V		K	K	S	S	R	D		T	D	D	N	Y	D		M	-	-	-	M	V		T	S	N	L	K	L		L	D	V	K	K	D		-
C	T	S	Q	F	F		F	A	T	E	R	V		K	K	S	S	R	D		T	D	D	N	Y	D		M	-	-	-	M	V		T	S	N	L	K	L		L	D	V	K	K	D		-
C	T	S	Q	F	F		F	A	T	E	R	V		K	K	S	S	R	D		T	D	D	N	Y	D		-	G	S	G	S	A		T	S	N	L	K	L		L	D	V	K	K	D		G
C	T	S	Q	F	F		F	A	T	E	R	V		K	K	S	S	R	D		T	D	D	N	Y	D		M	G	A	G	A	L		T	S	N	L	K	L		L	D	V	K	K	D		G
C	T	S	Q	F	F		F	A	T	E	R	V		K	K	S	S	R	D		T	D	D	N	H	D		V	G	P	L	P	L		T	S	N	L	K	L		L	D	V	K	K	D		I
C	T	S	Q	F	F		F	A	T	E	R	V		K	K	S	S	R	D		T	-	-	-	Y	D		I	-	S	S	-	-		T	S	N	L	K	L		L	D	V	K	K	D		-
C	T	S	Q	F	F		F	A	T	E	R	V		K	K	S	S	R	D		T	-	-	-	Y	D		M	G	A	G	A	L		T	S	N	L	K	L		L	D	V	K	K	D		G
C	T	S	Q	F	F		F	A	T	E	R	V		K	K	S	S	R	D		T	E	D	-	Y	D		M	G	G	G	G	L		T	S	N	L	K	L		L	D	V	K	K	D		G
C	T	S	Q	F	F		F	A	T	E	R	V		K	K	S	S	R	D		T	E	D	-	Y	D		-	-	-	-	-	-		T	S	N	L	K	L		L	D	V	K	K	D		-
C	T	S	Q	F	F		F	A	T	D	R	V		K	K	S	S	R	D		T	D	D	-	Y	D		-	-	-	-	-	-		T	S	N	L	K	L		L	D	V	K	K	D		-
C	T	S	Q	F	F		F	A	T	E	R	V		K	K	S	S	R	D		T	D	D	N	Y	D		M	S	W	G	R	Q		T	S	N	L	K	L		L	D	V	K	K	D		G
-	T	S	Q	F	-		F	-	T	E	-	-		K	-	-	S	R	D		T	D	D	N	Y	-		M	-	-	-	R	L		T	-	N	L	K	L		-	D	V	K	K	-		-
C	T	G	Q	F	F		F	A	T	E	R	V		K	K	S	S	R	D		T	D	D	N	Y	D		M	-	-	-	K	L		T	S	N	L	K	L		L	D	V	K	K	D		-
C	T	S	Q	F	F		L	P	S	D	K	D		K	K	S	S	R	D		T	D	D	N	Y	D		M	G	-	G	G	L		T	S	N	L	K	L		L	D	V	K	K	D		G
C	T	S	Q	F	F		L	P	S	D	K	D		K	K	S	S	R	D		T	D	D	N	Y	D		I	A	W	R	G	M		T	S	N	L	K	L		L	D	V	K	K	D		F
C	T	S	Q	F	F		L	P	S	D	K	D		K	K	S	S	R	D		T	D	D	N	Y	D		-	-	-	-	-	-		T	S	N	L	K	L		L	D	V	K	K	D		-
C	T	S	Q	F	F		L	P	S	D	K	D		K	K	S	S	R	D		T	D	D	N	Y	D		-	-	-	G	G	L		T	S	N	L	K	L		L	D	V	K	K	D		-
C	T	S	Q	F	F		L	P	S	D	K	D		K	K	S	S	R	D		T	D	D	N	Y	D		-	-	-	-	-	-		T	S	N	L	K	L		L	D	V	K	K	D		-
C	T	S	Q	F	F		L	P	S	D	K	D		K	K	S	S	R	D		T	D	D	N	Y	D		-	-	-	-	-	-		T	S	N	L	K	L		L	D	V	K	K	D		-
C	T	S	Q	F	F		L	P	S	D	K	D		K	K	S	S	R	D		T	D	D	N	Y	D		-	-	-	-	-	-		T	S	N	L	K	L		L	D	V	K	K	D		-
C	T	S	Q	F	F		L	P	S	D	K	D		K	K	S	S	R	D		T	D	D	N	Y	D		-	-	-	-	-	-		T	S	N	L	K	L		L	D	V	K	K	D		-
C	T	S	Q	F	F		L	P	S	D	K	D		K	K	S	S	R	D		T	D	D	N	Y	D		-	-	-	-	-	-		T	S	N	L	K	L		L	D	V	K	K	D		-
C	T	S	Q	F	F		L	P	S	D	K	D		K	K	S	S	R	D		T	D	D	N	Y	D		M	G	G	G	G	L		T	S	N	L	K	L		L	D	V	K	K	D		G
C	T	S	Q	F	F		L	P	S	D	K	D		K	K	S	S	R	D		T	D	D	N	Y	D		M	G	G	G	G	L		T	S	N	L	K	L		L	D	V	K	K	D		G
C	T	S	Q	F	F		L	P	S	D	K	D		K	K	S	S	R	D		T	D	D	N	Y	D		M	-	G	G	G	L		T	S	N	L	K	L		L	D	V	K	K	D		G
C	T	S	Q	F	F		L	P	S	D	K	D		K	K	S	S	R	D		T	D	D	N	Y	D		I	G	G	G	G	L		T	S	N	L	K	L		L	D	V	K	K	D		G
C	T	S	Q	F	F		L	P	S	D	K	D		K	K	S	S	R	D		T	D	D	N	Y	D		M	G	G	G	G	L		T	S	N	L	K	L		L	D	V	K	K	D		G
C	T	S	Q	F	F		L	P	S	D	K	D		K	K	S	S	R	D		T	D	D	N	Y	D		-	-	-	-	-	-		T	S	N	L	K	L		L	D	V	K	K	D		-
C	T	S	Q	F	F		L	P	S	D	K	D		-	K	S	S	R	D		T	D	D	N	Y	D		-	-	-	-	-	-		-	S	N	L	K	L		L	D	V	K	K	D		-
C	T	S	Q	F	F		L	P	S	D	K	D		K	K	S	S	R	D		T	D	D	N	Y	D		-	-	-	-	-	-		T	S	N	L	K	L		L	D	V	K	K	D		-
C	T	S	Q	F	F		L	P	S	D	K	D		K	K	S	S	R	D		T	D	D	N	Y	D		-	-	-	-	-	-		T	S	N	L	K	L		L	D	V	K	K	D		-
C	T	S	Q	F	F		L	P	S	D	K	D		K	K	S	S	R	D		T	D	D	N	Y	D		-	-	-	-	-	-		T	S	N	L	K	L		L	D	V	K	K	D		-
C	T	S	Q	F	F		L	P	S	D	K	D		K	K	S	S	R	D		T	D	D	N	Y	D		-	-	-	-	-	-		T	S	N	L	K	L		L	D	V	K	K	D		-
C	T	S	Q	F	F		L	P	S	D	K	D		K	K	S	S	R	D		T	D	D	N	Y	D		-	-	-	-	-	-		T	S	N	L	K	L		L	D	V	K	K	D		-
C	T	S	Q	F	F		L	P	S	D	K	D		K	K	S	S	R	D		T	D	D	N	Y	D		M	G	G	G	G	L		T	S	N	L	K	L		L	D	V	K	K	D		G
C	T	S	Q	F	F		L	P	S	D	K	D		K	K	S	S	R	D		T	D	D	N	Y	D		M	G	G	G	G	L		T	S	N	L	K	L		L	D	V	K	K	D		G
C	T	S	Q	F	F		L	P	S	D	K	D		K	K	S	S	R	D		T	D	D	N	Y	D		M	G	G	G	G	L		T	S	N	L	K	L		L	D	V	K	K	D		G
C	T	S	Q	F	F		L	P	S	D	K	D		K	K	S	S	R	D		T	D	D	N	Y	D		M	G	G	G	G	L		T	S	N	L	K	L		L	D	V	K	K	D		G
C	T	S	Q	F	F		L	P	S	D	K	D		K	K	S	S	R	D		T	D	D	N	Y	D		-	-	-	-	-	-		T	S	N	L	K	L		L	D	V	K	K	D		-
C	T	S	Q	F	F		L	P	S	D	K	D		K	K	S	S	R	D		T	D	D	N	Y	D		-	-	-	-	-	-		T	S	N	L	K	L		L	D	V	K	K	D		-
C	T	S	Q	F	F		L	P	S	E	K	D		K	K	S	S	R	D		T	D	D	N	Y	D		-	-	-	-	-	-		T	S	N	L	K	L		L	D	V	K	K	D		-
C	T	S	Q	F	F		L	P	S	D	K	D		K	K	S	S	R	D		T	D	D	N	Y	D		-	-	G	G	G	L		T	S	N	L	K	L		L	D	V	K	K	D		G
C	T	S	Q	F	F		L	P	S	D	K	D		K	K	S	S	R	D		T	D	D	N	Y	D		-	-	-	-	-	-		T	S	N	L	K	L		L	D	V	K	K	D		-
C	T	S	Q	F	F		L	P	S	D	K	D		K	K	S	S	R	D		T	D	D	N	Y	D		M	G	G	G	G	L		T	S	N	L	K	L		L	D	V	K	K	D		G
C	T	S	Q	F	F		L	P	S	D	K	D		K	K	S	S	R	D		T	D	D	N	Y	D		M	G	A	G	A	L		T	S	N	L	K	L		L	D	V	K	K	D		G
C	T	S	Q	F	F		L	P	S	D	K	D		K	K	S	S	R	D		T	D	D	N	Y	D		-	-	-	-	-	-		T	S	N	L	K	L		L	D	V	K	K	D		-
C	T	S	Q	F	F		F	P	S	D	K	D		K	K	S	S	R	D		T	D	D	N	Y	D		M	G	G	G	G	L		T	S	N	L	K	L		L	D	L	K	K	D		G
C	T	S	Q	F	F		L	P	S	D	R	D		K	K	S	S	R	D		T	D	D	N	Y	D		M	G	G	G	G	L		T	S	N	L	K	L		L	D	V	K	K	D		G
-	T	S	Q	F	-		L	P	S	N	K	D		K	K	S	S	R	D		T	D	D	N	Y	D		M	G	-	-	-	-		T	S	N	L	K	L		L	D	V	K	K	D		R
C	T	S	Q	F	F		L	-	S	D	K	D		-	K	T	S	R	D		T	D	D	N	Y	D		-	-	-	-	-	-		-	S	N	L	K	L		R	D	V	K	K	D		-
C	T	S	H	Q	F		L	P	S	-	K	D		K	K	T	S	R	E		T	E	E	-	Y	D		-	-	-	G	N	F		A	T	Q	M	D	V		L	D	L	K	K	D		-
S	M	T	H	A	N		L	A	T	E	K	D		K	K	T	S	R	E		T	D	-	-	Y	D		M	-	-	-	G	L		T	S	N	L	K	L		L	D	M	R	S	F		-
C	T	P	K	S	Y		L	N	S	S	R	-		K	K	T	A	K	D		T	D	D	E	F	-		M	-	G	G	G	L		T	-	N	L	K	L		L	D	P	P	K	-		-
A	S	E	K	S	S		L	P	S	-	K	D		S	R	T	A	K	E		T	E	E	-	F	D		M	-	-	-	C	L		T	A	N	L	N	-		L	D	V	A	-	D		-
A	S	E	K	S	S		L	P	S	-	K	D		S	R	T	A	K	E		A	E	E	G	F	E		M	-	-	-	G	L		T	S	N	L	K	-		L	D	V	A	-	D		-
A	S	E	K	S	S		L	P	S	-	K	D		S	R	T	A	K	E		S	E	E	G	F	E		-	-	-	-	P	V		T	S	N	L	K	-		L	D	V	A	-	D		-
A	S	E	K	S	S		L	P	S	-	K	D		S	R	T	A	K	E		S	E	E	G	F	E		-	-	-	-	P	V		T	S	N	L	K	-		L	D	M	A	-	D		-
A	S	E	K	S	S		L	P	S	-	K	D		S	R	T	A	K	E		A	E	E	A	A	E		M	-	-	-	D	L		T	-	N	L	K	-		L	D	P	P	-	D		-
A	S	E	K	S	S		L	P	S	-	K	D		S	R	T	A	K	E		A	E	E	A	A	E		M	-	-	-	D	L		T	S	N	L	K	-		L	D	P	P	-	D		-
A	S	E	K	S	S		L	P	S	-	K	D		S	R	T	A	K	E		A	E	E	A	A	E		M	-	-	-	D	L		T	S	N	L	K	-		L	D	P	P	-	D		-
A	S	E	K	S	S		L	P	S	-	K	D		S	R	T	A	K	E		A	E	E	A	A	E		M	-	-	-	A	L		T	S	N	L	K	-		L	D	P	P	-	D		-
A	S	E	K	S	S		L	P	S	-	K	D		-	R	T	A	K	E		T	E	E	G	F	D		M	-	-	-	G	L		T	S	N	L	K	-		L	D	A	A	-	D		-
A	S	E	K	S	S		L	A	S	-	K	D		S	R	T	A	K	E		T	E	E	G	F	D		M	-	-	-	G	L		T	S	N	M	K	-		L	D	V	A	-	D		-
A	S	E	K	S	S		L	P	S	-	K	A		S	R	T	A	K	E		T	E	E	G	F	D		M	-	-	-	G	L		S	S	N	M	K	-		M	E	V	T	-	D		-
A	S	E	K	S	S		L	A	S	-	K	A		S	R	T	A	K	E		T	-	-	-	F	D		M	-	-	-	G	L		T	S	N	L	K	-		V	E	F	P	R	E		-
A	S	E	K	S	S		L	P	S	-	K	E		S	R	T	A	K	E		S	E	E	G	F	D		M	-	-	-	A	L		T	S	N	L	K	-		L	D	T	A	L	D		-
A	S	E	K	S	S		L	P	S	-	K	D		S	R	T	A	K	E		T	-	-	G	F	D		-	-	-	-	-	-		-	S	N	L	K	-		S	D	G	A	S	F		-
A	S	E	K	S	S		L	P	S	D	K	D		E	K	N	A	K	D		Q	D	I	V	F	A		M	-	-	-	G	L		T	S	C	L	K	A		Y	D	A	E	T	Q		-
C	A	V	Q	P	S		L	A	S	-	K	D		K	K	S	S	R	D		T	E	E	-	Y	D		M	-	-	-	G	L		T	S	N	L	K	G		L	D	I	V	S	E		-
A	S	E	K	S	S		L	P	S	-	K	D		K	K	S	S	R	D		T	E	E	-	Y	D		M	-	-	-	G	L		S	N	S	M	R	N		V	E	A	S	L	D		-
[truncated: 95 more columns]

## Sheet: 7th order
153	664	698	934	966	1081	1452		347	414	424	1096	1359	1360	1598		156	238	885	1089	1153	1388	1509		29	743	871	1447	1485	1501	1584		530	1166	1237	1291	1299	1489	1526		18	124	294	306	1346	1414	1502		132	133
V	P	L	I	N	Q	S		V	Q	S	Q	L	L	P		V	I	L	R	S	D	R		N	F	I	L	D	S	D		N	R	P	L	K	S	S		G	T	L	A	L	D	D		P	E
V	P	L	I	N	Q	S		V	Q	S	Q	L	L	P		V	I	L	R	S	D	R		N	F	I	L	D	S	D		N	R	P	L	K	S	S		-	T	L	A	L	D	D		P	E
V	P	L	I	N	Q	S		V	Q	S	Q	L	L	P		V	I	L	R	S	D	R		N	F	I	L	D	S	D		N	R	P	L	K	S	S		-	T	L	A	L	D	D		P	E
V	P	L	I	N	Q	S		V	Q	S	Q	L	L	P		V	I	L	R	S	D	R		N	F	I	L	D	S	D		N	R	P	L	K	S	S		G	T	L	A	L	D	D		P	E
V	P	L	I	N	Q	S		V	Q	S	Q	L	L	P		V	I	L	R	S	D	R		-	F	I	L	D	S	D		N	R	P	L	K	S	S		-	T	L	A	L	D	D		P	E
V	P	L	I	N	Q	S		V	Q	S	Q	L	L	P		V	I	L	R	S	D	R		N	F	I	L	D	S	D		N	R	P	L	K	S	S		G	T	L	A	L	D	D		P	E
V	P	L	I	N	Q	S		V	Q	S	Q	L	L	P		V	I	L	R	S	D	R		-	F	I	L	D	S	D		N	R	P	L	K	S	S		-	T	L	A	L	D	D		P	E
V	P	L	I	N	Q	S		V	Q	S	Q	L	L	P		V	I	L	R	S	D	R		N	F	I	L	D	S	D		N	R	P	L	K	S	S		-	T	L	A	L	D	D		P	E
V	P	L	I	N	Q	S		V	Q	S	Q	L	L	P		V	I	L	R	S	D	R		N	F	I	L	D	S	D		N	R	P	L	K	S	S		-	T	L	A	L	D	D		P	E
V	P	L	I	N	Q	S		V	Q	S	Q	L	L	P		V	I	L	R	S	D	R		N	F	I	L	D	S	D		N	R	P	L	K	S	S		-	T	L	A	L	D	D		P	E
V	P	L	I	N	Q	S		V	Q	S	Q	L	L	P		V	I	L	R	S	D	R		-	F	I	L	D	S	D		N	R	P	L	K	S	S		-	T	L	A	L	D	D		P	E
V	P	L	I	N	Q	S		V	Q	S	Q	L	L	P		V	I	L	R	S	D	R		-	F	I	L	E	L	D		N	R	P	L	K	S	S		-	T	L	A	L	D	D		P	E
V	P	L	I	N	Q	S		V	Q	S	Q	L	L	P		V	I	L	R	S	D	R		N	F	I	L	E	L	D		N	R	P	L	K	S	S		G	T	L	A	L	D	D		P	E
V	P	L	I	N	Q	S		V	Q	S	Q	L	L	P		V	I	L	R	S	D	R		-	F	I	L	D	L	D		N	R	P	L	K	S	S		-	T	L	A	L	D	D		P	E
V	P	L	I	N	Q	S		V	Q	S	Q	L	L	P		V	I	L	R	S	D	R		-	F	I	L	D	S	D		N	R	P	L	K	S	S		-	T	L	A	L	D	D		P	E
V	P	L	I	N	Q	S		V	Q	S	Q	L	L	P		V	I	L	R	S	D	R		N	F	I	L	D	L	D		N	R	P	L	K	S	S		-	T	L	A	L	D	D		P	E
V	P	L	I	N	Q	S		V	Q	S	Q	L	L	P		V	I	L	R	S	D	R		-	F	I	L	D	L	D		N	R	P	L	K	S	S		-	T	L	A	L	D	D		P	E
V	P	L	I	N	Q	S		V	Q	S	Q	L	L	P		V	I	L	R	S	D	R		N	F	I	L	D	L	D		N	R	P	L	K	S	S		-	T	L	A	L	D	D		P	E
V	P	L	I	N	Q	S		V	Q	S	Q	L	L	P		V	I	L	R	S	D	R		N	F	I	L	D	S	D		N	R	P	L	K	S	S		-	T	L	A	L	D	D		P	E
V	P	L	I	N	Q	S		V	Q	S	Q	L	L	P		V	I	L	R	S	D	R		N	F	I	L	D	S	D		N	R	P	L	K	S	S		G	T	-	-	L	D	D		P	E
V	P	L	I	N	Q	S		V	Q	S	Q	L	L	P		V	I	L	R	S	D	R		N	F	I	L	D	S	D		N	R	P	L	K	S	S		G	T	L	A	L	D	D		P	E
V	P	L	I	N	Q	S		V	Q	S	Q	L	L	P		V	I	L	R	S	D	R		N	F	I	L	D	S	D		N	R	P	L	K	S	S		G	T	L	A	L	D	D		P	E
V	P	L	I	N	Q	S		V	Q	S	Q	L	L	P		V	I	L	R	S	D	R		N	F	I	L	D	S	D		N	R	P	L	K	S	S		G	T	L	A	L	D	D		P	E
V	P	L	I	N	Q	S		V	Q	S	Q	L	L	P		V	I	L	R	S	D	R		N	F	I	L	D	S	D		N	R	P	L	K	S	S		G	T	L	A	L	D	D		P	E
V	P	L	I	N	Q	S		V	Q	S	Q	L	L	P		V	I	L	R	S	D	R		-	F	I	L	D	S	D		N	R	P	L	K	S	S		-	T	L	A	L	D	D		P	E
V	P	L	I	N	Q	S		V	Q	S	Q	L	L	P		V	I	L	R	S	D	R		N	F	I	L	D	S	D		N	R	P	L	K	S	S		G	T	L	A	L	D	D		P	E
V	P	L	I	N	Q	S		V	Q	S	Q	L	L	P		V	I	L	R	S	D	R		N	F	I	L	D	S	D		N	R	P	L	K	S	S		G	T	L	A	L	D	D		P	E
V	P	L	I	N	Q	S		V	Q	S	Q	L	L	P		V	I	L	R	S	D	R		N	F	I	L	D	S	D		N	R	P	L	K	S	S		G	T	L	A	L	D	D		P	E
V	P	L	I	N	Q	S		V	Q	S	Q	L	L	P		V	I	L	R	S	D	R		N	F	I	L	D	S	D		N	R	P	L	K	S	S		G	T	L	A	L	D	D		P	E
V	P	L	I	N	Q	S		V	Q	S	Q	L	L	P		V	I	L	R	S	D	R		N	F	I	L	D	S	D		N	R	P	L	K	S	S		G	T	L	A	L	D	D		P	E
V	P	L	I	N	Q	S		V	Q	S	Q	L	L	P		V	I	L	R	S	D	R		-	F	I	L	D	S	D		N	R	P	L	K	S	S		-	T	L	A	L	D	D		P	E
V	P	L	I	N	Q	S		V	Q	S	Q	L	L	P		V	I	L	R	S	D	R		N	F	I	L	D	S	D		N	R	P	S	K	S	S		G	T	L	A	L	D	D		P	E
V	P	L	I	N	Q	S		V	Q	S	Q	L	L	P		V	I	L	R	S	D	R		N	F	I	L	D	S	D		N	R	P	L	K	S	S		G	T	L	A	L	D	D		P	E
V	P	L	I	N	Q	S		V	Q	S	Q	L	L	P		V	I	L	R	S	D	R		N	F	I	L	D	S	D		N	R	P	S	K	S	S		G	T	L	A	L	D	D		P	E
V	P	L	I	N	Q	S		V	Q	S	Q	L	L	P		V	I	L	R	S	D	R		N	F	I	L	D	S	D		N	R	P	L	K	S	S		G	T	L	A	L	D	D		P	E
V	P	L	I	N	Q	S		V	Q	S	Q	L	L	P		V	I	L	R	S	D	R		N	F	I	L	D	S	D		N	R	P	L	K	S	S		P	T	L	A	L	D	D		P	E
V	P	L	I	N	Q	S		V	Q	S	Q	L	L	P		V	I	L	R	S	D	R		N	F	I	L	D	S	D		N	R	P	L	K	S	S		G	T	L	A	L	D	D		P	E
V	P	L	I	N	Q	S		V	Q	S	Q	L	L	P		V	I	L	R	S	D	R		-	F	I	L	D	S	D		N	R	P	L	K	S	S		-	T	L	A	L	D	D		P	E
V	P	L	I	N	Q	S		V	Q	S	Q	L	L	P		V	I	L	R	S	D	R		N	F	I	L	D	S	D		N	R	P	L	K	S	S		-	T	L	A	L	D	D		P	E
V	P	L	I	N	Q	S		V	Q	S	Q	L	L	P		V	I	L	R	S	D	R		-	F	I	L	E	L	D		N	R	P	L	K	S	S		-	T	L	A	L	D	D		P	E
V	P	L	I	N	Q	S		V	Q	S	Q	L	L	P		V	I	L	R	S	D	R		N	F	I	L	E	L	D		N	R	P	L	K	S	S		G	T	L	A	L	D	D		P	E
V	P	L	I	N	Q	S		V	Q	S	Q	L	L	P		V	I	L	R	S	D	R		N	F	I	L	E	L	D		N	R	P	L	K	S	S		G	T	L	A	L	D	D		P	E
V	P	L	I	N	Q	S		V	Q	S	Q	L	L	P		V	I	L	R	S	D	R		-	F	I	L	E	L	D		N	R	P	A	K	S	S		-	T	L	A	L	D	D		P	E
V	P	L	I	N	Q	S		V	Q	S	Q	L	L	P		V	I	L	R	S	D	R		N	F	I	L	E	L	D		N	R	P	L	K	S	S		A	T	L	A	L	D	D		P	E
V	P	L	I	N	Q	S		V	Q	S	Q	L	L	P		V	I	L	R	C	D	R		N	F	I	L	D	S	D		N	R	P	L	K	S	S		G	T	L	A	L	D	D		P	E
V	P	L	I	N	Q	S		V	Q	S	Q	L	L	P		V	I	L	R	S	D	R		N	F	I	L	D	S	D		N	R	P	L	K	S	S		-	T	L	A	L	D	D		P	E
V	P	L	I	N	Q	S		V	Q	S	Q	L	L	P		V	I	L	R	S	D	R		N	F	I	L	D	S	D		N	R	P	L	K	S	S		G	T	L	A	L	D	D		P	E
V	P	L	I	N	Q	S		V	Q	S	Q	L	L	P		V	I	L	R	S	D	R		N	F	I	L	D	S	D		N	R	P	L	K	S	S		G	T	L	A	L	D	D		P	E
V	P	L	I	N	Q	S		V	Q	S	Q	L	L	P		V	I	L	R	S	D	R		N	F	I	L	D	S	D		N	R	P	L	K	S	S		-	T	L	A	L	D	D		P	E
V	P	L	I	N	Q	S		V	Q	S	Q	L	L	P		V	I	L	R	S	D	R		N	F	I	L	D	S	D		N	R	P	L	K	S	S		-	T	L	A	L	D	D		P	E
V	P	L	I	N	Q	S		V	Q	S	Q	L	L	P		V	I	L	R	C	D	R		N	F	I	L	D	S	D		N	R	P	M	K	S	S		G	T	L	A	L	D	D		P	E
V	P	L	I	N	Q	S		V	Q	S	Q	L	L	P		V	I	L	R	S	D	R		-	F	I	L	D	S	D		N	R	P	L	K	N	S		-	T	L	A	L	D	D		P	E
V	P	L	I	N	Q	S		V	Q	S	Q	L	L	P		V	I	L	R	S	D	R		N	F	I	L	E	L	D		N	R	P	P	R	S	S		-	T	L	A	L	D	D		P	E
V	P	L	I	N	Q	S		V	Q	S	Q	L	L	P		V	I	L	R	S	D	R		N	F	I	L	E	L	D		N	R	P	P	R	S	S		-	T	L	A	L	D	D		P	E
V	P	L	I	N	Q	S		V	Q	S	Q	L	L	P		V	I	L	R	S	D	R		N	F	I	L	E	L	D		N	R	P	L	K	S	S		-	T	L	A	L	D	D		P	E
V	P	L	I	N	Q	S		V	Q	S	Q	L	L	P		V	I	L	R	S	D	R		N	F	I	L	E	L	D		N	R	P	L	K	S	S		-	T	L	A	L	D	D		P	E
V	P	L	I	N	Q	S		V	Q	S	Q	L	L	P		V	I	L	R	S	D	R		N	F	I	L	E	L	D		N	R	P	L	K	S	S		-	T	L	A	L	D	D		P	E
V	P	L	I	N	Q	S		V	Q	S	Q	L	L	P		V	I	L	R	S	D	R		N	F	I	L	E	L	D		N	R	P	L	K	S	S		-	T	L	A	L	D	D		P	E
V	P	L	I	N	Q	S		V	Q	S	Q	L	L	P		V	I	L	R	S	D	R		N	F	I	L	D	S	D		N	R	P	L	K	S	S		G	T	L	A	L	D	D		P	E
V	P	L	I	N	Q	S		V	Q	S	Q	L	L	P		V	I	L	R	S	D	R		N	F	I	L	D	S	D		N	R	P	L	K	S	S		G	T	L	A	L	D	D		P	E
V	P	L	I	N	Q	S		V	Q	S	Q	L	L	P		V	I	L	R	S	-	R		N	F	I	L	D	S	D		N	R	P	L	K	S	S		-	T	L	A	L	D	D		P	E
V	P	L	I	N	Q	S		V	Q	S	Q	L	L	P		V	I	L	R	S	-	R		N	F	I	L	D	S	D		N	R	P	L	K	S	S		G	T	L	A	L	D	D		P	E
V	P	L	I	N	Q	S		V	Q	S	Q	L	L	P		V	I	L	R	C	N	R		N	F	I	L	E	S	D		N	R	P	L	K	S	S		G	T	L	A	L	D	D		P	E
V	P	L	I	N	Q	S		V	Q	S	Q	L	L	P		V	I	L	R	C	N	R		N	F	I	L	E	S	D		N	R	P	L	K	S	S		-	T	L	A	L	D	D		P	E
V	P	L	I	N	Q	S		V	Q	S	Q	L	L	P		V	I	L	R	C	N	R		-	F	I	L	E	S	D		N	R	P	L	K	S	S		-	T	L	A	L	D	D		P	E
V	P	L	I	N	Q	S		V	Q	S	Q	L	L	P		V	I	L	R	S	D	R		N	F	I	L	D	S	D		N	R	P	L	K	S	S		G	T	L	A	L	D	D		P	E
V	P	L	-	N	Q	S		V	Q	S	Q	L	L	-		V	-	L	R	-	D	R		N	F	I	L	-	L	-		-	-	P	L	K	-	S		-	T	L	A	L	D	D		P	E
V	P	L	I	N	Q	S		V	Q	S	Q	L	L	P		V	I	L	R	C	D	R		N	F	I	L	D	S	D		N	C	P	L	K	S	S		-	T	L	A	L	D	D		P	E
V	P	L	I	N	Q	S		V	Q	S	Q	L	L	P		V	I	L	R	S	D	R		N	L	I	L	E	S	D		N	R	P	V	K	S	S		G	T	L	A	L	D	D		P	E
V	P	L	I	N	Q	S		V	Q	S	Q	L	L	P		V	I	L	R	S	D	R		N	L	I	L	E	S	D		N	R	P	V	K	S	S		H	T	L	A	L	D	D		P	E
V	P	L	I	N	Q	S		V	Q	S	Q	L	L	P		V	I	L	R	S	D	R		I	L	V	I	E	V	E		N	R	P	L	K	S	S		-	T	L	A	L	D	D		P	E
V	P	L	I	N	Q	S		V	Q	S	Q	L	L	P		V	I	L	R	S	D	R		I	L	V	I	E	L	E		N	R	P	L	K	S	S		G	T	L	A	L	D	D		P	E
V	P	L	I	N	Q	S		V	Q	S	Q	L	L	P		V	I	L	R	S	D	R		I	L	V	I	E	L	E		N	R	P	L	K	S	S		-	T	L	A	L	D	D		P	E
V	P	L	I	N	Q	S		V	Q	S	Q	L	L	P		V	I	L	R	S	D	R		I	L	V	I	E	L	E		N	R	P	L	K	S	S		-	T	L	A	L	D	D		P	E
V	P	L	I	N	Q	S		V	Q	S	Q	L	L	P		V	I	L	R	S	D	R		I	L	V	I	E	L	E		N	R	P	L	K	S	S		-	T	L	A	L	D	D		P	E
V	P	L	I	N	Q	S		V	Q	S	Q	L	L	P		V	I	L	R	S	D	R		I	L	V	I	E	L	E		N	R	P	L	K	S	S		-	T	L	A	L	D	D		P	E
V	P	L	I	N	Q	S		V	Q	S	Q	L	L	P		V	I	L	R	S	D	R		I	L	V	I	E	L	E		N	R	P	L	K	S	S		-	T	L	A	L	D	D		P	E
V	P	L	I	N	Q	S		V	Q	S	Q	L	L	P		V	I	L	R	S	D	R		I	L	V	I	E	L	E		N	R	P	M	K	S	S		G	T	L	A	L	D	D		P	E
V	P	L	I	N	Q	S		V	Q	S	Q	L	L	P		V	I	L	R	S	D	R		I	L	V	I	E	L	E		N	R	P	M	K	S	S		G	T	L	A	L	D	D		P	E
V	P	L	I	N	Q	S		V	Q	S	Q	L	L	P		V	I	L	R	S	D	R		I	L	V	I	E	L	E		N	R	P	L	K	S	S		G	T	L	A	L	D	D		P	E
V	P	L	I	N	Q	S		V	Q	S	Q	L	L	P		V	I	L	R	S	D	R		I	L	V	I	E	L	E		N	R	P	L	K	S	S		G	T	L	A	L	D	D		P	E
V	P	L	I	N	Q	S		V	Q	S	Q	L	L	P		V	I	L	R	S	D	R		I	L	V	I	E	L	E		N	R	P	L	K	S	-		G	T	L	A	L	D	D		P	E
V	P	L	I	N	Q	S		V	Q	S	Q	L	L	P		V	I	L	R	S	D	R		I	L	V	I	E	L	E		N	R	P	L	K	S	S		-	T	L	A	L	D	D		P	E
V	P	L	I	N	Q	S		V	Q	S	Q	L	L	P		V	I	L	R	S	D	R		-	L	V	I	E	L	E		N	R	P	L	K	S	S		-	T	L	A	L	D	D		P	E
V	P	L	I	N	Q	S		V	Q	S	Q	L	L	P		V	I	L	R	S	D	R		I	L	V	I	E	L	E		N	R	P	L	K	S	S		-	T	L	A	L	D	D		P	E
V	P	L	I	N	Q	S		V	Q	S	Q	L	L	P		V	I	L	R	S	D	R		I	L	V	I	E	P	E		N	R	P	L	K	S	-		-	T	L	A	L	D	D		P	E
V	P	L	I	N	Q	S		V	Q	S	Q	L	L	P		V	I	L	R	S	D	R		I	L	V	I	E	L	E		N	R	P	L	K	S	S		-	T	L	A	L	D	D		P	E
V	P	L	I	N	Q	S		V	Q	S	Q	L	L	P		V	I	L	R	S	D	R		M	L	V	I	E	L	E		N	R	P	L	K	S	S		-	T	L	A	L	D	D		P	E
V	P	L	I	N	Q	S		V	Q	S	Q	L	L	P		V	I	L	R	S	D	R		M	L	V	I	E	L	E		N	R	P	L	K	S	S		-	T	L	A	L	D	D		P	E
V	P	L	I	N	Q	S		V	Q	S	Q	L	L	P		V	I	L	R	S	D	R		M	L	V	I	E	L	E		N	R	P	L	K	S	S		G	T	L	A	L	D	D		P	E
V	P	L	I	N	Q	S		V	Q	S	Q	L	L	P		V	I	L	R	S	D	R		M	L	V	I	E	L	E		N	R	P	L	K	S	S		G	T	L	A	L	D	D		P	E
V	P	L	I	N	Q	S		V	Q	S	Q	L	L	P		V	I	L	R	S	D	R		M	L	V	I	E	L	E		N	R	P	L	K	S	S		G	T	L	A	L	D	D		P	E
V	P	L	I	N	Q	S		V	Q	S	Q	L	L	P		V	I	L	R	S	D	R		M	L	V	I	E	L	E		N	R	P	L	K	S	S		G	T	L	A	L	D	D		P	E
V	P	L	I	N	Q	S		V	Q	S	Q	L	L	P		V	I	L	R	S	D	R		M	L	V	I	E	L	E		N	R	P	L	K	S	S		-	T	L	A	L	D	D		P	E
V	P	L	I	N	Q	S		V	Q	S	Q	L	L	P		V	I	L	R	S	D	R		I	L	V	I	E	L	E		N	R	P	L	K	S	S		-	T	L	A	L	D	D		P	E
V	P	L	I	N	Q	S		V	Q	S	Q	L	L	P		V	I	L	R	S	D	R		I	L	V	I	E	L	E		N	R	P	L	K	S	S		-	T	L	A	L	D	D		P	E
V	P	L	I	N	Q	S		V	Q	S	Q	L	L	P		V	I	L	R	S	D	R		I	L	V	I	E	L	E		N	R	P	L	K	S	S		G	T	L	A	L	D	D		P	E
V	P	L	I	N	Q	S		V	Q	S	Q	L	L	P		V	I	L	R	S	D	R		I	L	V	I	E	L	E		N	R	P	L	K	S	S		-	T	L	A	L	D	D		P	E
V	P	L	I	N	Q	S		V	Q	S	Q	L	L	P		V	I	L	R	S	D	R		I	L	V	I	E	V	E		N	R	P	V	K	S	S		G	T	L	A	L	D	D		P	E
V	P	L	I	N	Q	S		V	Q	S	Q	L	L	P		V	I	L	R	S	D	R		I	L	V	I	E	L	E		N	R	P	L	K	S	-		G	T	L	A	L	D	D		P	E
V	P	L	I	N	Q	S		V	Q	S	Q	L	L	P		V	I	L	R	S	D	R		I	L	V	I	E	V	E		N	R	P	V	K	S	S		-	T	L	A	L	D	D		P	E
V	P	L	I	N	Q	S		V	Q	S	Q	L	L	P		M	V	I	K	C	D	K		N	F	V	L	E	S	D		N	R	P	L	K	S	S		G	T	L	A	L	D	D		A	E
V	P	L	I	N	Q	S		V	Q	S	Q	L	L	P		M	V	I	K	C	E	R		N	F	I	L	E	S	D		N	R	P	L	K	S	S		G	T	L	A	L	D	D		P	E
V	P	L	I	N	Q	S		V	-	S	Q	L	L	P		M	V	I	K	C	N	R		N	F	I	L	-	S	D		N	R	P	L	K	-	S		-	-	L	A	L	D	D		-	-
V	-	L	I	N	Q	S		V	Q	S	Q	L	L	P		V	I	L	R	S	D	R		-	L	V	I	E	L	E		E	R	P	L	K	S	S		-	T	L	A	L	D	D		P	E
V	P	L	I	N	Q	S		I	K	A	H	T	P	D		V	I	I	K	S	D	K		N	F	V	L	D	S	D		S	K	T	H	A	T	I		-	S	L	A	L	D	D		P	E
V	P	L	I	N	Q	S		T	A	T	Q	A	P	S		V	I	I	K	C	-	R		K	F	I	I	P	T	D		S	K	V	L	K	I	L		G	T	L	A	L	D	D		V	D
V	P	L	I	N	Q	S		V	Q	S	Q	L	L	-		M	I	L	K	S	D	R		Q	L	V	I	E	S	-		N	R	L	M	K	G	L		G	N	F	C	L	D	D		P	D
D	V	M	V	Q	E	D		I	P	T	R	K	S	D		M	V	I	K	C	N	K		-	L	V	F	D	S	-		N	R	P	V	K	-	S		G	T	L	A	R	D	N		I	D
D	A	M	V	Q	E	A		I	L	T	R	K	S	D		M	V	I	K	C	N	K		-	L	V	I	D	S	-		N	R	P	V	K	-	S		G	T	L	A	L	E	D		P	E
D	A	M	V	Q	E	A		I	L	T	R	K	S	E		M	V	I	K	C	N	K		-	L	V	I	D	A	-		N	R	P	V	K	-	S		K	T	M	P	L	E	D		P	E
D	A	M	V	Q	E	A		I	P	T	R	K	S	E		M	V	I	K	C	N	K		-	L	V	I	D	S	-		N	R	P	V	K	-	S		K	S	M	P	L	E	D		P	E
D	A	M	V	Q	E	A		I	L	T	R	K	S	D		M	-	I	K	C	N	K		-	L	V	I	D	S	-		N	R	P	A	K	-	S		G	T	L	A	L	D	D		P	E
D	A	M	V	Q	E	A		I	L	T	R	K	S	D		M	V	I	K	C	N	K		-	L	V	I	D	S	-		N	R	P	A	K	-	S		G	T	L	A	L	D	D		P	E
D	A	M	V	Q	E	A		I	L	T	R	K	S	D		M	V	I	K	C	N	K		-	L	V	I	D	S	-		N	R	P	A	K	-	S		G	T	L	A	L	D	D		P	E
D	A	M	V	Q	E	A		I	L	T	R	K	S	D		M	V	I	K	C	N	K		-	L	V	I	D	S	-		N	R	P	A	K	-	S		G	T	L	A	L	D	D		P	E
D	A	M	V	Q	E	A		I	P	T	R	K	S	D		M	V	I	K	C	N	K		-	L	V	I	D	S	-		N	R	P	V	K	-	S		G	T	L	A	L	D	D		P	E
D	A	M	V	Q	E	A		I	L	T	R	K	S	D		M	V	I	K	C	N	K		-	L	V	I	D	S	-		N	R	P	T	K	-	S		G	T	L	A	L	D	D		P	E
D	A	M	V	Q	E	A		I	P	T	R	K	S	D		M	V	I	K	C	N	K		T	L	V	I	D	T	-		N	R	P	V	K	-	S		G	T	L	A	L	D	D		P	E
D	A	M	V	Q	E	A		I	P	T	R	K	S	E		M	V	I	K	C	-	K		-	L	V	I	D	S	-		N	R	P	V	K	-	S		G	T	L	A	L	D	D		P	E
D	A	M	V	Q	E	A		I	V	T	R	K	S	G		M	V	I	K	C	N	K		-	L	V	S	D	S	-		N	R	P	V	K	-	S		G	S	L	P	V	N	G		P	E
D	A	M	V	Q	E	A		V	P	T	R	K	S	-		M	V	I	K	C	-	K		-	L	V	I	D	S	-		N	R	P	A	K	-	S		-	N	L	V	A	E	E		P	E
D	T	M	V	Q	E	A		I	P	T	R	K	S	E		M	V	I	K	C	D	K		K	L	V	I	D	S	E		N	R	P	L	K	-	S		G	T	L	A	L	D	D		P	E
D	S	M	V	T	E	L		I	V	T	R	K	S	E		M	I	I	K	C	E	K		N	L	V	L	D	S	-		N	R	P	I	K	-	S		G	S	L	A	L	-	E		P	E
D	T	M	V	Q	E	T		I	A	T	R	T	S	D		M	V	I	K	C	E	K		N	L	V	V	E	V	E		N	R	P	L	K	-	S		G	T	F	A	L	D	D		P	E
[truncated: 110 more columns]

## Sheet: 8th order
387	903	1035	1113	1182	1442	1450	1479		985	1118	1385	1386	1389	1420	1453	1614		623	626	890	929	1415	1481	1589	1595		49	128	225	385	969	1467	1473	1497		313	429	1131	1170	1212	1464	1568	1587		85	156	238	885	1089
C	G	T	E	S	Q	F	F		T	A	D	D	N	E	Y	D		I	Q	A	A	G	L	D	P		L	V	A	I	D	N	S	G		L	V	S	G	S	F	T	P		Y	V	I	L	R
C	G	T	E	S	Q	F	F		T	A	D	D	N	E	Y	D		I	Q	A	A	G	L	D	P		L	V	A	I	D	N	S	G		L	V	S	G	A	F	A	P		Y	V	I	L	R
C	G	T	E	S	Q	F	F		T	A	D	D	N	E	Y	D		I	Q	A	A	G	L	D	P		L	V	A	I	D	N	S	G		L	V	S	G	A	F	T	P		Y	V	I	L	R
C	G	T	E	S	Q	F	F		T	A	D	D	N	E	Y	D		I	Q	A	A	G	L	D	P		L	V	A	I	D	N	S	G		L	V	S	G	A	F	A	P		Y	V	I	L	R
C	G	T	E	S	Q	F	F		T	A	D	D	N	E	Y	D		I	Q	A	A	G	L	D	P		-	V	A	I	D	N	S	G		L	V	S	G	A	F	T	P		Y	V	I	L	R
C	G	T	E	S	Q	F	F		T	A	D	D	N	E	Y	D		I	Q	A	A	G	L	D	P		L	V	A	I	D	N	S	G		L	V	S	G	A	F	T	P		Y	V	I	L	R
C	G	T	E	S	Q	F	F		T	A	D	D	N	E	Y	D		I	Q	A	A	G	L	D	P		-	V	A	I	D	N	S	G		L	V	S	G	A	F	P	P		Y	V	I	L	R
C	G	T	E	S	Q	F	F		T	A	D	D	N	E	Y	D		I	Q	A	A	G	L	D	P		L	V	A	I	D	N	S	G		L	V	S	G	A	F	P	P		Y	V	I	L	R
C	G	T	E	S	Q	F	F		T	A	D	D	N	E	Y	D		I	Q	A	A	G	L	D	P		L	V	A	I	D	N	S	G		L	V	S	G	A	F	A	P		Y	V	I	L	R
C	G	T	E	S	Q	F	F		T	A	D	D	N	E	Y	D		I	Q	A	A	G	L	D	P		L	V	A	I	D	N	S	G		L	V	S	G	A	F	A	P		Y	V	I	L	R
C	G	T	E	S	Q	F	F		T	A	D	D	N	E	Y	D		I	Q	A	A	G	L	D	P		-	V	A	I	D	N	S	G		L	V	S	G	T	F	A	P		Y	V	I	L	R
C	G	T	E	S	Q	F	F		T	A	D	D	N	E	Y	D		I	Q	A	A	G	L	D	P		-	V	A	I	D	N	S	G		L	V	S	G	A	F	P	P		Y	V	I	L	R
C	G	T	E	S	Q	F	F		T	A	D	D	N	E	Y	D		I	Q	A	A	G	L	D	P		L	V	A	I	D	N	S	G		L	V	S	G	A	F	P	P		Y	V	I	L	R
C	G	T	E	S	Q	F	F		T	A	D	D	N	E	Y	D		I	Q	A	A	G	L	D	P		-	V	A	I	D	N	S	G		L	V	S	G	S	F	A	P		Y	V	I	L	R
C	G	T	E	S	Q	F	F		T	A	D	D	N	E	Y	D		I	Q	A	A	G	L	D	P		-	I	A	I	D	N	S	G		L	V	S	G	S	F	T	P		Y	V	I	L	R
C	G	T	E	S	Q	F	F		T	A	D	D	N	E	Y	D		I	Q	A	A	G	L	D	P		L	V	A	I	D	N	S	G		L	V	S	G	S	F	T	P		Y	V	I	L	R
C	G	T	E	S	Q	F	F		T	A	D	D	N	E	Y	D		I	Q	A	A	G	L	D	P		-	V	A	I	D	N	S	G		L	V	S	G	S	F	T	P		Y	V	I	L	R
C	G	T	E	S	Q	F	F		T	A	D	D	N	E	Y	D		I	Q	A	A	G	L	D	P		L	V	A	I	D	N	S	G		L	V	S	G	S	F	T	P		Y	V	I	L	R
C	G	T	E	S	Q	F	F		T	A	D	D	N	E	Y	D		I	Q	A	A	G	L	D	P		L	V	A	I	D	N	S	G		L	V	S	G	T	F	P	P		Y	V	I	L	R
C	G	T	E	S	Q	F	F		T	A	D	D	N	E	Y	D		I	Q	A	A	G	L	D	P		L	V	A	I	D	N	S	G		-	V	S	G	S	F	T	P		Y	V	I	L	R
C	G	T	E	S	Q	F	F		T	A	D	D	N	E	Y	D		I	Q	A	A	G	L	D	P		L	V	A	I	D	N	S	G		L	V	S	G	S	F	T	P		Y	V	I	L	R
C	G	T	E	S	Q	F	F		T	A	D	D	N	E	Y	D		I	Q	A	A	G	L	D	P		L	V	A	I	D	N	S	G		L	V	S	G	S	F	A	P		Y	V	I	L	R
C	G	T	E	S	Q	F	F		T	A	D	D	N	E	Y	D		I	Q	A	A	G	L	D	P		L	V	A	I	D	N	S	G		L	V	S	G	S	F	A	P		Y	V	I	L	R
C	G	T	E	S	Q	F	F		T	A	D	D	N	E	Y	D		I	Q	A	A	G	L	D	P		L	V	A	I	D	N	S	G		L	V	S	G	S	F	A	P		Y	V	I	L	R
C	G	T	E	S	Q	F	F		T	A	D	D	N	E	Y	D		I	Q	A	A	G	L	D	P		-	V	A	I	D	N	S	G		L	V	S	G	S	F	A	P		Y	V	I	L	R
C	G	T	E	S	Q	F	F		T	A	D	D	N	E	Y	D		I	Q	A	A	G	L	D	P		L	V	A	I	D	N	S	G		L	V	S	G	S	F	A	P		Y	V	I	L	R
C	G	T	E	S	Q	F	F		T	A	D	D	N	E	Y	D		I	Q	A	A	G	L	D	P		L	V	A	I	D	N	S	G		L	V	S	G	S	F	A	P		Y	V	I	L	R
C	G	T	E	S	Q	F	F		T	A	D	D	N	E	Y	D		I	Q	A	A	G	L	D	P		L	V	A	I	D	N	S	G		L	V	S	G	S	F	A	P		Y	V	I	L	R
C	G	T	E	S	Q	F	F		T	A	D	D	N	E	Y	D		I	Q	A	A	G	L	D	P		L	V	A	I	D	N	S	G		L	V	S	G	S	F	T	P		Y	V	I	L	R
C	G	T	E	S	Q	F	F		T	A	D	D	N	E	Y	D		I	Q	A	A	G	L	D	P		L	V	A	I	D	N	S	G		L	V	S	G	S	F	T	P		Y	V	I	L	R
C	G	T	E	S	Q	F	F		T	A	D	D	N	E	Y	D		I	Q	A	A	G	L	D	P		-	V	A	I	D	N	S	G		L	V	S	G	S	F	T	P		Y	V	I	L	R
C	G	T	E	S	Q	F	F		T	A	D	D	N	E	Y	D		I	Q	A	A	G	L	D	P		L	V	A	I	D	N	S	G		L	V	S	G	S	F	T	P		Y	V	I	L	R
C	G	T	E	S	Q	F	F		T	A	D	D	N	E	Y	D		I	Q	A	A	G	L	E	P		L	V	A	I	D	N	S	G		L	V	S	G	S	F	T	P		Y	V	I	L	R
C	G	T	E	S	Q	F	F		T	A	D	D	N	E	Y	D		I	Q	A	A	G	L	D	P		L	V	A	I	D	N	S	G		L	V	S	G	S	F	A	P		Y	V	I	L	R
C	G	T	E	S	Q	F	F		T	A	A	A	S	E	Y	D		I	Q	A	A	G	L	D	P		L	V	A	I	D	N	S	G		L	V	S	G	S	F	A	P		Y	V	I	L	R
C	G	T	E	S	Q	F	F		T	A	D	D	N	E	Y	D		I	Q	A	A	G	L	D	P		L	V	A	I	D	N	S	G		L	V	S	G	S	F	A	P		Y	V	I	L	R
C	G	T	E	S	Q	F	F		T	A	D	D	N	E	Y	D		I	Q	A	A	G	L	D	P		L	V	A	I	D	N	S	G		L	V	S	G	S	F	T	P		Y	V	I	L	R
C	G	T	E	S	Q	F	F		T	A	D	D	N	E	Y	D		I	Q	A	A	G	L	D	P		-	V	A	I	D	N	S	G		L	V	S	G	S	F	T	P		Y	V	I	L	R
C	G	T	E	S	Q	F	F		T	A	D	D	N	E	Y	D		I	Q	A	A	G	L	D	P		L	V	S	I	D	N	S	G		L	V	S	G	A	F	P	P		Y	V	I	L	R
C	G	T	E	S	Q	F	F		T	A	E	D	D	E	Y	D		I	Q	A	A	G	L	D	P		-	V	A	I	D	N	S	G		L	V	S	G	A	F	T	P		Y	V	I	L	R
C	G	T	E	S	Q	F	F		T	A	D	D	N	E	Y	D		I	Q	A	A	G	L	D	P		L	V	A	I	D	N	S	G		L	V	S	G	A	F	T	P		Y	V	I	L	R
C	G	T	E	S	Q	F	F		T	A	D	D	N	E	Y	D		I	Q	A	A	G	L	D	P		L	V	A	I	D	N	S	G		L	V	S	G	A	F	T	P		Y	V	I	L	R
C	G	T	E	S	Q	F	F		T	A	D	D	N	E	Y	D		I	Q	A	A	G	L	D	P		-	V	A	I	D	N	S	G		L	V	S	G	A	F	T	P		Y	V	I	L	R
C	G	T	E	S	Q	F	F		T	A	D	D	N	E	Y	D		I	Q	A	A	G	L	D	P		L	V	A	I	D	N	S	G		L	V	S	G	A	F	T	P		Y	V	I	L	R
C	G	T	E	S	Q	F	F		T	A	D	D	N	E	Y	D		I	Q	A	A	G	L	D	P		L	V	A	I	D	N	S	G		L	V	S	G	S	F	T	P		Y	V	I	L	R
C	G	T	E	S	Q	F	F		T	A	D	D	N	E	Y	D		I	Q	A	A	G	L	D	P		L	V	A	I	D	N	S	G		L	V	S	G	S	F	T	P		Y	V	I	L	R
C	G	T	E	S	Q	F	F		T	A	D	D	N	E	Y	D		I	Q	A	A	G	L	D	P		L	V	A	I	D	N	S	G		L	V	S	G	A	F	P	P		Y	V	I	L	R
C	G	T	E	S	Q	F	F		T	A	D	D	N	E	Y	D		I	Q	A	A	G	L	D	P		L	V	A	I	D	N	S	G		L	V	S	G	A	F	P	P		Y	V	I	L	R
C	G	T	E	S	Q	F	F		T	A	D	D	N	E	Y	D		I	Q	A	A	G	L	D	P		L	V	A	I	D	N	S	G		L	V	S	G	A	F	P	P		Y	V	I	L	R
C	G	T	E	S	Q	F	F		T	A	D	D	N	E	Y	D		I	Q	A	A	G	L	D	P		L	V	A	I	D	N	S	G		L	V	S	G	A	F	P	P		Y	V	I	L	R
C	G	T	E	S	Q	F	F		T	A	D	D	N	E	Y	D		I	Q	A	A	G	L	D	P		L	V	A	I	D	N	S	G		L	V	G	G	S	F	T	P		Y	V	I	L	R
C	G	T	E	S	Q	F	F		T	A	D	D	-	E	Y	D		I	Q	A	A	G	L	D	P		-	V	A	I	D	N	S	G		L	V	G	G	S	F	S	P		Y	V	I	L	R
C	G	T	E	S	Q	F	F		T	A	D	D	N	E	Y	D		I	Q	A	A	G	L	D	P		L	V	A	I	D	N	S	G		L	V	S	G	A	F	P	P		Y	V	I	L	R
C	G	T	E	S	Q	F	F		T	A	D	D	N	E	Y	D		I	Q	A	A	G	L	D	P		L	V	A	I	D	N	S	G		L	V	S	G	A	F	P	P		Y	V	I	L	R
C	G	T	E	S	Q	F	F		T	A	D	D	N	E	Y	D		I	Q	A	A	G	L	D	P		L	V	A	I	D	N	S	G		L	V	S	G	A	F	P	P		Y	V	I	L	R
C	G	T	E	S	Q	F	F		T	A	D	D	N	E	Y	D		I	Q	A	A	G	L	D	P		L	V	A	I	D	N	S	G		L	V	S	G	A	F	P	P		Y	V	I	L	R
C	G	T	E	S	Q	F	F		T	A	D	D	N	E	Y	D		I	Q	A	A	G	L	D	P		L	V	A	I	D	N	S	G		L	V	S	G	A	F	P	P		Y	V	I	L	R
C	G	T	E	S	Q	F	F		T	A	D	D	N	E	Y	D		I	Q	A	A	G	L	D	P		L	V	A	I	D	N	S	G		L	V	S	G	A	F	P	P		Y	V	I	L	R
C	G	T	E	S	Q	F	F		T	A	D	D	N	E	Y	D		I	Q	A	A	G	L	D	P		L	V	A	I	D	N	S	G		L	V	S	G	S	F	T	P		Y	V	I	L	R
C	G	T	E	S	Q	F	F		T	A	D	D	N	E	H	D		I	Q	A	A	G	L	D	P		L	V	A	I	D	N	S	G		L	V	S	G	S	F	P	P		Y	V	I	L	R
C	G	T	E	S	Q	F	F		T	A	-	-	-	E	Y	D		I	Q	A	A	G	L	D	P		L	V	A	I	D	N	S	G		L	V	S	G	S	F	A	P		Y	V	I	L	R
C	G	T	E	S	Q	F	F		T	Q	-	-	-	E	Y	D		I	Q	A	A	G	L	D	P		L	V	A	I	D	N	S	G		L	V	K	G	S	F	A	P		Y	V	I	L	R
C	G	T	E	S	Q	F	F		T	A	E	D	-	D	Y	D		I	Q	A	A	G	L	D	P		L	I	P	V	D	C	P	A		L	I	S	G	A	F	P	Q		Y	V	I	L	R
C	G	T	E	S	Q	F	F		T	A	E	D	-	D	Y	D		I	Q	A	A	G	L	D	P		L	I	P	V	D	C	P	A		L	I	S	G	A	F	P	Q		Y	V	I	L	R
C	G	T	E	S	Q	F	F		T	A	D	D	-	E	Y	D		M	H	A	A	S	L	D	P		L	I	P	V	D	Y	P	A		L	V	S	G	S	F	P	P		Y	V	I	L	R
C	G	T	E	S	Q	F	F		T	A	D	D	N	E	Y	D		I	Q	A	A	G	L	D	P		L	V	A	I	D	N	P	G		L	V	S	G	S	F	A	P		Y	V	I	L	R
-	G	T	E	S	Q	F	-		T	-	D	D	N	E	Y	-		-	-	A	-	G	-	-	-		L	V	-	-	D	-	-	G		L	V	-	G	A	-	-	-		Y	V	-	L	R
C	G	T	E	G	Q	F	F		T	V	D	D	N	E	Y	D		I	Q	A	A	G	L	D	P		L	V	A	I	D	N	S	G		L	V	-	T	A	F	T	P		Y	V	I	L	R
C	G	T	E	S	Q	F	F		T	A	D	D	N	E	Y	D		M	H	T	V	S	P	E	T		M	I	P	V	E	D	P	A		V	I	A	E	T	L	P	Q		Y	V	I	L	R
C	G	T	E	S	Q	F	F		T	A	D	D	N	E	Y	D		M	H	T	V	S	P	E	T		I	I	P	V	E	D	P	A		V	I	A	E	T	L	P	Q		Y	V	I	L	R
C	G	T	E	S	Q	F	F		T	A	D	D	N	E	Y	D		M	H	T	V	S	P	G	A		M	I	P	V	E	D	P	A		V	I	A	E	V	L	P	Q		Y	V	I	L	R
C	G	T	E	S	Q	F	F		T	A	D	D	N	E	Y	D		M	H	T	V	S	P	G	A		M	I	P	V	E	D	P	A		V	I	A	E	V	L	P	Q		Y	V	I	L	R
C	G	T	E	S	Q	F	F		T	A	D	D	N	E	Y	D		M	H	T	V	S	P	G	A		M	I	P	V	E	D	P	A		V	I	A	E	V	L	P	Q		Y	V	I	L	R
C	G	T	E	S	Q	F	F		T	A	D	D	N	E	Y	D		M	H	T	V	S	P	G	A		M	I	P	V	E	D	P	A		V	I	A	E	V	L	P	Q		Y	V	I	L	R
C	G	T	E	S	Q	F	F		T	A	D	D	N	E	Y	D		M	H	T	V	S	P	G	A		M	I	P	V	E	D	P	A		V	I	A	E	V	L	P	Q		Y	V	I	L	R
C	G	T	E	S	Q	F	F		T	A	D	D	N	E	Y	D		M	H	T	V	S	P	G	A		M	I	P	V	E	D	P	A		V	I	A	E	V	L	P	Q		Y	V	I	L	R
C	G	T	E	S	Q	F	F		T	A	D	D	N	E	Y	D		M	H	T	V	S	P	G	A		M	I	P	V	E	D	P	A		V	I	A	E	V	L	P	Q		Y	V	I	L	R
C	G	T	E	S	Q	F	F		T	A	D	D	N	E	Y	D		M	H	T	V	S	P	G	A		M	I	P	V	E	D	P	A		V	I	A	E	V	L	P	Q		Y	V	I	L	R
C	G	T	E	S	Q	F	F		T	A	D	D	N	E	Y	D		M	H	T	V	S	P	G	A		M	I	P	V	E	D	P	A		V	I	A	E	V	L	P	Q		Y	V	I	L	R
C	G	T	E	S	Q	F	F		T	A	D	D	N	E	Y	D		M	H	T	V	S	P	G	A		M	I	P	V	E	D	P	A		V	I	A	E	V	L	P	Q		Y	V	I	L	R
C	G	T	E	S	Q	F	F		T	A	D	D	N	E	Y	D		M	H	T	V	S	P	G	A		M	I	P	V	E	D	P	A		V	I	A	E	V	L	P	Q		Y	V	I	L	R
C	G	T	E	S	Q	F	F		T	A	D	D	N	E	Y	D		M	H	T	V	S	P	G	A		M	I	P	V	E	D	P	A		V	I	A	E	V	L	P	Q		Y	V	I	L	R
C	G	T	E	S	Q	F	F		T	A	D	D	N	E	Y	D		M	H	T	V	S	P	G	A		M	I	P	V	E	D	P	A		V	I	A	E	V	L	P	Q		Y	V	I	L	R
C	G	T	E	S	Q	F	F		T	A	D	D	N	E	Y	D		M	H	T	V	S	P	G	A		-	I	P	V	E	D	P	A		V	I	A	E	V	L	P	Q		-	V	I	L	R
C	G	T	E	S	Q	F	F		T	A	D	D	N	E	Y	D		M	H	T	V	S	P	G	A		M	I	P	V	E	D	P	A		A	I	A	E	V	L	P	Q		Y	V	I	L	R
C	G	T	E	S	Q	F	F		T	A	D	D	N	E	Y	D		M	H	T	V	S	P	G	A		M	I	P	V	E	D	P	A		V	I	A	E	V	L	P	Q		Y	V	I	L	R
C	G	T	E	S	Q	F	F		T	A	D	D	N	E	Y	D		M	H	T	V	S	P	G	A		M	I	P	V	E	D	P	A		V	I	A	E	V	L	P	Q		Y	V	I	L	R
C	G	T	E	S	Q	F	F		T	A	D	D	N	E	Y	D		M	H	T	V	S	P	G	A		M	I	P	V	E	D	P	A		V	I	A	E	V	L	P	Q		Y	V	I	L	R
C	G	T	E	S	Q	F	F		T	A	D	D	N	E	Y	D		M	H	T	V	S	P	G	A		M	I	P	V	E	D	P	A		V	I	A	E	V	L	P	Q		Y	V	I	L	R
C	G	T	E	S	Q	F	F		T	A	D	D	N	E	Y	D		M	H	T	V	S	P	G	A		M	I	P	V	E	D	P	A		V	I	A	E	V	L	P	Q		Y	V	I	L	R
C	G	T	E	S	Q	F	F		T	A	D	D	N	E	Y	D		M	H	T	V	S	P	G	A		M	I	P	V	E	D	P	A		V	I	A	E	V	L	P	Q		Y	V	I	L	R
C	G	T	E	S	Q	F	F		T	A	D	D	N	E	Y	D		M	H	T	V	S	P	G	A		M	I	P	V	E	D	P	A		V	I	A	E	V	L	P	Q		Y	V	I	L	R
C	G	T	E	S	Q	F	F		T	A	D	D	N	E	Y	D		M	H	T	V	S	P	G	A		M	I	P	V	E	D	P	A		V	I	A	E	V	L	P	Q		Y	V	I	L	R
C	G	T	E	S	Q	F	F		T	A	D	D	N	E	Y	D		M	H	T	V	S	P	G	A		M	I	P	V	E	D	P	A		V	I	A	E	V	L	P	Q		Y	V	I	L	R
C	G	T	E	S	Q	F	F		T	A	D	D	N	E	Y	D		M	H	T	V	S	P	G	A		M	I	P	V	E	D	P	A		V	I	A	E	V	L	P	Q		Y	V	I	L	R
C	G	T	E	S	Q	F	F		T	A	D	D	N	E	Y	D		M	H	T	V	S	P	G	A		L	I	P	V	E	D	P	A		V	I	A	E	V	L	P	Q		Y	V	I	L	R
C	G	T	E	S	Q	F	F		T	A	D	D	N	E	Y	D		M	H	T	V	S	P	G	A		M	I	P	V	E	D	P	A		V	I	A	E	I	L	P	Q		Y	V	I	L	R
C	G	T	E	S	Q	F	F		T	A	D	D	N	E	Y	D		M	H	T	V	S	P	G	A		M	I	P	V	E	D	P	A		V	I	S	E	V	L	P	Q		Y	V	I	L	R
C	G	T	E	S	Q	F	F		T	A	D	D	N	E	Y	D		M	H	T	V	S	P	G	A		M	I	P	V	E	D	P	A		V	I	A	E	V	L	P	Q		Y	V	I	L	R
C	G	T	E	S	Q	F	F		T	A	D	D	N	E	Y	D		M	H	T	V	S	P	G	A		M	I	P	V	E	D	P	A		V	I	A	E	V	L	P	Q		Y	V	I	L	R
C	G	T	E	S	Q	F	F		T	A	D	D	N	E	Y	D		M	H	T	V	S	P	G	A		M	I	P	V	E	D	P	G		V	I	A	E	V	L	P	Q		Y	V	I	L	R
C	G	T	E	S	Q	F	F		T	A	D	D	N	E	Y	D		M	H	T	V	G	Q	D	A		M	I	P	I	E	D	P	A		L	V	S	G	V	F	P	P		F	M	V	I	K
C	G	T	E	S	Q	F	F		T	A	D	D	N	E	Y	D		M	H	T	V	S	P	D	T		M	I	P	I	E	D	P	A		L	V	S	G	T	F	A	P		F	M	V	I	K
-	G	T	E	S	Q	F	-		T	A	D	D	N	E	Y	D		M	H	T	V	S	-	D	T		L	-	P	-	E	-	-	A		L	V	N	G	T	-	K	P		F	M	V	I	K
C	G	T	E	S	Q	F	F		T	A	D	D	N	E	Y	D		-	-	T	V	S	P	G	A		-	I	P	V	E	D	P	-		V	I	A	E	V	L	P	Q		-	V	I	L	R
C	G	T	E	S	H	Q	F		T	A	E	E	-	-	Y	D		T	H	P	V	S	I	T	A		M	I	P	V	E	E	P	A		V	V	S	G	A	F	T	R		Y	V	I	I	K
S	N	M	D	T	H	A	N		T	S	D	-	-	D	Y	D		S	M	T	I	S	V	S	A		M	I	S	V	E	D	P	A		S	V	N	G	G	S	V	Q		Y	V	I	I	K
C	G	T	E	P	K	S	Y		T	A	D	D	E	D	F	-		T	Q	T	A	S	F	-	A		M	I	-	V	E	D	P	A		S	V	N	S	A	Y	-	-		Y	M	I	L	K
A	H	S	K	E	K	S	S		T	A	E	E	-	D	F	D		T	F	P	L	E	S	M	L		L	I	P	V	D	D	-	A		S	V	G	T	A	S	-	E		Y	M	V	I	K
A	H	S	K	E	K	S	S		A	A	E	E	G	E	F	E		T	F	P	L	D	S	Q	A		L	V	P	V	D	D	-	A		T	V	S	R	A	S	-	N		F	M	V	I	K
A	H	S	K	E	K	S	S		S	A	E	E	G	E	F	E		T	F	P	L	D	S	L	P		L	V	P	V	D	D	-	A		T	V	S	R	A	S	-	N		F	M	V	I	K
A	H	S	K	E	K	S	S		S	A	E	E	G	E	F	E		T	F	P	L	D	S	L	P		L	V	P	V	D	N	-	A		T	V	S	R	A	S	-	N		F	M	V	I	K
A	H	S	K	E	K	S	S		A	S	E	E	A	D	A	E		T	Y	P	L	D	S	M	L		L	I	-	V	D	D	-	A		T	V	G	R	A	S	-	N		F	M	-	I	K
A	H	S	K	E	K	S	S		A	S	E	E	A	D	A	E		T	Y	P	L	D	S	M	L		L	I	P	V	D	D	-	A		T	V	G	R	A	S	-	N		F	M	V	I	K
A	H	S	K	E	K	S	S		A	S	E	E	A	D	A	E		T	Y	P	L	D	S	M	L		L	I	P	V	D	D	-	A		T	V	G	R	A	S	-	N		F	M	V	I	K
A	H	S	K	E	K	S	S		A	S	E	E	A	D	A	E		T	Y	P	L	D	S	M	P		L	I	P	V	D	D	-	A		T	V	S	R	A	S	-	N		F	M	V	I	K
A	H	S	K	E	K	S	S		T	A	E	E	G	D	F	D		T	F	A	L	-	S	L	Q		L	I	P	V	D	D	-	A		S	V	S	R	A	S	-	N		F	M	V	I	K
A	H	S	K	E	K	S	S		T	S	E	E	G	D	F	D		T	F	V	L	D	S	L	P		L	I	P	V	D	D	-	A		T	V	S	R	A	S	-	N		F	M	V	I	K
A	H	S	K	E	K	S	S		T	A	E	E	G	E	F	D		T	Y	V	L	E	S	P	A		L	I	P	V	D	D	R	A		A	V	T	R	A	S	-	N		F	M	V	I	K
A	R	S	R	E	K	S	S		T	A	-	-	-	E	F	D		T	Y	V	L	E	S	P	A		L	I	P	V	D	D	R	A		T	V	S	R	G	S	-	-		F	M	V	I	K
A	H	S	K	E	K	S	S		S	A	E	E	G	E	F	D		T	Y	P	L	D	S	L	F		L	I	P	V	D	D	-	M		M	V	S	R	A	S	-	N		F	M	V	I	K
A	H	S	K	E	K	S	S		T	A	-	-	G	E	F	D		T	F	P	L	D	S	I	L		L	I	P	V	D	D	-	A		T	V	G	R	A	S	-	N		I	M	V	I	K
A	M	S	K	E	K	S	S		Q	A	D	I	V	E	F	A		T	F	H	M	D	S	F	A		L	I	P	V	E	D	-	A		S	V	S	K	G	F	-	N		F	M	V	I	K
C	N	A	K	V	Q	P	S		T	M	E	E	-	E	Y	D		T	F	P	L	-	T	F	S		M	I	P	V	E	D	P	A		T	V	S	K	S	F	-	N		F	M	I	I	K
A	H	S	K	E	K	S	S		T	S	E	E	-	D	Y	D		T	Y	P	L	E	S	F	-		M	I	A	V	D	D	-	T		T	V	S	K	A	S	T	N		F	M	V	I	K
[truncated: 67 more columns]

## Sheet: 9th order
153	664	698	934	966	1081	1366	1452	1482		132	133	408	653	1187	1338	1463	1475	1494		43	44	60	286	311	593	601	617	1383		97	223	845	1030	1314	1341	1395	1429	1432		42	837	841	1119	1274	1293	1318	1492	1566
V	P	L	I	N	Q	E	S	K		P	E	S	E	E	D	K	F	A		N	D	Q	N	H	E	A	D	D		T	S	N	L	V	K	L	K	P		K	L	A	A	F	P	P	V	K
V	P	L	I	N	Q	E	S	K		P	E	S	E	E	D	K	F	A		N	D	Q	N	H	E	A	D	-		T	S	N	L	V	K	L	K	P		K	L	A	A	Y	P	P	V	R
V	P	L	I	N	Q	E	S	K		P	E	S	E	E	D	K	F	A		N	D	Q	N	H	E	A	D	-		T	S	N	L	V	K	L	K	P		K	L	A	A	F	P	P	I	K
V	P	L	I	N	Q	E	S	K		P	E	S	E	E	D	K	F	A		N	D	Q	N	H	E	A	D	-		T	S	N	L	V	K	L	K	P		K	L	A	A	Y	P	P	V	R
V	P	L	I	N	Q	E	S	K		P	E	S	E	E	D	K	F	A		-	-	-	N	H	E	A	D	-		T	S	N	L	V	K	L	K	P		-	L	A	A	F	S	P	V	K
V	P	L	I	N	Q	E	S	K		P	E	S	E	E	D	K	F	A		N	D	Q	N	H	E	A	D	-		T	S	N	L	V	K	L	K	P		K	L	A	A	F	P	P	V	K
V	P	L	I	N	Q	E	S	K		P	E	S	E	E	D	K	F	A		-	-	-	N	H	E	A	D	-		T	S	N	L	V	K	L	K	P		-	L	A	A	F	P	P	V	K
V	P	L	I	N	Q	E	S	K		P	E	S	E	E	D	K	F	A		N	D	Q	N	H	E	A	D	-		T	S	N	L	V	K	L	K	P		K	L	A	A	F	P	P	V	K
V	P	L	I	N	Q	E	S	K		P	E	S	E	E	D	K	F	A		N	D	Q	N	H	E	A	D	-		T	S	N	L	V	K	L	K	P		K	L	A	A	F	P	P	V	K
V	P	L	I	N	Q	E	S	K		P	E	S	E	E	D	K	F	A		N	D	Q	N	H	E	A	D	-		T	S	N	L	V	K	L	K	P		K	L	A	A	F	P	P	V	K
V	P	L	I	N	Q	E	S	K		P	E	S	E	E	D	K	F	A		-	-	-	N	H	E	A	D	-		T	S	N	L	V	K	L	K	P		-	L	A	A	F	P	P	A	K
V	P	L	I	N	Q	E	S	K		P	E	S	E	E	D	K	F	A		-	-	-	N	H	E	A	D	-		T	S	N	L	V	K	L	K	P		-	L	A	A	F	P	P	V	K
V	P	L	I	N	Q	E	S	K		P	E	S	E	E	D	K	F	A		N	D	Q	N	H	E	A	D	-		T	S	N	L	V	K	L	K	P		K	L	A	A	F	P	P	V	K
V	P	L	I	N	Q	E	S	K		P	E	S	E	E	D	K	F	A		-	-	-	N	H	E	A	D	-		T	S	N	L	V	K	L	K	P		-	L	A	A	F	P	P	V	K
V	P	L	I	N	Q	E	S	K		P	E	S	E	E	D	K	F	A		-	-	-	N	H	E	A	D	-		T	S	N	L	V	K	L	K	P		-	L	A	A	F	Q	P	A	K
V	P	L	I	N	Q	E	S	K		P	E	S	E	E	D	K	F	A		N	D	Q	N	H	E	A	D	-		T	S	N	L	V	K	L	K	P		K	L	A	A	F	P	P	V	K
V	P	L	I	N	Q	E	S	K		P	E	S	E	E	D	K	F	A		-	-	-	N	H	E	A	D	-		T	S	N	L	V	K	L	K	P		-	L	A	A	F	P	P	V	K
V	P	L	I	N	Q	E	S	K		P	E	S	E	E	D	K	F	A		N	D	Q	N	H	E	A	D	D		T	S	N	L	V	K	L	-	P		K	L	A	T	F	P	P	V	K
V	P	L	I	N	Q	E	S	K		P	E	S	E	E	D	K	F	A		N	D	Q	N	H	E	A	D	-		T	S	N	L	I	K	L	K	P		K	L	A	A	F	P	P	V	K
V	P	L	I	N	Q	E	S	K		P	E	S	E	E	D	K	F	A		N	D	Q	-	-	E	A	D	-		T	S	N	L	V	K	L	K	P		K	L	A	A	F	P	P	V	K
V	P	L	I	N	Q	E	S	K		P	E	S	E	E	D	K	F	A		N	D	Q	N	H	E	A	D	-		T	S	N	L	V	K	L	K	P		K	L	A	A	F	P	P	V	K
V	P	L	I	N	Q	E	S	K		P	E	S	E	E	D	K	F	A		N	D	Q	N	H	E	A	D	D		T	S	N	L	V	K	L	K	P		K	L	A	A	F	P	P	V	K
V	P	L	I	N	Q	E	S	K		P	E	S	E	E	D	K	F	A		N	D	Q	N	H	E	A	D	D		T	S	N	L	V	K	L	K	P		K	L	A	A	F	P	P	V	K
V	P	L	I	N	Q	E	S	K		P	E	S	E	E	D	K	F	A		N	D	Q	N	H	E	A	D	D		T	S	N	L	V	K	L	K	P		K	L	A	A	F	P	P	V	K
V	P	L	I	N	Q	E	S	K		P	E	S	E	E	D	K	F	A		-	-	-	N	H	E	A	D	D		T	S	N	L	V	K	L	K	P		-	L	A	A	F	P	P	V	K
V	P	L	I	N	Q	E	S	K		P	E	S	E	E	D	K	F	A		N	D	Q	N	H	E	A	D	D		T	S	N	L	V	K	L	K	P		K	L	A	A	F	P	P	V	K
V	P	L	I	N	Q	E	S	K		P	E	S	E	E	D	K	F	A		N	D	Q	N	H	E	A	D	D		T	S	N	L	V	K	L	K	P		K	L	A	A	F	P	P	V	K
V	P	L	I	N	Q	E	S	K		P	E	S	E	E	D	K	F	A		N	D	Q	N	H	E	A	D	D		T	S	N	L	V	K	L	K	P		K	L	A	A	F	P	P	V	K
V	P	L	I	N	Q	E	S	K		P	E	S	E	E	D	K	F	A		N	D	Q	N	H	E	A	D	D		T	S	N	L	V	K	L	K	P		K	L	A	A	F	P	P	V	K
V	P	L	I	N	Q	E	S	K		P	E	S	E	E	D	K	F	A		N	D	Q	N	H	E	A	D	D		T	S	N	L	V	K	L	K	P		K	L	A	A	F	P	P	V	K
V	P	L	I	N	Q	E	S	K		P	E	S	E	E	D	K	F	A		-	-	-	N	H	E	A	D	D		T	S	N	L	V	K	L	K	P		-	L	A	A	F	P	P	V	K
V	P	L	I	N	Q	E	S	K		P	E	S	E	E	D	K	F	A		N	D	Q	N	H	E	A	D	D		T	S	N	L	V	K	L	K	P		K	L	A	A	F	P	P	V	K
V	P	L	I	N	Q	E	S	K		P	E	S	E	E	D	K	F	A		N	D	Q	N	H	E	A	D	D		T	S	N	L	V	K	L	K	P		K	L	A	A	F	P	P	V	K
V	P	L	I	N	Q	E	S	K		P	E	S	E	E	D	K	F	A		N	D	Q	N	H	E	A	D	-		T	S	N	L	V	K	L	K	P		K	L	A	A	F	P	P	V	K
V	P	L	I	N	Q	E	S	K		P	E	S	E	E	D	K	F	A		N	D	Q	N	H	E	A	D	-		T	S	N	L	V	K	L	K	P		K	L	A	A	F	P	P	V	K
V	P	L	I	N	Q	E	S	K		P	E	S	E	E	D	K	F	A		N	D	Q	N	H	E	A	D	-		T	S	N	L	V	K	L	K	P		K	L	A	A	F	P	P	V	K
V	P	L	I	N	Q	E	S	K		P	E	S	E	E	D	K	F	A		N	D	Q	N	H	E	A	D	-		T	S	N	L	V	K	L	K	P		K	L	A	A	F	P	P	V	K
V	P	L	I	N	Q	E	S	K		P	E	S	E	E	D	K	F	A		-	-	-	N	H	E	A	D	-		T	S	N	L	V	K	L	K	P		-	L	A	A	F	P	P	V	K
V	P	L	I	N	Q	E	S	K		P	E	N	E	E	D	K	F	A		N	D	Q	N	H	E	A	D	-		T	S	N	L	V	K	L	K	P		R	R	P	T	F	Q	P	V	K
V	P	L	I	N	Q	E	S	K		P	E	S	E	E	D	K	F	A		-	-	-	N	H	E	A	D	-		T	S	N	L	V	K	L	T	P		-	L	A	A	F	P	P	V	K
V	P	L	I	N	Q	E	S	K		P	E	S	E	E	D	K	F	A		N	D	Q	N	H	E	A	D	-		T	S	N	L	V	K	L	R	P		K	L	A	A	F	P	P	V	R
V	P	L	I	N	Q	E	S	K		P	E	S	E	E	D	K	F	A		N	D	Q	N	H	E	A	D	-		T	S	N	L	V	K	L	K	P		K	L	A	A	F	P	P	V	R
V	P	L	I	N	Q	E	S	K		P	E	S	E	E	D	K	F	A		-	-	-	N	H	E	A	D	-		T	S	N	L	V	K	L	K	P		-	L	A	A	F	P	P	V	R
V	P	L	I	N	Q	E	S	K		P	E	S	E	E	D	K	F	A		N	D	Q	N	H	E	A	D	-		T	S	N	L	V	K	L	K	P		K	L	A	A	F	Q	P	V	K
V	P	L	I	N	Q	E	S	K		P	E	S	E	E	D	K	F	A		N	D	Q	N	H	E	A	D	-		T	A	N	L	V	K	L	K	P		K	L	A	T	F	P	P	V	K
V	P	L	I	N	Q	E	S	K		P	E	S	E	E	D	K	F	A		N	D	Q	N	H	E	A	D	-		T	S	N	L	V	K	L	K	P		K	L	A	A	F	P	P	V	K
V	P	L	I	N	Q	E	S	K		P	E	S	E	E	D	K	F	A		N	D	Q	N	H	E	A	D	-		T	S	N	L	V	K	L	K	P		R	R	I	T	C	Q	S	A	R
V	P	L	I	N	Q	E	S	K		P	E	S	E	E	D	K	F	A		N	D	Q	N	H	E	A	D	-		T	S	N	L	V	K	L	K	P		R	R	I	T	C	Q	S	A	R
V	P	L	I	N	Q	E	S	K		P	E	S	E	E	D	K	F	A		N	D	Q	N	H	E	A	D	-		T	S	N	L	V	K	L	K	P		R	R	I	T	C	Q	S	A	R
V	P	L	I	N	Q	E	S	K		P	E	S	E	E	D	K	F	A		N	D	Q	N	H	E	A	D	-		T	S	N	L	V	K	L	K	P		R	R	I	T	C	Q	S	A	R
V	P	L	I	N	Q	E	S	K		P	E	S	E	E	D	K	F	A		S	D	Q	N	H	E	A	D	-		T	S	N	L	V	K	L	K	P		R	L	A	A	F	P	P	A	R
V	P	L	I	N	Q	E	S	K		P	E	S	E	E	D	K	F	A		-	-	-	N	H	E	A	D	-		T	S	N	L	V	K	L	R	P		-	L	S	T	F	P	P	A	K
V	P	L	I	N	Q	E	S	K		P	E	S	E	E	D	K	F	A		N	D	Q	N	H	E	A	D	-		T	S	N	L	V	K	L	K	P		K	L	A	A	F	P	P	V	K
V	P	L	I	N	Q	E	S	K		P	E	S	E	E	D	K	F	A		N	D	Q	N	H	E	A	D	-		T	S	N	L	V	K	L	K	P		K	L	A	A	F	P	P	V	K
V	P	L	I	N	Q	E	S	K		P	E	S	E	E	D	K	F	A		N	D	Q	N	H	E	A	D	-		T	S	N	L	V	K	L	K	P		K	L	A	A	F	P	P	V	K
V	P	L	I	N	Q	E	S	K		P	E	S	E	E	D	K	F	A		N	D	Q	N	H	E	A	D	-		T	S	N	L	V	K	L	K	P		K	L	A	A	F	P	P	V	K
V	P	L	I	N	Q	E	S	K		P	E	S	E	E	D	K	F	A		N	D	Q	N	H	E	A	D	-		T	S	N	L	V	K	L	K	P		K	L	A	A	F	P	P	V	K
V	P	L	I	N	Q	E	S	K		P	E	S	E	E	D	K	F	A		N	D	Q	N	H	E	A	D	-		T	S	N	L	V	K	L	K	P		K	L	A	A	F	P	P	V	K
V	P	L	I	N	Q	E	S	K		P	E	S	E	E	D	K	F	A		N	D	Q	N	H	E	A	D	D		T	S	N	L	V	K	L	K	P		R	L	A	A	F	P	P	V	K
V	P	L	I	N	Q	E	S	K		P	E	S	E	E	D	K	F	A		N	D	Q	N	H	E	A	D	-		T	S	N	L	V	K	L	K	P		K	L	A	A	F	P	P	V	K
V	P	L	I	N	Q	E	S	K		P	E	S	E	E	D	K	F	A		N	D	Q	N	H	E	A	D	-		T	S	N	L	V	K	L	K	P		R	L	A	A	F	P	P	A	K
V	P	L	I	N	Q	E	S	K		P	E	S	E	E	D	K	F	A		N	D	Q	N	H	E	A	D	-		T	S	N	L	V	K	L	K	P		K	L	A	V	F	P	P	V	K
V	P	L	I	N	Q	E	S	K		P	E	S	E	E	D	K	F	A		N	D	Q	N	H	E	A	D	-		T	S	N	L	V	K	L	K	P		K	L	S	A	F	T	P	V	K
V	P	L	I	N	Q	E	S	K		P	E	S	E	E	D	K	F	A		N	D	Q	N	H	E	A	D	-		T	S	N	L	V	K	L	K	P		K	L	S	A	F	A	P	V	K
V	P	L	I	N	Q	E	S	K		P	E	S	E	E	D	K	F	A		N	D	Q	N	H	E	A	D	-		T	S	N	L	V	K	L	K	P		K	L	A	A	F	T	P	V	K
V	P	L	I	N	Q	E	S	K		P	E	S	E	E	D	K	F	A		N	D	Q	N	H	-	A	D	-		T	S	N	L	V	K	L	K	P		K	L	A	S	F	P	P	V	K
V	P	L	-	N	Q	E	S	-		P	E	S	E	E	D	-	-	-		N	D	Q	N	H	-	-	-	-		T	-	N	L	V	K	L	K	P		K	L	A	-	F	P	P	-	-
V	P	L	I	N	Q	E	S	K		P	E	S	E	L	D	K	F	A		N	D	Q	N	H	E	A	D	-		T	S	N	L	V	K	L	K	P		K	L	A	-	F	P	P	V	K
V	P	L	I	N	Q	E	S	K		P	E	S	E	E	D	K	F	A		N	D	Q	N	H	E	A	D	D		T	S	N	L	V	K	L	K	P		K	L	A	A	F	T	P	A	K
V	P	L	I	N	Q	E	S	K		P	E	S	E	E	D	K	F	A		N	D	Q	N	H	E	A	D	D		T	S	N	L	V	K	L	K	P		K	L	A	A	F	T	P	A	K
V	P	L	I	N	Q	E	S	K		P	E	S	E	E	D	K	F	A		N	D	Q	N	H	E	A	D	-		T	S	N	L	V	K	L	K	P		K	L	S	A	F	T	P	V	K
V	P	L	I	N	Q	E	S	K		P	E	S	E	E	D	K	F	A		N	D	Q	N	H	E	A	D	-		T	S	N	L	V	K	L	K	P		K	L	S	A	F	T	P	V	K
V	P	L	I	N	Q	E	S	K		P	E	S	E	E	D	K	F	A		N	D	Q	N	H	E	A	D	-		T	S	N	L	V	K	L	K	P		K	L	S	A	F	T	P	V	K
V	P	L	I	N	Q	E	S	K		P	E	S	E	E	D	K	F	A		N	D	Q	N	H	E	A	D	-		T	S	N	L	V	K	L	K	P		K	L	S	A	F	T	P	V	K
V	P	L	I	N	Q	E	S	K		P	E	S	E	E	D	K	F	A		N	D	Q	N	H	E	A	D	-		T	S	N	L	V	K	L	K	P		K	L	S	A	F	T	P	V	K
V	P	L	I	N	Q	E	S	K		P	E	S	E	E	D	K	F	A		N	D	Q	N	H	E	A	D	-		T	S	N	L	V	K	L	K	P		K	L	S	A	F	T	P	V	K
V	P	L	I	N	Q	E	S	K		P	E	S	E	E	D	K	F	A		N	D	Q	N	H	E	A	D	-		T	S	N	L	V	K	L	K	P		K	L	S	A	F	A	P	V	K
V	P	L	I	N	Q	E	S	K		P	E	S	E	E	D	K	F	A		N	D	Q	N	H	E	A	D	-		T	S	N	L	V	K	L	K	P		K	L	S	A	F	T	P	V	K
V	P	L	I	N	Q	E	S	K		P	E	S	E	E	D	K	F	A		N	D	Q	N	H	E	A	D	-		T	S	N	L	V	K	L	K	P		K	L	S	A	F	T	P	V	K
V	P	L	I	N	Q	E	S	K		P	E	S	E	E	D	K	F	A		N	D	Q	N	H	E	A	D	-		T	S	N	L	V	K	L	K	P		K	L	S	A	F	T	P	V	K
V	P	L	I	N	Q	E	S	K		P	E	S	E	E	D	K	F	A		N	D	Q	N	H	E	A	D	-		T	S	N	L	V	K	L	K	P		K	L	S	A	F	T	P	V	K
V	P	L	I	N	Q	E	S	K		P	E	S	E	E	D	K	F	A		N	D	Q	N	H	E	A	D	-		T	S	N	L	V	K	L	K	P		K	L	S	A	F	T	P	V	K
V	P	L	I	N	Q	E	S	K		P	E	S	E	E	D	K	F	A		N	D	Q	N	H	E	A	D	-		T	S	N	L	V	K	L	K	P		K	L	S	A	F	T	P	V	K
V	P	L	I	N	Q	E	S	K		P	E	S	E	E	D	K	F	A		-	-	-	N	H	E	A	D	-		-	S	N	L	V	K	L	K	P		-	L	S	A	F	T	P	V	K
V	P	L	I	N	Q	E	S	K		P	E	S	E	E	D	K	F	A		N	D	Q	N	H	E	A	D	-		T	S	N	L	V	K	L	K	P		K	L	S	A	F	T	P	V	K
V	P	L	I	N	Q	E	S	K		P	E	S	E	E	D	K	F	A		N	D	Q	N	H	E	A	D	-		T	S	N	L	V	K	L	K	P		K	L	P	A	F	T	P	V	K
V	P	L	I	N	Q	E	S	K		P	E	S	E	E	D	K	F	A		N	D	Q	N	H	E	A	D	-		T	S	N	L	V	K	L	K	P		K	L	P	A	F	I	P	V	K
V	P	L	I	N	Q	E	S	K		P	E	S	E	E	D	K	F	A		N	D	Q	N	H	E	A	D	-		T	S	N	L	V	K	L	K	P		K	L	S	A	F	A	P	V	K
V	P	L	I	N	Q	E	S	K		P	E	S	E	E	D	K	F	A		N	D	Q	N	H	E	A	D	-		T	S	N	L	V	K	L	K	P		K	L	S	A	F	A	P	V	K
V	P	L	I	N	Q	E	S	K		P	E	S	E	E	D	K	F	A		N	D	Q	N	H	E	A	D	-		T	S	N	L	V	K	L	K	P		K	L	S	A	F	A	P	V	K
V	P	L	I	N	Q	E	S	K		P	E	S	E	E	D	K	F	A		N	D	Q	N	H	E	A	D	-		T	S	N	L	V	K	L	K	P		K	L	S	A	F	A	P	V	K
V	P	L	I	N	Q	E	S	K		P	E	S	E	E	D	K	F	A		N	D	Q	N	H	E	A	D	-		T	S	N	L	V	K	L	K	P		K	L	S	A	F	A	P	V	K
V	P	L	I	N	Q	E	S	K		P	E	S	E	E	D	K	F	A		N	D	Q	N	H	E	A	D	-		T	S	N	L	V	K	L	K	P		K	L	S	A	F	A	P	V	K
V	P	L	I	N	Q	E	S	K		P	E	S	E	E	D	K	F	A		N	D	Q	N	H	E	A	D	-		T	S	N	L	V	K	L	K	P		K	L	S	A	F	A	P	V	K
V	P	L	I	N	Q	E	S	K		P	E	S	E	E	D	K	F	S		N	D	Q	N	H	E	A	D	-		T	S	N	L	V	K	L	K	P		K	L	S	A	F	T	P	V	K
V	P	L	I	N	Q	E	S	K		P	E	S	E	E	D	K	F	T		N	E	Q	N	H	E	A	D	-		T	S	N	L	V	K	L	K	P		K	L	S	A	F	T	P	V	K
V	P	L	I	N	Q	E	S	K		P	E	S	E	E	D	K	F	A		N	D	Q	N	H	E	A	D	-		T	S	N	L	V	K	L	K	P		K	L	S	A	F	T	P	V	K
V	P	L	I	N	Q	E	S	K		P	E	S	E	E	D	K	F	A		N	D	Q	N	H	E	A	D	-		T	S	N	L	V	K	L	K	P		K	L	S	A	F	T	P	V	K
V	P	L	I	N	Q	E	S	K		P	E	S	E	E	D	K	F	A		N	D	Q	N	H	E	A	D	-		T	S	N	L	V	K	L	K	P		K	L	S	A	F	T	P	V	K
V	P	L	I	N	Q	E	S	K		P	E	S	E	E	D	K	F	A		N	D	Q	N	H	E	A	D	-		T	S	N	L	V	K	L	K	P		K	L	S	A	F	T	P	V	K
V	P	L	I	N	Q	E	S	K		P	E	S	E	E	D	K	F	A		N	D	Q	N	H	E	A	D	-		T	S	N	L	V	K	L	K	P		K	L	S	A	F	T	P	V	K
V	P	L	I	N	Q	E	S	K		A	E	S	E	E	D	K	F	A		N	D	Q	N	H	E	A	D	-		T	S	N	L	V	K	L	K	P		K	L	A	A	F	A	P	V	K
V	P	L	I	N	Q	E	S	K		P	E	S	E	E	D	K	Y	T		N	D	Q	N	H	E	A	D	-		T	S	N	L	V	K	L	K	P		K	L	A	A	F	T	P	V	K
V	P	L	I	N	Q	E	S	-		-	-	-	E	E	D	-	-	-		N	D	Q	N	H	E	A	D	-		T	S	N	L	-	K	L	K	P		K	L	A	A	F	T	-	-	-
V	-	L	I	N	Q	E	S	K		P	E	S	K	E	D	K	F	A		-	-	-	N	H	F	R	D	-		-	S	N	L	V	K	L	K	P		-	L	S	A	F	A	P	V	K
V	P	L	I	N	Q	E	S	K		P	E	C	E	E	D	K	F	A		N	D	Q	N	H	E	A	D	-		A	T	Q	M	A	D	V	E	S		K	L	P	A	F	T	L	A	K
V	P	L	I	N	Q	E	S	K		V	D	S	D	D	P	K	F	A		S	D	Q	N	H	E	A	D	-		T	S	N	L	A	K	L	R	S		K	L	Q	A	F	T	P	Q	K
V	P	L	I	N	Q	E	S	K		P	D	G	D	E	N	I	Y	S		N	D	Q	H	S	E	A	E	-		T	-	N	L	A	K	L	T	A		K	L	S	T	F	T	V	-	K
D	V	M	V	Q	E	S	D	S		I	D	N	E	G	V	Q	L	E		N	K	Q	N	H	E	A	D	-		T	A	N	L	P	N	-	Q	-		K	L	A	Q	I	-	P	-	K
D	A	M	V	Q	E	S	A	S		P	E	N	E	E	D	R	F	A		D	K	P	N	N	Q	A	E	-		T	S	N	L	V	K	-	P	-		K	L	A	Q	F	-	P	-	K
D	A	M	V	Q	E	S	A	S		P	E	N	E	E	D	K	F	A		D	K	P	N	N	Q	A	E	-		T	S	N	L	V	K	-	K	-		K	L	A	Q	F	-	P	-	K
D	A	M	V	Q	E	S	A	S		P	E	N	E	E	D	R	F	A		E	K	P	N	N	Q	A	E	A		T	S	N	L	V	K	-	K	-		K	L	S	Q	F	-	P	-	K
D	A	M	V	Q	E	S	A	S		P	E	S	E	E	D	K	F	A		-	-	Q	N	H	E	A	D	-		T	-	N	L	V	K	-	K	-		K	L	A	Q	F	-	P	-	K
D	A	M	V	Q	E	S	A	S		P	E	S	E	E	D	K	F	A		-	-	Q	N	H	E	A	D	-		T	S	N	L	V	K	-	K	-		K	L	A	Q	F	-	P	-	K
D	A	M	V	Q	E	S	A	S		P	E	S	E	E	D	K	F	A		-	-	Q	N	H	E	A	D	-		T	S	N	L	V	K	-	K	-		K	L	A	Q	F	-	P	-	K
D	A	M	V	Q	E	S	A	S		P	E	S	E	E	D	K	F	A		-	-	Q	N	H	E	A	D	-		T	S	N	L	V	K	-	K	-		K	L	A	Q	F	-	P	-	K
D	A	M	V	Q	E	S	A	S		P	E	S	E	D	D	K	F	A		D	K	Q	T	N	E	V	D	-		T	S	N	L	V	K	-	K	-		K	L	A	V	F	-	P	-	K
D	A	M	V	Q	E	S	A	S		P	E	S	E	E	D	K	F	A		D	K	Q	T	N	E	V	D	-		T	S	N	M	V	K	-	K	-		K	L	A	Q	F	-	P	-	K
D	A	M	V	Q	E	S	A	S		P	E	S	E	E	D	K	F	A		D	K	Q	N	N	E	A	D	-		S	S	N	M	V	K	-	K	-		K	L	A	L	I	-	A	-	K
D	A	M	V	Q	E	A	A	S		P	E	S	E	E	D	K	F	A		D	K	Q	N	N	E	A	E	-		T	S	N	L	V	K	-	K	-		K	L	A	Q	F	-	A	-	K
D	A	M	V	Q	E	S	A	S		P	E	S	E	E	D	K	F	S		D	K	P	N	N	Q	A	E	-		T	S	N	L	V	K	-	K	-		K	L	A	Q	L	-	P	-	K
D	A	M	V	Q	E	S	A	S		P	E	S	E	E	D	K	F	A		A	K	Q	T	N	E	V	D	-		-	S	N	L	V	K	-	K	-		K	L	S	Q	F	-	P	-	K
D	T	M	V	Q	E	A	A	S		P	E	S	E	E	D	K	F	A		K	K	Q	T	N	E	V	D	-		T	S	C	L	A	K	A	T	T		K	L	A	L	F	T	P	-	K
D	S	M	V	T	E	G	L	T		P	E	S	E	E	D	K	F	T		K	E	Q	N	N	E	A	D	-		T	S	N	L	A	K	G	T	A		K	M	A	L	F	S	P	-	R
D	T	M	V	Q	E	V	T	S		P	E	S	E	E	D	K	F	A		K	E	Q	N	N	E	A	E	-		S	N	S	M	Q	R	N	T	-		K	L	A	L	I	N	A	-	K
[truncated: 27 more columns]

[truncated: 1 more sheets: 10th order]
