# Supplementary material for: Bioinformatic Analysis of Topoisomerase IIα Reveals Interdomain Interdependencies and Critical C-Terminal Domain Residues
Source: Int J Mol Sci. 2024 May 23;25(11):5674. doi: 10.3390/ijms25115674 (PMC11172036; doi:10.3390/ijms25115674)
Supplement: Supplementary file 1 [file ijms-25-05674-s001.zip › TOP2A 105 sp MSA.csv]

Homo sapiens:1-1531 [2A]	M	E	V	S	P	L	Q	P	V	N	E	N	M	Q	V	N	K	I	K	K	N	E	D	A	K	K	R	L	S	V	E	R	I	Y	Q	K	K	T	Q	L	E	H	I	L	L	R	P	D	T
Ailuropoda melanoleuca-9646:001d44 2A	M	E	V	S	P	L	Q	P	V	N	E	N	M	Q	I	S	K	T	K	K	N	E	D	A	K	K	G	L	S	I	E	R	I	Y	Q	K	K	T	Q	L	E	H	I	L	L	R	P	D	T
Alligator mississippiensis-8496:00168d	M	E	-	S	P	L	R	E	L	S	E	N	P	Q	A	-	K	A	-	-	-	A	G	K	A	K	R	L	S	V	E	R	I	Y	Q	K	K	T	Q	L	E	H	I	L	L	R	P	D	T
Anas platyrhynchos-8839:001679	-	-	-	S	P	L	Q	P	T	D	E	N	P	R	L	P	K	G	-	-	-	D	G	A	K	K	R	L	S	V	E	R	I	Y	Q	K	K	T	Q	L	E	H	I	L	L	R	P	D	T
Anolis carolinensis-28377:000606 2A	M	D	F	S	P	L	K	T	V	D	V	N	P	K	V	D	K	I	-	K	N	E	D	S	K	K	R	L	S	V	E	R	I	Y	Q	K	K	T	Q	L	E	H	I	L	L	R	P	D	T
Aotus nancymaae-37293:0020f2	M	E	V	S	P	L	Q	P	V	N	E	N	M	Q	V	N	K	I	K	K	N	E	D	A	K	K	R	L	S	I	E	R	I	Y	Q	K	K	T	Q	L	E	H	I	L	L	R	P	D	T
Aptenodytes forsteri-9233:0003f7	-	-	-	-	P	E	Q	P	A	D	E	N	A	R	V	P	K	G	-	-	-	D	G	T	K	K	G	L	S	V	E	H	I	Y	Q	K	K	T	Q	L	E	H	I	L	L	R	P	D	T
Aquila chrysaetos-8962:002c03	M	E	-	S	P	L	R	P	A	N	E	N	L	R	V	L	K	G	-	-	-	D	G	T	K	K	Q	L	S	V	E	H	I	Y	Q	K	K	T	Q	L	E	H	I	L	L	R	P	D	T
Astyanax mexicanus-7994:002f5c	-	-	-	-	P	L	K	S	Y	F	E	N	-	-	-	-	K	A	S	K	P	K	K	D	D	R	R	L	S	V	E	R	I	Y	Q	K	K	T	Q	L	E	H	I	L	L	R	P	D	T
Balaenoptera acutorostrata-9767:0027e4	M	E	V	S	P	L	Q	P	V	N	D	N	M	Q	V	N	K	T	K	K	N	E	D	A	K	K	R	L	S	I	E	R	I	Y	Q	K	K	T	Q	L	E	H	I	L	L	R	P	D	T
Bison bison-9901:002190	M	E	V	S	P	L	Q	P	V	N	E	N	M	Q	V	S	K	T	K	K	N	E	D	A	K	K	R	L	S	I	E	R	I	Y	Q	K	K	T	Q	L	E	H	I	L	L	R	P	D	T
Bos taurus-9913:00306a	M	E	V	S	P	L	Q	P	V	N	E	N	M	Q	V	S	K	T	K	K	N	E	D	A	K	K	R	L	S	I	E	R	I	Y	Q	K	K	T	Q	L	E	H	I	L	L	R	P	D	T
Bubalus bubalis-89462:004e3c	M	E	V	S	P	L	Q	P	V	N	E	N	M	Q	V	S	K	T	K	K	N	E	D	A	K	K	R	L	S	I	E	R	I	Y	Q	K	K	T	Q	L	E	H	I	L	L	R	P	D	T
Camelus bactrianus-9837:0026d5	M	E	V	S	P	L	Q	P	V	N	E	N	M	Q	V	N	K	A	K	K	N	E	D	A	K	K	R	L	S	I	E	R	I	Y	Q	K	K	T	Q	L	E	H	I	L	L	R	P	D	T
Camelus dromedarius-9838:003074	M	E	V	S	P	L	Q	P	V	N	E	N	M	Q	V	N	K	A	K	K	N	E	D	A	K	K	R	L	S	I	E	R	I	Y	Q	K	K	T	Q	L	E	H	I	L	L	R	P	D	T
Canis lupus familiaris-9615:002e8a	L	H	W	L	L	W	S	P	V	N	E	N	M	Q	I	S	K	T	K	K	N	E	D	A	K	K	R	L	S	I	E	R	I	Y	Q	K	K	T	Q	L	E	H	I	L	L	R	P	D	T
Capra hircus-9925:0042ba	M	E	V	S	P	L	Q	P	V	N	E	N	M	Q	V	S	K	T	K	K	N	E	D	A	K	K	R	L	S	V	E	R	I	Y	Q	K	K	T	Q	L	E	H	I	L	L	R	P	D	T
Cavia porcellus-10141:00163a	M	E	V	S	P	L	Q	P	V	N	E	H	M	Q	M	N	K	I	K	K	N	E	D	A	K	K	R	L	S	I	E	R	I	Y	Q	K	K	T	Q	L	E	H	I	L	L	R	P	D	T
Cercocebus atys-9531:001586	M	E	V	S	P	L	Q	P	V	N	E	N	M	Q	V	N	K	I	K	K	N	E	D	A	K	K	R	L	S	I	E	R	I	Y	Q	K	K	T	Q	L	E	H	I	L	L	R	P	D	T
Chelonia mydas-8469:0027c6 2A	L	Q	S	S	P	L	K	P	V	D	E	N	P	K	V	G	K	G	K	K	E	A	A	A	K	K	R	L	S	V	E	R	I	Y	Q	K	K	T	Q	L	E	H	I	L	L	R	P	D	T
Chinchilla lanigera-34839:0034c4	M	E	L	S	P	L	Q	P	V	N	E	N	M	Q	V	N	K	I	K	K	N	E	D	A	K	K	R	L	S	I	E	R	I	Y	Q	K	K	T	Q	L	E	H	I	L	L	R	P	D	T
Chlorocebus sabaeus-60711:000a8b	M	E	V	S	P	L	Q	P	V	N	E	N	M	Q	V	N	K	I	K	K	N	E	D	A	K	K	R	P	S	I	E	R	I	Y	Q	K	K	T	Q	L	E	H	I	L	L	R	P	D	T
Chrysochloris asiatica-185453:002db8	M	E	V	S	P	L	Q	P	V	N	E	N	M	Q	I	Q	K	T	K	K	N	E	D	A	K	K	R	L	S	I	E	R	I	Y	Q	K	K	T	Q	L	E	H	I	L	L	R	P	D	T
Clupea harengus-7950:004c8f 2A	M	A	D	G	P	F	K	S	L	F	E	N	-	-	-	-	K	A	S	K	P	K	K	D	D	K	R	M	S	V	E	R	I	Y	Q	K	K	T	Q	L	E	H	I	L	L	R	P	D	T
Colobus angolensis-54131:000824	M	E	V	S	P	L	Q	P	V	N	E	N	M	Q	V	N	K	I	K	K	N	E	D	A	K	K	R	L	S	I	E	R	I	Y	Q	K	K	T	Q	L	E	H	I	L	L	R	P	D	T
Condylura cristata-143302:0014a8	M	E	V	S	P	L	Q	P	V	N	E	N	M	Q	I	N	K	T	K	K	N	E	E	A	K	K	R	L	S	I	E	R	I	Y	Q	K	K	T	Q	L	E	H	I	L	L	R	P	D	T
Corvus cornix-181096:0033e8	M	E	-	S	P	L	R	P	A	D	E	N	A	R	V	N	K	P	-	-	-	D	G	P	K	K	-	L	S	V	E	H	I	Y	Q	K	K	T	Q	L	E	H	I	L	L	R	P	D	T
Cynoglossus semilaevis-244447:0012b0	M	A	-	-	P	L	K	A	F	F	G	N	-	-	-	-	K	T	E	K	T	K	K	D	P	K	R	L	S	V	E	R	I	Y	Q	K	K	T	Q	L	E	H	I	L	L	R	P	D	S
Danio rerio-7955:0010d0	M	A	E	G	P	L	K	S	L	F	E	N	-	-	-	-	K	A	S	K	P	K	K	D	E	K	R	L	S	V	E	R	I	Y	Q	K	K	T	Q	L	E	H	I	L	L	R	P	D	T
Dasypus novemcinctus-9361:0044e2	M	E	V	S	P	L	Q	P	V	N	E	N	M	Q	I	N	K	I	K	K	N	E	D	A	K	K	R	L	S	I	E	R	I	Y	Q	K	K	T	Q	L	E	H	I	L	L	R	P	D	T
Elephantulus edwardii-28737:004fd0	M	E	V	S	P	L	Q	P	V	N	E	N	M	Q	I	N	K	V	K	K	T	E	D	A	K	K	R	V	S	I	E	R	I	Y	Q	K	K	T	Q	L	E	H	I	L	L	R	P	D	T
Eptesicus fuscus-29078:001889	M	E	V	S	P	L	Q	P	V	N	E	N	M	Q	I	S	K	T	K	K	N	E	D	A	K	K	R	L	S	I	E	R	I	Y	Q	K	K	T	Q	L	E	H	I	L	L	R	P	D	T
Equus caballus-9796:00271f	M	D	V	S	P	L	Q	P	I	N	E	N	M	Q	I	N	K	A	K	K	N	E	D	A	K	K	R	L	S	V	E	R	I	Y	Q	K	K	T	Q	L	E	H	I	L	L	R	P	D	T
Equus przewalskii-9798:001d37	M	D	V	S	P	L	Q	P	I	N	E	N	M	Q	I	N	K	A	K	K	N	E	D	A	K	K	R	L	S	V	E	R	I	Y	Q	K	K	T	Q	L	E	H	I	L	L	R	P	D	T
Esox lucius-8010:004431	M	A	-	-	P	L	K	S	L	F	E	N	-	-	-	-	K	A	E	K	T	K	K	N	P	D	R	L	S	V	E	R	I	Y	Q	K	K	T	Q	L	E	H	I	L	L	R	P	D	T
Falco cherrug-345164:002319	M	K	F	S	P	E	Q	P	A	D	E	N	S	Q	V	P	K	G	-	-	-	D	G	T	K	K	Q	L	S	V	E	H	I	Y	Q	K	K	T	Q	L	E	H	I	L	L	R	P	D	T
Falco peregrinus-8954:0005dd	-	-	F	S	P	E	Q	P	A	D	E	N	S	Q	V	P	K	G	-	-	-	D	G	T	K	K	Q	L	S	V	E	H	I	Y	Q	K	K	T	Q	L	E	H	I	L	L	R	P	D	T
Felis catus-9685:001924	M	E	V	S	P	L	Q	P	V	N	E	N	M	L	I	N	K	T	K	K	N	E	D	A	K	K	R	L	S	I	E	R	I	Y	Q	K	K	T	Q	L	E	H	I	L	L	R	P	D	T
Ficedula albicollis-59894:000181	M	E	-	S	P	L	R	P	A	D	E	N	I	R	L	N	K	A	-	-	-	D	G	P	K	K	-	L	S	V	E	H	I	Y	Q	K	K	T	Q	L	E	H	I	L	L	R	P	D	T
Fukomys damarensis-885580:0041bf	M	E	L	S	P	L	Q	P	V	N	E	N	M	Q	M	N	K	T	K	K	N	E	D	A	K	K	R	L	S	V	E	R	I	Y	Q	K	K	T	Q	L	E	H	I	L	L	R	P	D	T
Fundulus heteroclitus-8078:004891	-	-	-	-	-	-	-	-	-	-	-	-	-	-	-	-	-	-	-	-	-	-	-	-	-	-	-	-	-	-	-	-	-	-	-	-	-	-	-	-	-	-	-	-	-	-	-	-	-
Gadus morhua-8049:0021af	-	-	-	-	-	-	-	-	-	-	-	-	-	-	-	-	-	-	-	-	-	-	-	-	-	-	-	-	-	-	-	-	-	-	-	-	-	-	-	-	-	-	-	-	-	-	-	-	-
Galeopterus variegatus-482537:0000ce	M	E	V	S	P	L	Q	P	V	N	E	N	M	Q	I	N	K	I	K	K	N	E	D	A	K	K	K	L	S	I	E	R	V	Y	Q	K	K	T	Q	L	E	H	I	L	L	R	P	D	T
Gallus gallus-9031:0009f9	-	-	-	-	-	-	-	-	-	-	-	-	-	-	-	-	-	-	-	-	-	-	-	-	-	-	-	-	-	-	-	-	-	-	-	-	-	-	-	-	-	-	-	-	-	-	-	-	-
Gasterosteus aculeatus-69293:0020e6	M	A	-	-	P	L	K	S	L	F	D	N	-	-	-	-	K	P	E	K	I	K	K	D	P	K	R	M	S	V	E	R	I	Y	Q	K	K	T	Q	L	E	H	I	L	L	R	P	D	T
Geospiza fortis-48883:00247a	M	E	-	S	P	L	R	P	A	N	E	N	I	V	V	G	K	P	-	-	-	D	G	P	K	K	-	L	S	V	E	H	I	Y	Q	K	K	T	Q	L	E	H	I	L	L	R	P	D	T
Gorilla gorilla gorilla 2A (XP 004041818.1)	M	E	V	S	P	L	Q	P	V	N	E	N	M	Q	V	N	K	I	K	K	N	E	D	A	K	K	R	L	S	V	E	R	I	Y	Q	K	K	T	Q	L	E	H	I	L	L	R	P	D	T
Haliaeetus leucocephalus-52644:0039aa	M	E	-	S	P	L	R	P	A	N	E	N	L	R	V	L	K	G	-	-	-	D	G	T	K	K	Q	L	S	V	E	H	I	Y	Q	K	K	T	Q	L	E	H	I	L	L	R	P	D	T
Haplochromis burtoni-8153:000f76	M	A	-	-	P	L	K	A	F	L	E	N	-	-	-	-	K	P	E	K	L	K	K	D	P	K	R	L	S	V	E	R	I	Y	Q	K	K	T	Q	L	E	H	I	L	L	R	P	D	S
Ictidomys tridecemlineatus-43179:000cb7	M	E	V	S	P	L	Q	P	I	N	E	N	M	Q	V	N	K	I	K	K	N	E	D	A	K	K	R	L	S	I	E	R	I	Y	Q	K	K	T	Q	L	E	H	I	L	L	R	P	D	T
Jaculus jaculus-51337:002c21	M	E	V	S	P	L	Q	P	I	N	E	N	M	Q	M	N	K	-	K	K	N	E	D	A	K	K	R	L	S	I	E	R	I	Y	Q	K	K	T	Q	L	E	H	I	L	L	R	P	D	T
Larimichthys crocea-215358:0060b2	M	A	-	-	P	L	K	A	F	L	E	N	-	-	-	-	K	P	E	K	T	K	K	D	P	K	R	L	S	V	E	R	I	Y	Q	K	K	T	Q	L	E	H	I	L	L	R	P	D	S
Latimeria chalumnae-7897:0023c2	-	-	-	-	-	-	-	-	L	C	E	N	Q	K	A	V	K	K	V	K	N	D	D	P	D	R	R	L	S	V	E	R	I	Y	Q	K	K	T	Q	L	E	H	I	L	L	R	P	D	S
Leptonychotes weddellii-9713:002029	M	E	V	S	P	L	Q	P	V	N	E	N	M	Q	I	S	K	T	K	K	N	E	D	A	K	K	R	L	S	I	E	R	I	Y	Q	K	K	T	Q	L	E	H	I	L	L	R	P	D	T
Lipotes vexillifer-118797:002f47	M	E	M	S	P	L	Q	P	V	N	D	N	M	Q	V	N	K	T	K	K	N	E	D	A	K	K	R	L	S	I	E	R	I	Y	Q	K	K	T	Q	L	E	H	I	L	L	R	P	D	T
Loxodonta africana-9785:001643	M	E	V	S	P	L	Q	P	V	N	E	N	M	Q	I	N	K	I	K	K	N	E	D	A	K	K	R	L	S	I	E	R	I	Y	Q	K	K	T	Q	L	E	H	I	L	L	R	P	D	T
Macaca mulatta-9544:001bc2	-	-	-	-	-	-	-	P	V	N	E	N	M	Q	V	N	K	I	K	K	N	E	D	A	K	K	R	L	S	I	E	R	I	Y	Q	K	K	T	Q	L	E	H	I	L	L	R	P	D	T
Macaca nemestrina-9545:00142b	M	E	V	S	P	L	Q	P	V	N	E	N	M	Q	V	N	K	I	K	K	N	E	D	A	K	K	R	L	S	I	E	R	I	Y	Q	K	K	T	Q	L	E	H	I	L	L	R	P	D	T
Mandrillus leucophaeus-9568:004797	M	E	V	S	P	L	Q	P	V	N	E	N	M	Q	V	N	K	I	K	K	N	E	D	A	K	K	R	L	S	I	E	R	I	Y	Q	K	K	T	Q	L	E	H	I	L	L	R	P	D	T
Maylandia zebra-106582:0028a8	M	A	-	-	P	L	K	A	F	L	E	N	-	-	-	-	K	P	E	K	L	K	K	D	P	K	R	L	S	V	E	R	I	Y	Q	K	K	T	Q	L	E	H	I	L	L	R	P	D	S
Meleagris gallopavo-9103:001d26	-	-	-	-	-	-	-	-	-	-	-	-	-	-	-	-	-	-	-	-	-	-	-	-	-	-	-	-	-	-	-	-	-	-	-	-	-	-	-	-	-	H	I	L	L	R	P	D	T
Monodelphis domestica-13616:002659	M	E	L	S	P	L	Q	P	V	N	E	N	L	Q	I	N	K	I	K	K	N	E	D	T	K	K	R	L	S	V	E	R	I	Y	Q	K	K	T	Q	L	E	H	I	L	L	R	P	D	T
Mus musculus-10090:000af6	M	E	L	S	P	L	Q	P	V	N	E	N	M	L	M	N	K	-	K	K	N	E	D	G	K	K	R	L	S	I	E	R	I	Y	Q	K	K	T	Q	L	E	H	I	L	L	R	P	D	T
Mustela putorius furo-9669:00386d	M	E	V	S	P	L	Q	P	V	N	E	N	M	Q	I	S	K	T	K	K	N	E	D	A	K	K	R	L	S	I	E	R	I	Y	Q	K	K	T	Q	L	E	H	I	L	L	R	P	D	T
Myotis brandtii-109478:000e43	-	-	-	-	-	-	-	P	V	N	E	N	M	Q	I	N	K	-	K	K	N	E	D	A	K	K	R	L	S	I	E	R	I	Y	Q	K	K	T	Q	L	E	H	I	L	L	R	P	D	T
Myotis lucifugus-59463:0018ed	M	E	V	S	P	L	Q	P	V	N	E	N	M	Q	I	N	K	-	K	K	N	E	D	A	K	K	R	L	S	I	E	R	I	Y	Q	K	K	T	Q	L	E	H	I	L	L	R	P	D	T
Nannospalax galili-1026970:00133c	M	E	V	S	P	L	Q	P	V	H	E	N	M	Q	M	N	K	-	K	K	N	E	D	P	K	K	R	L	S	I	E	R	I	Y	Q	K	K	T	Q	L	E	H	I	L	L	R	P	D	T
Nomascus leucogenys-61853:0006a9	M	E	V	S	P	L	Q	P	V	N	E	N	M	Q	I	N	K	I	K	K	N	E	D	A	K	K	R	L	S	V	E	R	I	Y	Q	K	K	T	Q	L	E	H	I	L	L	R	P	D	T
Octodon degus-10160:000393	M	E	V	S	P	L	Q	P	V	N	E	N	M	Q	M	N	K	I	K	K	N	E	D	A	K	K	R	L	S	I	E	R	I	Y	Q	K	K	T	Q	L	E	H	I	L	L	R	P	D	T
Odobenus rosmarus-9707:0036a9	M	E	V	S	P	L	Q	P	V	N	E	N	M	Q	V	S	K	T	K	K	N	E	D	A	K	K	R	L	S	I	E	R	I	Y	Q	K	K	T	Q	L	E	H	I	L	L	R	P	D	T
Ophiophagus hannah-8665:00329d 2A	Q	E	L	S	S	K	Q	V	V	D	V	N	P	K	V	K	K	I	-	K	D	E	N	S	K	K	R	L	S	V	E	R	I	Y	Q	K	K	S	Q	L	E	H	I	L	L	R	P	D	T
Oreochromis niloticus-8128:004dbc	M	A	-	-	P	L	K	A	F	F	E	N	-	-	-	-	K	P	E	K	L	K	K	D	P	K	R	L	S	V	E	R	I	Y	Q	K	K	T	Q	L	E	H	I	L	L	R	P	D	S
Ornithorhynchus anatinus-9258:000af9	-	-	-	-	-	-	-	-	-	-	M	N	T	Q	L	G	K	I	K	K	D	E	A	A	K	K	R	L	S	V	E	R	I	Y	Q	K	K	T	Q	L	E	H	I	L	L	R	P	D	T
Oryctolagus cuniculus-9986:000842	M	E	V	S	P	L	Q	P	V	N	E	N	M	Q	M	N	K	I	K	K	N	E	D	A	K	K	R	L	S	I	E	R	I	Y	Q	K	K	T	Q	L	E	H	I	L	L	R	P	D	T
Oryzias latipes-8090:00102d 2A	M	A	-	-	P	L	K	A	L	Y	E	N	-	-	-	-	K	P	E	K	T	K	K	D	S	K	R	L	S	V	E	R	I	Y	Q	K	K	T	Q	L	E	H	I	L	L	R	P	D	S
Otolemur garnettii-30611:0004f5	M	E	V	S	P	L	Q	P	V	N	E	N	M	Q	I	D	K	I	K	K	N	G	D	A	K	K	R	L	S	I	E	R	I	Y	Q	K	K	T	Q	L	E	H	I	L	L	R	P	D	T
Ovis aries-9940:00370f	M	E	V	S	P	L	Q	P	V	N	E	N	M	Q	V	S	K	T	K	K	N	E	D	A	K	K	R	L	S	V	E	R	I	Y	Q	K	K	T	Q	L	E	H	I	L	L	R	P	D	T
Pan paniscus-9597:004bdc	M	E	V	S	P	L	Q	P	V	N	E	N	M	Q	V	N	K	I	K	K	N	E	D	A	K	K	R	L	S	V	E	R	I	Y	Q	K	K	T	Q	L	E	H	I	L	L	R	P	D	T
Pan troglodytes 2A (XP 016787334.1)	M	E	V	S	P	L	Q	P	V	N	E	N	M	Q	V	N	K	I	K	K	N	E	D	A	K	K	R	L	S	V	E	R	I	Y	Q	K	K	T	Q	L	E	H	I	L	L	R	P	D	T
Panthera tigris-9694:003ec6	M	E	V	S	P	L	Q	P	V	N	E	N	M	L	I	N	K	T	K	K	N	E	D	A	K	K	R	L	S	I	E	R	I	Y	Q	K	K	T	Q	L	E	H	I	L	L	R	P	D	T
Pantholops hodgsonii-59538:0056aa	M	E	V	S	P	L	Q	P	V	N	E	N	M	Q	V	S	K	T	K	K	N	E	D	A	K	K	R	L	S	I	E	R	I	Y	Q	K	K	T	Q	L	E	H	I	L	L	R	P	D	T
Peromyscus maniculatus-10042:00518d	M	E	L	S	P	L	Q	P	V	N	E	N	M	Q	M	N	K	-	K	K	N	E	D	G	K	K	R	M	S	I	E	R	I	Y	Q	K	K	T	Q	L	E	H	I	L	L	R	P	D	T
Physeter catodon-9755:0017de	M	E	V	S	P	L	Q	P	V	N	D	N	M	Q	V	N	K	T	K	K	N	E	D	A	K	K	R	L	S	I	E	R	I	Y	Q	K	K	T	Q	L	E	H	I	L	L	R	P	D	T
Poecilia formosa-48698:003f16	C	K	-	-	Y	L	K	A	Y	L	E	N	-	-	-	-	K	P	E	K	T	K	K	D	P	K	R	L	S	V	E	R	I	Y	Q	K	K	T	Q	L	E	H	I	L	L	R	P	D	T
Pongo abelii-9601:001f2d	-	Q	A	S	P	F	H	P	V	N	E	N	M	Q	V	N	K	I	K	K	N	E	D	A	K	K	R	L	S	V	E	R	I	Y	Q	K	K	T	Q	L	E	H	I	L	L	R	P	D	T
Propithecus coquereli-379532:003b94	M	E	V	S	P	L	Q	P	V	N	E	N	M	K	I	D	K	I	K	K	N	E	D	A	K	K	R	L	S	I	E	R	I	Y	Q	K	K	T	Q	L	E	H	I	L	L	R	P	D	T
Pseudopodoces humilis-181119:002f69	M	E	-	S	P	L	R	P	A	N	E	N	I	R	V	N	K	P	-	-	-	D	G	P	K	K	-	L	T	V	E	H	I	Y	Q	K	K	T	Q	L	E	H	I	L	L	R	P	D	T
Pteropus alecto-9402:0005d5	-	-	-	-	-	-	-	-	-	-	-	-	M	Q	I	N	K	T	K	K	N	E	D	A	K	K	R	L	S	I	E	R	I	Y	Q	K	K	T	Q	L	E	H	I	L	L	R	P	D	T
Pundamilia nyererei-303518:00588f 2A	M	A	-	-	P	L	K	A	F	L	E	N	-	-	-	-	K	P	E	K	L	K	K	D	P	K	R	L	S	V	E	R	I	Y	Q	K	K	T	Q	L	E	H	I	L	L	R	P	D	S
Pygoscelis adeliae-9238:0028b7	-	-	-	-	-	-	-	-	-	-	E	N	A	R	V	P	K	G	-	-	-	D	G	S	K	K	G	L	S	V	E	H	I	Y	Q	K	K	T	Q	L	E	H	I	L	L	R	P	D	T
Rattus norvegicus-10116:004dda	M	E	L	S	P	L	Q	P	V	N	E	N	M	L	L	N	K	-	K	K	N	E	D	G	K	K	R	L	S	V	E	R	I	Y	Q	K	K	T	Q	L	E	H	I	L	L	R	P	D	T
Rhinopithecus roxellana-61622:00500d	M	E	V	S	P	L	Q	P	V	N	E	N	M	Q	V	N	K	I	K	K	N	E	D	A	K	K	R	L	S	I	E	R	I	Y	Q	K	K	T	Q	L	E	H	I	L	L	R	P	D	T
Sarcophilus harrisii-9305:002efc	M	E	L	S	P	L	Q	P	V	N	E	N	L	Q	I	N	K	I	K	K	N	E	D	A	K	K	R	L	S	V	E	R	I	Y	Q	K	K	T	Q	L	E	H	I	L	L	R	P	D	T
Serinus canaria-9135:0023d6	M	E	-	S	P	L	R	P	A	N	E	N	I	V	V	G	K	P	-	-	-	D	G	P	K	K	-	L	S	V	E	H	I	Y	Q	K	K	T	Q	L	E	H	I	L	L	R	P	D	T
Stegastes partitus-144197:0026c1	M	A	-	-	P	L	K	S	Y	F	E	N	-	-	-	-	K	P	E	K	T	K	K	D	P	K	R	L	S	V	E	R	I	Y	Q	K	K	T	Q	L	E	H	I	L	L	R	P	D	S
Sus scrofa-9823:00317c	M	E	V	S	P	L	Q	P	V	N	E	N	M	Q	V	N	K	T	K	K	N	E	E	A	K	K	R	L	S	I	E	R	I	Y	Q	K	K	T	Q	L	E	H	I	L	L	R	P	D	T
Taeniopygia guttata-59729:0008d9	M	E	-	S	P	L	R	P	V	K	E	N	V	L	V	G	K	A	-	-	-	D	G	P	K	K	-	L	T	V	E	H	I	Y	Q	K	K	T	Q	L	E	H	I	L	L	R	P	D	T
Takifugu rubripes-31033:003f7d	V	E	-	-	A	L	Q	A	F	L	E	N	-	-	-	-	K	P	E	K	T	K	K	D	P	K	R	M	S	V	E	R	I	Y	Q	K	K	T	Q	L	E	H	I	L	L	R	P	D	S
Tetraodon nigroviridis-99883:003159	M	A	-	-	P	L	K	A	L	L	E	N	-	-	-	-	K	L	E	K	T	K	K	D	P	K	R	L	S	V	E	R	I	Y	Q	K	K	T	Q	L	E	H	I	L	L	R	P	D	S
Trichechus manatus-9778:0005cf	M	E	V	S	P	L	Q	P	V	N	E	N	M	Q	I	N	K	I	K	K	N	E	D	A	K	K	R	L	S	I	E	R	I	Y	Q	K	K	T	Q	L	E	H	I	L	L	R	P	D	T
Tupaia chinensis-246437:0021d1	M	E	V	S	P	L	Q	P	V	N	E	N	M	Q	I	N	K	I	K	K	N	E	D	A	K	K	R	L	S	I	E	R	I	Y	Q	K	K	T	Q	L	E	H	I	L	L	R	P	D	T
Ursus maritimus-29073:000f84	M	E	V	S	P	L	Q	P	V	N	E	N	M	Q	I	S	K	T	K	K	N	A	D	A	K	K	G	L	S	I	E	R	I	Y	Q	K	K	T	Q	L	E	H	I	L	L	R	P	D	T
Xenopus (Silurana) tropicalis-8364:002bd6 2A	M	E	L	Q	P	L	E	-	-	-	-	N	-	-	-	-	K	T	G	K	V	K	S	D	N	K	R	L	S	V	E	R	I	Y	Q	K	K	T	Q	L	E	H	I	L	L	R	P	D	T
Xiphophorus maculatus-8083:002c17 2A	M	A	-	-	P	L	K	A	F	L	E	N	-	-	-	-	N	P	E	K	T	K	K	D	P	K	R	L	S	V	E	R	I	Y	Q	K	K	T	Q	L	E	H	I	L	L	R	P	D	T
Zonotrichia albicollis-44394:0012a9	L	P	-	V	P	S	Q	P	A	N	E	N	I	V	V	G	K	P	-	-	-	D	G	P	K	K	-	L	S	V	E	H	I	Y	Q	K	K	T	Q	L	E	H	I	L	L	R	P	D	T
[truncated: 1,482 more columns]
