# Supplementary material for: Bioinformatic Analysis of Topoisomerase IIα Reveals Interdomain Interdependencies and Critical C-Terminal Domain Residues
Source: Int J Mol Sci. 2024 May 23;25(11):5674. doi: 10.3390/ijms25115674 (PMC11172036; doi:10.3390/ijms25115674)
Supplement: Supplementary file 1 [file ijms-25-05674-s001.zip › TOP2B 125 sp MSA.csv]

Homo_sapiens:1-1626[2B]	M	A	K	S	G	G	C	G	A	G	A	G	V	G	G	G	N	G	A	L	T	W	V	T	L	F	D	Q	N	N	A	A	K	K	E	E	S	E	T	A	N	K	N	D	S	S	K	K	L
Ailuropoda_melanoleuca-9646:000251_2B	-	-	-	-	-	-	-	-	-	-	-	-	-	-	-	-	-	-	-	-	-	-	-	T	L	F	D	Q	N	N	A	A	K	K	E	E	S	E	T	A	N	K	N	D	S	S	K	K	L
Canis_lupus_familiaris-9615:001088	-	-	-	-	-	-	-	-	-	-	-	-	-	-	-	-	-	-	-	-	-	-	-	T	L	F	D	Q	N	N	A	A	K	K	E	E	S	E	T	A	N	K	N	D	S	S	K	K	L
Ursus_maritimus-29073:0049bc	W	M	R	S	S	G	-	E	E	G	E	K	G	K	A	G	F	G	V	V	A	W	D	T	L	F	D	Q	N	N	A	A	K	K	E	E	S	E	T	A	N	K	N	D	S	S	K	K	L
Mustela_putorius_furo-9669:002e89	-	-	-	-	-	-	-	-	-	-	-	-	-	-	-	-	-	-	-	-	-	-	-	-	-	-	-	-	-	-	-	-	-	-	-	-	-	-	-	-	-	-	-	-	-	-	-	-	-
Odobenus_rosmarus-9707:002a58	M	A	K	A	G	G	-	G	A	G	A	G	-	-	-	G	N	G	A	L	T	W	-	-	-	-	-	-	N	N	A	A	K	K	E	E	S	E	T	A	N	K	N	D	S	S	K	K	L
Felis_catus-9685:0049d1	-	-	-	-	-	-	-	-	-	-	-	-	-	-	-	-	-	-	-	-	-	-	-	-	-	-	-	-	-	-	-	-	-	-	-	-	-	-	-	-	-	-	-	-	-	-	-	-	-
Panthera_tigris-9694:0023a5	L	R	R	S	-	-	-	-	-	-	-	-	-	-	-	-	-	-	-	-	T	W	I	T	L	F	D	Q	N	N	A	A	K	K	E	E	S	E	T	A	N	K	N	D	S	S	K	K	L
Equus_caballus-9796:000f21	-	-	-	-	-	-	-	-	-	-	-	-	-	-	-	-	-	-	-	-	-	-	-	T	L	F	D	Q	N	N	A	A	R	K	E	E	L	E	T	A	N	K	N	D	P	S	K	K	L
Equus_przewalskii-9798:001c13	M	I	L	-	-	-	-	-	-	-	-	-	-	-	-	-	-	-	-	-	-	-	-	T	L	F	D	Q	N	N	A	A	R	K	E	E	L	E	T	A	N	K	N	D	P	S	K	K	L
Condylura_cristata-143302:0023b2	-	-	-	-	-	-	-	-	-	-	-	-	-	-	-	-	-	-	-	-	-	-	-	-	-	-	-	-	-	-	-	-	-	-	-	-	-	-	-	-	-	-	-	-	-	-	-	-	-
Camelus_bactrianus-9837:0005a8	-	-	-	-	-	-	-	-	-	-	-	-	-	-	-	-	-	-	-	-	-	-	-	-	-	-	-	-	-	-	-	-	-	-	-	-	-	-	-	-	-	-	-	-	-	-	-	-	-
Camelus_dromedarius-9838:00254c	M	A	K	V	V	G	G	G	A	G	A	G	-	-	-	G	N	G	A	L	T	W	V	-	-	-	-	-	N	N	A	A	K	R	E	E	S	E	I	A	N	K	N	D	P	S	K	K	L
Galeopterus_variegatus-482537:002e82	-	-	-	-	-	-	-	-	-	-	-	-	-	-	-	-	-	-	-	-	-	-	-	-	-	-	-	-	-	-	-	-	-	-	-	-	-	-	-	-	-	-	-	-	-	-	-	-	-
Oryctolagus_cuniculus-9986:00021f	-	-	-	-	-	-	-	-	-	-	-	-	-	-	-	-	-	-	-	-	-	-	-	-	-	-	-	-	-	-	-	-	-	-	-	-	-	-	-	-	-	-	-	-	-	-	-	-	-
Cavia_porcellus-10141:003237	-	-	-	-	-	-	-	-	-	-	-	-	-	-	-	-	-	-	-	-	-	-	-	-	-	-	-	-	N	N	A	A	K	K	E	E	S	E	T	A	N	K	N	D	S	S	K	K	L
Chinchilla_lanigera-34839:001ba4	-	-	-	-	-	-	-	-	-	-	-	-	-	-	-	-	-	-	-	-	-	-	-	-	-	-	-	-	-	-	-	-	-	-	-	-	-	-	-	-	-	-	-	-	-	-	-	-	-
Fukomys_damarensis-885580:002108	L	P	G	T	G	A	M	A	S	G	S	G	A	G	V	-	-	-	-	-	-	-	-	A	L	L	S	K	N	N	A	A	R	K	E	E	S	E	A	S	N	K	N	D	S	S	K	K	L
Octodon_degus-10160:003087	M	A	G	K	-	-	-	-	-	-	-	-	-	-	-	-	-	-	-	-	-	-	-	T	L	F	D	Q	N	N	A	A	K	K	E	E	S	E	I	A	N	K	N	D	S	A	K	K	L
Aotus_nancymaae-37293:0002bf	M	A	K	S	G	G	C	G	A	G	A	G	V	G	G	G	N	G	A	L	T	W	V	-	-	-	-	-	N	N	A	A	K	K	E	E	S	E	T	A	N	K	N	D	S	S	K	K	L
Callithrix_jacchus-9483:000cc2	M	A	K	S	G	G	C	G	A	G	A	G	V	G	G	G	N	G	A	L	T	W	V	T	L	F	D	Q	N	N	A	A	K	K	E	E	S	E	T	A	N	K	N	D	S	S	K	K	L
Cercocebus_atys-9531:00122c	M	A	K	S	G	G	C	G	A	G	A	G	V	G	G	G	N	G	A	L	T	W	V	T	L	F	D	Q	N	N	A	A	K	K	E	E	S	E	T	A	N	K	N	D	S	S	K	K	L
Macaca_mulatta-9544:0016e9	M	A	K	S	G	G	C	G	A	G	A	G	V	G	G	G	N	G	A	L	T	W	V	T	L	F	D	Q	N	N	A	A	K	K	E	E	S	E	T	A	N	K	N	D	S	S	K	K	L
Macaca_nemestrina-9545:00388b	M	A	K	S	G	G	C	G	A	G	A	G	V	G	G	G	N	G	A	L	T	W	V	T	L	F	D	Q	N	N	A	A	K	K	E	E	S	E	T	A	N	K	N	D	S	S	K	K	L
Mandrillus_leucophaeus-9568:00161a	-	-	-	-	-	-	-	-	-	-	-	-	-	-	-	-	-	-	-	-	-	-	-	-	-	-	-	-	-	-	-	-	-	-	-	-	-	-	-	-	-	-	-	-	-	-	-	-	-
Rhinopithecus_roxellana-61622:000c4c	M	A	K	S	G	G	C	G	A	G	A	G	V	G	G	G	N	G	A	L	T	W	V	T	L	F	D	Q	N	N	A	A	K	K	E	E	S	E	T	A	N	K	N	D	S	S	K	K	L
Chlorocebus_sabaeus-60711:0024dd	M	A	K	S	G	G	C	G	A	G	A	G	V	G	G	G	N	G	A	L	T	W	V	-	-	-	-	-	N	N	A	A	K	K	E	E	S	E	T	A	N	K	N	D	S	S	K	K	L
Colobus_angolensis-54131:003d9b	M	A	K	S	G	G	C	G	A	G	A	G	V	G	G	G	N	G	A	L	T	W	V	-	-	-	-	-	N	N	A	A	K	K	E	E	S	E	T	A	N	K	N	D	S	S	K	K	L
Gorilla_gorilla_gorilla_2B_(XP_030864923.1)	M	A	K	S	G	G	C	G	A	G	A	G	V	G	G	G	N	G	A	L	T	W	V	T	L	F	D	Q	N	N	A	A	K	K	E	E	S	E	T	A	N	K	N	D	S	S	K	K	L
Pan_troglodytes_2B_(XP_009443307.2)	M	A	K	S	G	G	C	G	A	G	A	G	V	G	G	G	N	G	A	L	T	W	V	T	L	F	D	Q	N	N	A	A	K	K	E	E	S	E	T	A	N	K	N	D	S	S	K	K	L
Pan_paniscus-9597:001682	-	-	-	-	-	-	-	-	-	-	-	-	-	-	-	-	-	-	-	-	-	-	-	-	-	-	-	-	-	-	-	-	-	-	-	-	-	-	-	-	-	-	-	-	-	-	-	-	-
Nomascus_leucogenys-61853:000d67	M	A	K	S	G	G	C	G	A	G	A	G	V	G	G	G	N	G	A	L	T	W	V	-	-	-	-	-	N	N	A	A	K	K	E	E	S	E	T	A	N	K	N	D	S	S	K	K	L
Pongo_abelii-9601:0033ce	M	A	K	S	G	G	C	G	A	G	A	G	V	G	G	G	N	G	A	L	T	W	V	-	-	-	-	-	N	N	A	A	K	K	E	E	S	E	T	A	N	K	N	D	S	S	K	K	L
Mesocricetus_auratus-10036:003556	M	A	K	S	-	-	-	-	-	-	-	S	L	A	G	A	D	G	A	L	T	W	V	-	-	-	-	-	N	N	S	A	K	K	E	E	L	E	T	S	N	K	N	D	S	S	K	K	L
Mus_musculus-10090:00070a	M	A	K	S	-	-	-	-	-	-	-	S	L	A	G	S	D	G	A	L	T	W	V	-	-	-	-	-	N	N	A	T	K	K	E	E	L	E	T	A	N	K	N	D	S	T	K	K	L
Peromyscus_maniculatus-10042:0042ba	-	-	-	-	-	-	-	-	-	-	-	-	M	G	S	V	L	P	V	L	I	I	V	V	L	F	D	Q	N	N	A	A	K	K	E	E	L	E	T	A	N	K	N	D	S	S	K	K	L
Propithecus_coquereli-379532:001289	M	A	K	S	G	G	G	G	A	G	A	G	A	G	G	-	N	G	A	L	T	W	V	T	L	F	D	Q	N	N	A	A	K	N	E	E	S	E	T	A	N	K	N	D	S	S	K	K	L
Dasypus_novemcinctus-9361:00111b	-	-	-	-	-	-	-	-	-	-	-	-	-	-	-	-	-	-	-	-	-	-	-	-	-	-	-	-	-	-	-	-	-	-	-	-	-	-	-	-	-	-	-	-	-	-	-	-	-
Pteropus_alecto-9402:0045da	-	-	-	-	-	-	-	-	-	-	-	-	-	-	-	-	-	-	-	-	M	W	T	T	L	F	D	Q	N	N	A	A	K	K	E	E	S	E	T	A	N	R	N	D	S	S	K	K	L
Balaenoptera_acutorostrata-9767:000e32	-	-	-	-	-	-	-	-	-	-	-	-	-	-	-	-	-	-	-	-	-	-	-	-	-	-	-	-	-	-	-	-	-	-	-	-	-	-	-	-	-	-	-	-	-	-	-	-	-
Lipotes_vexillifer-118797:002760	M	A	K	A	G	G	G	G	G	G	A	G	A	G	-	G	L	G	A	L	T	W	V	-	-	-	-	-	N	N	A	A	K	K	E	E	S	E	T	A	N	K	N	D	S	S	K	K	L
Tursiops_truncatus-9739:00285b	M	A	K	A	G	G	G	G	G	G	S	G	A	G	A	G	G	G	A	L	T	W	V	T	L	F	D	Q	N	N	A	A	K	K	E	E	S	E	T	A	N	K	N	D	S	S	K	K	L
Physeter_catodon-9755:0024bc	-	-	-	-	-	-	-	-	-	-	-	-	-	-	-	-	-	-	-	-	-	-	-	-	-	-	-	-	-	-	-	-	-	-	-	-	-	-	-	-	-	-	-	-	-	-	-	-	-
Sus_scrofa-9823:001f66	M	A	K	A	G	G	-	-	G	G	A	G	V	G	G	-	D	A	A	L	T	W	V	-	-	-	-	-	N	N	A	A	K	K	E	E	S	E	T	A	N	K	N	D	S	S	K	K	L
Chrysochloris_asiatica-185453:0031ac	M	A	K	S	G	G	-	-	-	G	A	G	A	G	G	S	N	G	A	L	T	W	V	-	-	-	-	-	N	N	A	A	K	K	E	E	S	D	T	V	N	K	N	D	S	S	K	K	L
Otolemur_garnettii-30611:000731	-	-	-	-	-	-	N	L	I	G	M	G	G	G	G	-	-	-	-	-	-	W	L	-	-	-	-	-	N	N	A	A	K	N	E	E	S	E	T	A	N	K	N	D	S	S	K	K	L
Eptesicus_fuscus-29078:002c49	M	A	K	-	-	-	-	A	G	G	A	G	A	G	G	-	N	G	A	L	T	W	V	-	-	-	-	-	N	N	A	A	K	K	E	E	S	E	T	A	N	R	N	D	S	S	K	K	L
Myotis_brandtii-109478:000116	M	D	R	I	P	F	-	-	-	G	N	G	D	G	G	-	G	G	S	S	A	W	G	T	L	F	D	Q	N	N	A	A	K	K	E	E	S	E	T	A	N	R	N	D	S	S	K	K	L
Myotis_lucifugus-59463:00056e	-	-	-	-	-	-	-	-	-	-	-	-	-	-	-	-	-	-	-	-	-	-	-	T	L	F	D	Q	N	N	A	A	K	K	E	E	S	E	T	A	N	R	N	D	S	S	K	K	L
Myotis_davidii-225400:003643	-	-	-	-	-	-	-	-	-	-	-	-	-	-	-	-	-	-	-	-	-	-	-	T	L	F	D	Q	N	N	A	A	K	K	E	E	S	E	T	A	N	R	N	D	S	S	K	K	L
Nannospalax_galili-1026970:001c1c	M	A	K	S	G	-	-	-	-	-	-	G	A	G	G	-	D	G	T	L	T	W	V	-	-	-	-	-	N	N	A	A	K	K	E	E	S	E	T	A	N	R	S	D	A	S	K	K	L
Elephantulus_edwardii-28737:000a8b	-	-	-	-	-	-	-	-	-	-	-	-	-	-	-	-	-	-	-	-	-	-	-	-	-	-	-	-	-	-	-	-	-	-	-	-	-	-	-	-	-	-	-	-	-	-	-	-	-
Bison_bison-9901:002a88	-	-	-	-	-	M	C	-	-	-	-	-	-	-	-	-	-	-	-	-	-	-	-	T	L	F	D	Q	N	N	A	A	K	K	E	E	S	E	I	A	N	K	N	D	S	S	K	K	L
Bos_taurus-9913:000bad	-	-	-	-	-	-	-	-	-	-	-	-	-	-	-	-	-	-	-	-	-	-	-	T	L	F	D	Q	N	N	A	A	K	K	E	E	S	E	I	A	N	K	N	D	S	S	K	K	L
Bubalus_bubalis-89462:00186c	L	R	E	S	S	F	C	D	P	G	E	K	V	G	A	-	-	-	E	A	L	W	A	T	L	F	D	Q	N	N	A	A	K	K	E	E	S	E	I	A	N	K	N	D	S	S	K	K	L
Capra_hircus-9925:002738	M	A	L	S	-	-	-	-	-	-	-	-	-	-	-	-	-	-	M	V	I	W	-	T	L	F	D	Q	N	N	A	T	K	K	E	E	S	E	T	A	N	K	N	D	S	S	K	K	L
Pantholops_hodgsonii-59538:003d97	M	V	L	S	-	-	-	-	-	-	-	-	-	-	-	-	-	-	M	V	I	W	-	T	L	F	D	Q	N	N	A	T	K	K	E	E	S	E	T	A	N	K	N	D	S	S	K	K	L
Ovis_aries-9940:00105b	-	-	E	S	G	G	C	-	-	G	S	T	A	A	G	-	-	-	S	A	P	H	-	G	L	L	F	C	N	N	A	T	K	K	E	E	S	E	T	A	N	K	N	D	S	S	K	K	L
Trichechus_manatus-9778:003b2d	M	A	K	S	G	G	-	G	A	G	A	G	A	G	G	G	N	G	A	L	T	W	V	-	-	-	-	-	N	N	A	A	R	K	E	E	S	E	T	A	N	R	N	D	S	S	K	K	L
Jaculus_jaculus-51337:0043f6	V	R	S	S	G	I	Y	F	C	N	P	Q	V	A	L	H	Q	G	P	L	C	W	Q	T	L	F	D	Q	N	N	A	A	K	K	E	E	L	E	T	V	N	K	N	D	A	S	K	K	L
Loxodonta_africana-9785:002aa1	I	G	N	S	-	-	-	L	G	S	S	S	A	A	S	-	-	-	-	-	-	-	V	T	L	F	D	Q	N	N	A	A	K	K	E	E	L	E	T	A	N	R	N	D	S	S	K	K	L
Papio_anubis-9555:001827	M	A	K	S	G	G	C	G	A	G	A	G	V	G	G	G	N	G	A	L	T	W	V	T	L	F	D	Q	N	N	A	A	K	K	E	E	S	E	T	A	N	K	N	D	S	S	K	K	L
Monodelphis_domestica-13616:002bbf	M	A	K	A	G	G	A	A	G	G	G	G	A	G	G	G	A	G	G	L	T	W	V	T	L	F	D	Q	N	N	A	A	K	K	E	E	T	E	S	S	N	K	N	D	S	S	K	K	L
Sarcophilus_harrisii-9305:0029cc	-	-	R	A	-	-	-	-	-	-	-	-	-	-	-	-	-	-	-	-	-	-	-	S	L	L	D	D	N	N	A	A	K	K	E	E	S	E	S	S	N	K	N	D	S	S	K	K	L
Ornithorhynchus_anatinus-9258:002d24	-	-	-	-	-	-	-	-	-	-	-	-	-	-	-	-	-	-	-	-	-	-	-	-	-	-	-	-	-	-	-	-	-	-	-	-	M	E	S	T	N	K	N	D	S	S	K	K	L
Tupaia_chinensis-246437:00290b	M	K	T	A	S	G	L	W	R	G	W	S	C	G	G	A	V	G	R	Q	P	W	C	T	L	F	D	Q	N	N	A	T	K	K	E	E	S	E	T	A	N	K	N	D	S	S	K	K	L
Camelus_ferus-419612:003a5d	M	L	Q	-	-	-	-	-	-	-	-	-	-	-	-	-	-	-	R	L	-	-	L	K	L	T	D	E	N	N	A	A	K	R	E	E	S	E	I	A	N	K	N	D	P	S	K	K	L
Leptonychotes_weddellii-9713:002fe1____2B	M	I	A	S	-	-	-	-	-	-	-	-	-	-	-	-	-	-	K	L	-	-	M	T	L	F	D	Q	N	N	A	A	K	K	E	E	S	E	T	A	N	K	N	D	S	S	K	K	L
Alligator_mississippiensis-8496:002d00___2B	M	A	K	S	G	G	G	-	-	-	-	-	-	-	G	-	-	G	G	L	T	W	-	T	L	F	D	Q	N	N	A	S	K	K	E	E	S	E	S	I	N	K	N	D	T	S	K	K	M
Alligator_sinensis-38654:00374e___2B	I	A	K	A	A	F	G	C	E	T	W	T	V	Y	R	-	-	H	G	M	K	W	N	T	L	F	D	Q	N	N	A	S	K	K	E	E	S	E	S	I	N	K	N	D	T	S	K	K	I
Anas_platyrhynchos-8839:00182d____2B	-	-	-	-	-	-	-	-	-	-	-	-	-	-	-	-	-	-	-	-	-	-	-	T	L	F	D	Q	I	S	A	A	K	K	E	E	S	E	S	I	N	K	N	D	T	S	K	K	M
Aptenodytes_forsteri-9233:0034ff_____2B	-	-	-	-	-	-	-	-	-	-	-	-	-	-	G	-	-	G	G	L	T	W	-	T	L	F	D	Q	I	N	A	S	K	K	E	D	S	E	S	I	N	K	N	D	T	S	K	K	M
Cariama_cristata-54380:001536	-	-	-	-	-	-	-	-	-	-	-	-	-	-	-	-	-	-	-	-	-	-	-	T	L	F	D	Q	I	N	A	S	K	K	E	E	S	E	S	I	N	K	N	D	T	S	K	K	M
Columba_livia-8932:001947	-	-	-	-	-	-	-	-	-	-	-	-	-	-	-	-	-	-	-	-	-	-	-	T	L	F	D	Q	I	N	A	S	K	K	E	D	S	E	S	I	N	K	N	D	T	S	K	K	M
Egretta_garzetta-188379:001030	-	-	-	-	-	-	-	-	-	-	-	-	-	-	-	-	-	-	-	-	-	-	-	T	L	F	D	Q	I	N	A	S	K	K	E	D	S	E	S	I	N	K	N	D	T	S	K	K	M
Phaethon_lepturus-97097:002998	-	-	-	-	-	-	-	-	-	-	-	-	-	-	-	-	-	-	-	-	-	-	-	T	L	F	D	Q	I	N	A	S	K	K	E	D	S	E	S	I	N	K	N	D	T	S	K	K	M
Gavia_stellata-37040:001361	-	-	-	-	-	-	-	-	-	-	-	-	-	-	-	-	-	-	-	-	-	-	-	T	L	F	D	Q	I	N	A	S	K	K	E	D	S	E	S	I	N	K	N	D	T	S	K	K	M
Aquila_chrysaetos-8962:0027ad	M	A	K	S	G	G	-	-	G	G	G	G	G	G	G	-	-	G	G	L	T	W	-	T	L	F	D	Q	I	N	A	S	K	K	E	D	S	E	S	I	S	K	N	D	T	S	K	K	M
Haliaeetus_leucocephalus-52644:0036e5	M	A	K	S	G	G	-	-	G	G	G	G	G	G	G	-	-	G	G	L	T	W	-	T	L	F	D	Q	I	N	A	S	K	K	E	D	S	E	S	I	N	K	N	D	T	S	K	K	M
Falco_peregrinus-8954:000a8c	M	A	K	S	-	G	-	-	G	G	G	G	G	G	G	-	-	G	G	L	T	W	-	T	L	F	D	Q	I	N	A	S	K	K	E	D	S	E	S	I	N	K	N	D	T	S	K	K	M
Nipponia_nippon-128390:001d52	I	A	K	S	G	G	-	-	G	G	G	G	G	G	G	-	-	G	G	L	T	W	-	T	L	F	D	Q	I	N	A	S	K	K	E	D	S	E	S	I	N	K	N	D	S	S	K	K	M
Pygoscelis_adeliae-9238:0019ca	M	A	K	S	G	G	-	-	G	G	G	G	G	G	G	-	-	G	G	L	T	W	-	T	L	F	D	Q	I	N	A	S	K	K	E	D	S	E	S	I	N	K	N	D	T	S	K	K	M
Opisthocomus_hoazin-30419:0023f7	-	-	-	-	-	-	-	-	-	-	-	-	-	-	-	-	-	-	-	-	-	-	-	T	L	F	D	Q	I	N	A	S	K	K	E	D	S	E	S	I	N	K	N	D	T	S	K	K	M
Eurypyga_helias-54383:0027b5	-	-	-	-	-	-	-	-	-	-	-	-	-	-	-	-	-	-	-	-	-	-	-	-	-	-	-	-	-	-	-	-	-	-	-	-	-	-	-	-	-	-	-	-	-	-	-	-	-
Chaetura_pelagica-8897:0006df	-	-	-	-	-	-	-	-	-	-	-	-	-	-	-	-	-	-	-	-	-	-	-	T	L	F	D	Q	I	N	A	A	K	K	E	D	S	E	S	T	N	K	N	D	T	S	K	K	M
Nestor_notabilis-176057:001e94	-	-	-	-	-	-	-	-	-	-	-	-	-	-	-	-	-	-	-	-	-	-	-	T	L	F	D	Q	I	S	A	S	K	K	E	D	S	E	N	I	N	K	N	D	S	S	K	K	M
Buceros_rhinoceros-175835:002780	-	-	-	-	-	-	-	-	-	-	-	-	-	-	-	-	-	-	-	-	-	-	-	T	L	F	D	Q	I	S	A	S	K	K	E	D	S	E	N	I	N	K	N	D	T	S	K	K	M
Corvus_cornix-181096:001528___2B	-	-	-	-	-	-	-	-	-	-	-	-	-	-	-	-	-	-	-	-	-	-	-	-	-	-	-	-	M	N	A	S	K	K	E	D	S	E	S	I	N	K	N	D	T	S	K	K	M
Geospiza_fortis-48883:001707	-	-	-	-	-	-	-	-	-	-	-	-	-	-	-	-	-	-	-	-	-	-	-	-	-	-	-	-	M	N	A	S	K	K	E	D	S	E	S	I	N	K	N	D	T	S	K	K	M
Zonotrichia_albicollis-44394:001790	M	A	K	S	G	G	-	-	-	G	G	G	G	G	G	-	-	G	G	L	T	W	-	T	L	F	D	Q	M	N	A	S	K	K	E	D	S	E	S	I	N	K	N	D	T	S	K	K	M
Pseudopodoces_humilis-181119:002c2a	M	A	K	S	G	G	-	-	G	G	G	G	G	G	G	-	-	G	G	L	T	W	-	T	L	F	D	Q	M	N	A	S	K	K	E	D	S	E	S	I	N	K	N	D	T	S	K	K	M
Serinus_canaria-9135:00029f	M	A	K	S	G	G	G	G	G	G	G	G	G	G	G	-	-	G	G	L	T	W	-	T	L	F	D	Q	M	N	A	S	K	K	E	D	S	E	S	I	N	K	N	D	T	S	K	K	M
Taeniopygia_guttata-59729:000d06	M	A	K	S	G	G	-	-	G	G	G	G	G	G	G	-	-	G	G	L	T	W	-	T	L	F	D	Q	M	N	A	A	K	K	E	D	S	E	S	I	N	K	N	D	T	S	K	K	M
Ficedula_albicollis-59894:0023bf	-	-	-	-	-	-	-	-	-	-	-	-	-	-	-	-	-	-	-	-	-	-	-	-	-	-	-	-	M	N	A	S	K	K	E	D	S	E	S	I	N	K	N	D	T	S	K	K	M
Struthio_camelus-8801:00359b	-	-	-	-	-	-	-	-	-	-	-	-	-	-	-	-	-	-	-	-	-	-	-	T	L	F	D	Q	I	N	A	S	K	K	E	E	S	E	S	I	N	K	N	D	T	S	K	K	M
Tinamus_guttatus-94827:000891	-	-	-	-	-	-	-	-	-	-	-	-	-	-	-	-	-	-	-	-	-	-	-	T	L	F	D	Q	I	N	A	S	K	K	E	E	S	E	S	I	N	K	N	E	T	S	K	K	L
Charadrius_vociferus-50402:001433	-	-	-	-	-	G	-	-	G	V	G	G	G	G	G	-	-	G	G	L	T	W	-	T	L	F	D	Q	I	N	A	S	K	K	E	E	S	E	S	I	N	K	N	D	T	S	K	K	M
Picoides_pubescens-118200:0027a0	-	-	-	-	-	-	-	-	-	-	-	-	-	-	-	-	-	-	-	-	-	-	-	T	L	F	D	Q	I	N	A	S	K	K	E	D	L	E	N	V	N	K	N	D	T	S	K	K	M
Gallus_gallus-9031:001e09___2B	M	A	K	S	G	G	G	G	G	G	G	G	G	G	G	-	-	G	G	L	T	W	-	T	L	F	D	Q	I	N	A	S	K	K	E	E	S	E	S	V	N	K	N	D	T	S	K	K	M
Falco_cherrug-345164:0035dd	M	I	L	K	G	G	D	F	S	R	A	T	T	A	G	V	I	G	A	L	T	L	K	T	L	F	D	Q	I	N	A	S	K	K	E	D	S	E	S	I	N	K	N	D	T	S	K	K	M
Meleagris_gallopavo-9103:0022fb___2B	-	-	-	-	-	-	-	-	-	-	-	-	-	-	-	-	-	-	-	-	-	-	-	T	L	F	D	Q	I	S	A	S	K	K	E	E	S	E	S	V	N	K	N	D	T	S	K	K	M
Anolis_carolinensis-28377:001cca___2B	M	A	K	S	G	G	G	G	G	G	G	G	G	G	G	A	A	G	G	L	T	W	V	T	L	F	D	Q	N	N	A	A	K	K	E	E	P	E	H	T	S	K	N	D	-	S	K	K	M
Python_bivittatus-176946:003a6c__2B	M	A	K	S	G	G	G	G	G	G	G	G	G	G	G	G	S	G	G	L	T	W	V	T	L	F	D	Q	N	N	A	S	K	K	E	E	P	E	H	T	N	K	N	D	-	S	K	K	M
Ophiophagus_hannah-8665:001935_2B	M	R	E	D	G	R	G	N	G	N	-	-	-	-	-	-	-	-	-	-	-	-	-	T	L	F	D	Q	N	N	A	S	K	K	E	E	P	E	H	T	N	K	N	D	-	S	K	K	L
Manacus_vitellinus-328815:001775___2B	-	-	-	-	-	-	-	-	-	-	-	-	-	-	-	-	-	-	-	-	-	-	-	-	-	-	-	-	-	-	-	-	-	-	-	-	-	-	-	-	-	-	-	-	-	-	-	-	-
Latimeria_chalumnae-7897:0010f5____2B	-	-	-	-	-	-	-	-	-	-	-	G	G	G	G	-	-	-	N	F	Y	F	C	T	L	F	D	Q	N	S	S	P	K	K	E	E	P	K	N	T	A	K	N	D	A	S	K	K	M
Callorhinchus_milii-7868:001c50____2B	M	S	K	G	-	-	-	-	-	-	-	-	-	-	-	E	S	G	G	L	T	W	V	T	L	F	N	Q	K	N	L	A	N	K	E	E	S	D	T	S	K	K	S	D	A	S	K	K	M
Xenopus_(Silurana)_tropicalis-8364:000ecf___2B	M	S	K	S	-	-	-	G	G	G	G	G	A	G	G	G	S	G	G	L	T	W	V	T	L	F	D	-	Q	N	A	S	K	K	E	E	T	E	S	N	N	K	N	D	S	S	K	K	M
Cynoglossus_semilaevis-244447:004025____2B	M	S	N	G	-	-	-	-	-	-	-	-	-	-	-	Q	S	G	C	L	P	W	L	-	-	-	-	-	-	-	-	-	-	-	E	A	M	N	-	V	P	K	N	K	A	G	S	K	L
Fundulus_heteroclitus-8078:005015	M	S	N	G	-	-	-	-	-	-	-	-	-	-	-	G	N	G	G	L	A	W	V	-	-	-	-	-	-	-	-	-	-	-	D	A	M	E	G	G	K	K	D	K	A	G	S	K	L
Poecilia_formosa-48698:0019d1	-	-	-	-	-	-	-	-	-	-	-	-	-	-	-	D	K	K	P	V	H	Q	T	-	-	-	-	-	-	-	-	-	-	-	E	A	I	D	G	G	K	K	D	K	A	G	S	K	L
Xiphophorus_maculatus-8083:00420e	-	-	-	-	-	-	-	-	-	-	-	-	-	-	-	D	R	K	P	V	H	Q	T	-	-	-	-	-	-	-	-	-	-	-	E	A	I	D	G	G	K	K	E	K	A	G	S	K	L
Haplochromis_burtoni-8153:003bcd	M	S	N	G	-	-	-	-	-	-	-	-	-	-	-	G	S	G	D	L	A	W	M	-	-	-	-	-	-	-	-	-	-	-	E	A	M	E	G	A	K	K	-	-	-	G	S	K	L
Maylandia_zebra-106582:000ca3	M	S	N	G	-	-	-	-	-	-	-	-	-	-	-	G	S	G	D	L	A	W	M	-	-	-	-	-	-	-	-	-	-	-	E	A	M	E	G	A	K	K	-	-	-	G	S	K	L
Pundamilia_nyererei-303518:0038e8	M	S	N	G	-	-	-	-	-	-	-	-	-	-	-	G	S	G	D	L	A	W	M	-	-	-	-	-	-	-	-	-	-	-	E	A	M	E	G	A	K	K	-	-	-	G	S	K	L
Oreochromis_niloticus-8128:002849	M	S	N	G	-	-	-	-	-	-	-	-	-	-	-	G	S	G	A	L	A	W	M	S	L	F	-	-	-	-	S	T	G	V	E	A	M	E	G	A	K	K	-	-	-	G	S	K	L
Larimichthys_crocea-215358:0048ee	M	S	N	G	-	-	-	-	-	-	-	-	-	-	-	G	S	G	G	L	A	W	M	-	-	-	-	-	-	-	-	-	-	-	E	A	M	E	G	A	K	K	D	K	A	G	-	K	L
Stegastes_partitus-144197:002158	M	S	N	G	-	-	-	-	-	-	-	-	-	-	-	G	S	G	G	L	A	W	M	-	-	-	-	-	-	-	-	-	-	-	E	A	M	E	G	S	K	K	D	K	A	G	S	K	L
Takifugu_rubripes-31033:001b48	M	S	N	G	-	-	-	-	-	-	-	-	-	-	-	G	S	G	G	L	A	W	L	T	V	S	T	Q	T	R	H	A	R	K	E	A	M	E	A	A	R	K	D	K	A	A	S	K	L
Tetraodon_nigroviridis-99883:00460b	M	S	N	G	-	-	-	-	-	-	-	-	-	-	-	G	S	G	G	L	A	W	L	-	-	-	-	-	-	-	-	-	-	-	E	A	V	E	A	G	R	K	D	K	A	A	S	K	L
Oryzias_latipes-8090:002021____2B	M	S	N	G	-	-	-	-	-	-	-	-	-	-	-	G	S	G	A	L	S	W	M	-	-	-	-	-	-	-	-	-	-	-	-	A	M	E	G	T	K	K	D	K	A	A	S	K	L
Gasterosteus_aculeatus-69293:001efd___2B	-	-	-	-	-	-	-	-	-	-	-	-	-	-	-	-	-	-	-	-	-	-	-	-	-	-	-	-	-	-	-	-	-	-	-	-	M	E	D	S	K	K	A	K	A	A	S	K	L
Esox_lucius-8010:0017d6___2B	M	S	N	G	-	-	-	-	-	-	-	-	-	-	-	G	S	G	G	L	T	W	V	T	L	F	D	K	K	N	A	A	K	K	A	A	A	E	G	G	A	K	K	K	G	G	E	K	L
Lepisosteus_oculatus-7918:001af2____2B	M	S	N	G	-	-	-	-	-	-	-	-	-	-	-	G	S	G	G	L	T	W	V	T	L	F	D	K	N	N	A	A	K	K	E	E	N	E	-	V	S	K	K	E	S	S	K	K	M
Danio_rerio-7955:00163c___2B	M	S	N	G	-	-	-	-	-	-	-	-	-	-	-	G	S	G	G	L	T	W	V	T	L	F	D	K	N	N	G	A	K	K	E	E	S	E	-	V	V	K	K	E	S	S	K	K	M
[truncated: 1,577 more columns]
